# Supplementary material for: Molecular Profiling of the Phytophthora plurivora Secretome: A Step towards Understanding the Cross-Talk between Plant Pathogenic Oomycetes and Their Hosts
Source: PLoS One. 2014 Nov 5;9(11):e112317. doi: 10.1371/journal.pone.0112317 (PMC4221288; doi:10.1371/journal.pone.0112317)
Supplement: Table S1 — Details of high resolution LC MS/MS data. By high-resolution LC-MS/MS, 448 unique peptides were assigned to 272 proteins by the EasyProt algorithm using the Phytophthora species-specific uniprot/trembl database. (XLS) [file pone.0112317.s001.xls]

## Sheet: Export Parameters
Date	2013/12/20 @ 17:35:19
EasyProt version	v2.3 (build 751)
#Jobs	1
FDR	5
Min #peptides per protein	1
Reporters	116 119 121
Ratios	117/118 119/121
Tolerance	0.05
Intensity normalization with internal standard	116(1.63480855535433) 119(0.841700999078774) 121(0.764639781353766)
Global normalization	None
Confidence	95 %
Isotopic purity correction	iTRAQ 8-plex Batch Applied Biosystems A1095 (Used: 116 119 121)
	i116 = 1.0746639964563136 * I116 + -4.985746368207985E-6 * I119 + -2.9910294879491E-6 * I121
	i119 = -1.1923788077903924E-5 * + 1.0736086965739289 * I119 + -0.08665405067270762 * I121
	i121 = 1.1262290335225721E-7 * I116 + -0.010140479492121572 * I119 + 1.0864769191627972 * I121

## Sheet: Jobs Params
Job Title	Phytophthora
Job ID	1384861195783
Submission date	2013/11/19 @ 12:39:55
Databases	Phytophthora (11.2013)
Taxonomies	All (1)
Instrument Type	ESI-LTQ-Orbitrap
Scoring Model	CID_LTQ_scan_LTQ
		Round 1
Enzyme		Trypsin_(KR)
Missed Cleavage		2 normal
Precursor Error Tolerance		25.0 ppm
Min. Peptide Length		4
Min. Peptide z-Score		2
Extended PTM Search		FALSE
Modifications		Cys_CAM (fixed, all)
		iTRAQ-8plex_K (fixed, all)
		iTRAQ-8plex_Nterm (fixed, all)
		Oxidation_M (variable, unlimited)
Peaklist File	merge_phy_correct.mgf

## Sheet: Protein Summary
Rank	AC	ID	Description	Protein Score	% Coverage	#PSMs	#Peptides	#Ambiguous Prots	Ambiguous Prots	#Sub-Prots	Sub-Prots
1	D0MXT1	D0MXT1_PHYIT	Endo-1,3(4)-beta-glucanase 1, putative	106.886	11.18	10	7	0		8	H3GVI2,H3GVI1,D0MXT2,G4YG22,D0MXT0,D0RME2,G4YFC8,D0MXS9
2	G4ZK12	G4ZK12_PHYSP	Putative uncharacterized protein	95.898	8.85	32	6	0		12	G4ZK14,G4ZK20,D0N8P8,D0N8P5,D0N8P1,G4ZK18,G4ZK17,G4YSJ5,D0RMD5,G4ZKR4,D0N8P9,D0N8P4
3	D0MQ88	D0MQ88_PHYIT	Glucan 1,3-beta-glucosidase, putative	94.371	16.85	14	5	0		1	H3GBC4
4	A7XLC9	A7XLC9_9STRA	Enolase (Fragment)	82.774	20.73	7	5	24	A7XL87,A7XKS2,A8B055,A7XLC2,A7XL11,A7XHN0,A7XHB6,A7XH38,A7XG33,A8B074,A7XKG1,A7XJU3,A7XH93,A8B031,A7XJS0,A7XJL0,A7XG45,A7XG38,A7XL03,A7XJN3,A7XJ08,A7XGJ4,A7XGB3,H3GAT5	152	A7XJH9,A7XIP4,G9C7T7,G9C7T5,G9C7T3,A7XJJ9,B2YDB6,A7XIH2,A7XFW4,A7XL27,A8B065,A8B040,A7XKA1,A7XIN0,A7XH09,A7XG23,A7XK76,A7XHI2,A7XK17,A7XJI8,A7XHD8,A7XG74,A7XJC6,A7XLI6,A7XIX2,A7XHT0,A7XHR9,A7XHN6,A7XG90,A7XG09,A7XGA5,A7XIM5,A7XGM2,A8B060,A8B045,A7XJ75,A7XIC9,A7XHQ7,A7XGK0,A7XK89,A7XIR5,A7XHG2,A7XKT5,A7XKE9,A7XJ52,A7XIU4,A7XHU3,A7XIV0,A7XIY6,A7XIS1,A7XKI7,A7XIT3,A7XIL6,A7XJQ7,A7XJ29,A7XJ18,A7XIF2,…
5	D0N6G9	D0N6G9_PHYIT	Putative uncharacterized protein	78.91	12.02	12	5	0		2	D0NKC3,H3H304
6	D0N9N0	D0N9N0_PHYIT	Putative uncharacterized protein	75.567	10.03	9	5	0		5	G5AB88,G5AB89,D0N9M9,G5AB99,H3GPM2
7	D0N577	D0N577_PHYIT	ATP synthase subunit beta	75.129	11.65	5	4	2	G5A3B2,B6V9Y7	1	H3G9K5
8	D0N7D7	D0N7D7_PHYIT	Catalase-peroxidase, putative	74.396	9.28	9	5	0		5	H3GCG7,G4YV11,H3H5X9,D0N358,D0N359
9	G4ZEC3	G4ZEC3_PHYSP	Putative glycoside hydrolase family 30 protein beta-glucosidase/xylosidase	68.454	9.04	5	4	0		9	G4ZEB8,G5A8P3,H3GW35,H3GW34,G4ZEB0,H3G7N0,D0NWG1,D0N9P4,D0NWF5
10	G4Z7E3	G4Z7E3_PHYSP	Putative uncharacterized protein	62.267	9.52	6	4	0		2	G5A2A0,G5AJ97
11	G4YUK7	G4YUK7_PHYSP	Putative glycosyl hydrolase family 7 protein	61.914	10.32	7	4	0		0
12	H3HAX6	H3HAX6_PHYRM	Uncharacterized protein	61.198	8.62	5	4	2	G4YV25,D0N344	0
13	A7XL58	A7XL58_9STRA	Enolase (Fragment)	60.72	15.86	6	4	1	A7XKN4	8	A7XK63,A7XJ41,A7XHM0,A7XIQ9,A7XLK8,A7XKU8,A7XIB5,A7XGF7
14	D0NG34	D0NG34_PHYIT	Putative uncharacterized protein	60.61	20.39	18	3	0		1	D0NG33
15	H3G8V5	H3G8V5_PHYRM	Uncharacterized protein	60.4	26.56	8	3	11	D0NC98,G4ZRV0,D0NEJ7,H3G8T9,D0NXH1,P22589,G4YZ71,H3G8I0,G4YSQ9,D0NTZ3,H3G9R0	2	G4YMP5,G4ZUZ9
16	H3GL28	H3GL28_PHYRM	Uncharacterized protein	58.691	7.87	9	4	0		8	G4YUQ8,H3G7F1,G4YUS0,H3GCG7,G4YV11,H3H5X9,D0N358,D0N359
17	H3GF09	H3GF09_PHYRM	Uncharacterized protein	58.406	14.75	26	3	1	H3GF10	2	G5A8X6,D0N0N2
18	H3GJN0	H3GJN0_PHYRM	Uncharacterized protein	58.394	9.48	14	4	0		0
19	G4YRH9	G4YRH9_PHYSP	Cellulase-1, endo-1,4-beta-glucanase	57.757	8.86	7	4	0		3	H3GDB4,Q0PQ34,D0N2K6
20	H3GC44	H3GC44_PHYRM	Uncharacterized protein	57.219	11.06	3	3	1	H3GC45	2	H3GC43,H3GWQ8
21	D0MQS7	D0MQS7_PHYIT	Calcineurin-like phosphoesterase, putative	56.602	10.71	6	4	1	H3GBP3	1	G4ZPR4
22	H3H0J0	H3H0J0_PHYRM	Uncharacterized protein	53.791	10.27	4	4	0		3	D0N3P2,G5ADA1,Q56VT8
23	H3H869	H3H869_PHYRM	Uncharacterized protein	49.986	7.69	7	3	5	H3GRB2,H3H841,H3GRB3,H3GRB1,H3GRB6	2	G4YSJ5,G4ZKR4
24	D0RLV7	D0RLV7_PHYIT	Transglutaminase elicitor-like protein	49.927	12.54	4	3	0		2	H3GAB8,H3GZC8
25	H3GAQ8	H3GAQ8_PHYRM	Phosphoglycerate kinase	49.7	10.39	3	3	1	G5A5F1	1	Q8H721
26	H3GZF0	H3GZF0_PHYRM	Uncharacterized protein	48.876	9.44	8	3	0		0
27	D0P3Q9	D0P3Q9_PHYIT	Putative uncharacterized protein	48.406	10.29	6	3	1	H3GK70	6	H3GK73,G4ZVS5,D0P3R2,G4ZVS7,H3GK71,G4ZVT2
28	Q0ZJ78	Q0ZJ78_PHYCP	PCPG3 (Fragment)	48.389	12.03	8	3	0		8	T1NXE1,H3G5I5,H3H0A0,H3H099,C5GZ71,D0P4V0,I1SKH3,D0P0F7
29	G5A663	G5A663_PHYSP	Cellulase-9, endo-1,4-beta-glucanase	48.331	6.67	5	3	0		2	D0NHQ0,H3GNE9
30	G4YP82	G4YP82_PHYSP	Putative uncharacterized protein	47.667	15.22	8	3	2	H3H1E1,G4YP86	5	D0MSJ5,D0NSZ3,D0MSJ4,D0MTP0,D0NVP8
31	T1NXF1	T1NXF1_PHYCP	Polygalacturonase	47.503	9.32	7	3	1	T1NXE9	13	D7EYK0,D0P0I2,Q8H760,Q8H759,H3GAF3,C5GZ75,Q8H755,G4ZLU6,H3G5C2,G4YEX1,Q0ZJ79,G4ZL46,T1NXE6
32	G4ZZW1	G4ZZW1_PHYSP	Putative uncharacterized protein	46.415	4.89	6	4	0		3	Q6XDM2,D0NUH2,D0RLV4
33	G4ZHV1	G4ZHV1_PHYSP	Putative uncharacterized protein	45.328	7.88	6	3	0		1	D0MV29
34	G4ZNE7	G4ZNE7_PHYSP	Putative endo-1,3-beta-glucanase	45.287	8.96	7	3	0		0
35	G4ZB28	G4ZB28_PHYSP	Putative uncharacterized protein	45.009	10.62	3	3	1	G4ZB34	10	D0P1L9,D0MUG3,D0MUG4,D0P2W7,H3G695,H3G963,D0MUG5,H3G964,G4ZB37,G4ZB36
36	H3GK69	H3GK69_PHYRM	Uncharacterized protein	44.666	8.15	6	3	0		3	G4ZVS5,G4ZVS7,G4ZVT2
37	G4ZYR9	G4ZYR9_PHYSP	Putative uncharacterized protein	43.597	8.6	5	3	0		0
38	D0NAQ9	D0NAQ9_PHYIT	Putative uncharacterized protein	43.488	6.33	14	3	0		1	H3GZM5
39	D0MXJ2	D0MXJ2_PHYIT	Berberine-like protein	43.436	6.71	4	3	1	D0MXI8	1	D0MXI7
40	T1NXG1	T1NXG1_PHYCP	Polygalacturonase	43.427	9.42	7	3	0		16	D7EYK0,D0PPG5,D0P0I2,Q8H760,Q8H759,H3GAF3,C5GZ75,Q8H755,G4ZLU6,H3G5C2,G4YEX1,Q0ZJ79,D0NU71,T1NXG0,G4ZL46,T1NXE6
41	H3GFN5	H3GFN5_PHYRM	Uncharacterized protein	42.651	19.5	7	2	0		0
42	D0N018	D0N018_PHYIT	Putative uncharacterized protein	42.307	6.25	4	3	0		2	D0N019,G4YKB3
43	Q3L578	Q3L578_9STRA	Necrosis and ethylene-inducing protein 1 (Fragment)	40.769	14.29	4	2	1	L7NCS1	15	Q3L571,H3G6C6,Q3L577,H3G6C5,Q8LKK9,G4ZP62,Q3L572,L7NCR0,H3GB32,H3G8R5,H3GAZ2,H3G8R7,H3G8R4,Q9AT04,D0NUA4
44	D0N0P5	D0N0P5_PHYIT	Glycoside hydrolase, putative	40.01	10.74	17	2	0		1	D0N0N2
45	G4ZCB7	G4ZCB7_PHYSP	Chloroperoxidase	38.985	13.1	3	2	0		2	H3GA33,H3GUM0
46	D0N574	D0N574_PHYIT	Berberine-like protein	38.787	7.28	4	3	0		6	D0N569,G4YQ67,G4YI39,H3GTM0,H3GZM6,D0MXI7
47	Q2V8M9	Q2V8M9_PHYSO	Cell 12A endoglucanase	38.076	12.7	3	2	5	G4ZHR3,H3GA79,Q30BY4,Q30BZ2,G4ZHR2	0
48	G5AB98	G5AB98_PHYSP	Putative uncharacterized protein	37.896	6.89	4	3	0		3	D0N9M9,G5AB99,H3GPM2
49	D0P3F1	D0P3F1_PHYIT	Aldose 1-epimerase, putative	37.147	12.41	2	2	1	D0NIZ4	2	G4Z0F1,H3GG96
50	Q8LKL0	Q8LKL0_PHYSO	Necrosis-inducing-like protein	36.937	14.41	3	2	1	G4ZP63	15	Q3L571,H3G6C6,Q3L577,H3G6C5,Q8LKK9,G4ZP62,Q3L572,L7NCR0,H3GB32,H3G8R5,H3GAZ2,H3G8R7,H3G8R4,Q9AT04,D0NUA4
51	H3G7P9	H3G7P9_PHYRM	Uncharacterized protein (Fragment)	36.87	11.06	3	2	1	Q30BY5	0
52	D0NG32	D0NG32_PHYIT	Putative uncharacterized protein	36.383	16.42	11	2	0		1	H3GFN1
53	T2FFK2	T2FFK2_PHYCP	NLP effector	36.063	10.16	3	2	0		0
54	D0MY47	D0MY47_PHYIT	Cellulose binding elicitor lectin (CBEL), putative	34.832	14.97	10	2	4	G4YIR5,D0MY49,B9VUU8,H3H2Y7	1	G4YIR7
55	Q4TUC7	Q4TUC7_PHYNI	Superoxide dismutase	33.575	14.55	3	2	2	G4YY40,D0N7U0	1	H3G948
56	H3GSM9	H3GSM9_PHYRM	Uncharacterized protein	33.23	4.3	4	2	0		0
57	G5A3Z2	G5A3Z2_PHYSP	Putative uncharacterized protein	32.882	4.94	10	2	0		0
58	D0MV27	D0MV27_PHYIT	Glycoside hydrolase, putative	32.134	6.78	6	2	0		1	H3GJM9
59	G4ZEQ8	G4ZEQ8_PHYSP	Putative uncharacterized protein	31.865	8.11	3	2	0		0
60	G4YP90	G4YP90_PHYSP	Putative uncharacterized protein	31.796	8.22	5	2	0		3	D0MTP0,H3H1E3,D0NVP8
61	G4YS06	G4YS06_PHYSP	Putative uncharacterized protein	31.643	11.59	7	2	0		1	D0NG33
62	G4YLH1	G4YLH1_PHYSP	Putative uncharacterized protein	31.497	4.96	3	2	0		3	G4YNJ6,H3GTL1,G4YNJ8
63	B0B0H6	B0B0H6_PHYCI	Glucan 1,3-beta-D-glucosidase	31.272	7.19	13	2	0		3	G4ZK26,H3GAU8,G5AGU4
64	Q6XDM3	Q6XDM3_PHYIN	Transglutaminase elicitor M81C	30.889	3.55	4	3	0		9	D0RLV4,Q6Q475,Q01928,G4ZZV8,B0B0Q5,D0NUH1,D0NUH0,Q6XDM1,H3GZF5
65	T1NXE7	T1NXE7_PHYCP	Pectate lyase	30.843	6.25	4	2	0		0
66	D0NNT6	D0NNT6_PHYIT	Glutamine synthetase	30.771	13.16	3	2	3	D0NNT7,G5AC97,Q8H731	2	H3GAH1,H3GAH2
67	G4Z433	G4Z433_PHYSP	Putative uncharacterized protein	30.618	6.09	4	2	0		0
68	G2XKV0	G2XKV0_PHYCP	Pectinesterase	30.6	9.76	3	2	0		4	I4AXX1,D0MWL3,H3GA77,D0MS99
69	G2XKU9	G2XKU9_PHYCP	Pectinesterase	30.481	7.58	4	2	0		3	G4Z870,H3GWR2,G4Z909
70	H3GH67	H3GH67_PHYRM	Uncharacterized protein	30.006	8.7	2	2	0		2	G4ZUM7,D0NC30
71	H3GRB0	H3GRB0_PHYRM	Uncharacterized protein	29.789	4.6	6	2	0		2	G4YSJ5,G4ZKR4
72	G4YQ65	G4YQ65_PHYSP	Putative uncharacterized protein	29.415	4.73	3	2	1	G4YQ58	1	D0MXI7
73	Q8SAQ8	Q8SAQ8_PHYIN	6-phosphogluconate dehydrogenase, decarboxylating	28.983	6.13	2	2	3	H3G9Q8,G4Z5K1,D0NE49	0
74	O42830	O42830_PHYPR	CBEL protein, formerly GP34	28.916	9.33	5	2	0		1	G4YIR7
75	G4ZRY1	G4ZRY1_PHYSP	Putative uncharacterized protein	28.907	5.36	5	2	1	G4ZRJ9	1	H3GV39
76	H3GCV1	H3GCV1_PHYRM	Uncharacterized protein	28.671	8.06	4	2	1	D0NIC1	2	G4YUH7,D0NIC0
77	G4ZZW4	G4ZZW4_PHYSP	Putative uncharacterized protein	28.625	5.61	3	2	0		1	H3GZF3
78	G4ZHV2	G4ZHV2_PHYSP	Putative uncharacterized protein	28.563	5.87	7	2	0		1	H3GJM9
79	D0NXX6	D0NXX6_PHYIT	Glycoside hydrolase, putative	28.34	6.93	4	2	0		0
80	H3G7U3	H3G7U3_PHYRM	Uncharacterized protein (Fragment)	28.007	4.87	5	2	0		2	G4YUK6,G4YUK8
81	D0MSJ6	D0MSJ6_PHYIT	Putative uncharacterized protein	27.696	8.04	4	2	0		1	H3H1E3
82	G5A5B6	G5A5B6_PHYSP	Putative uncharacterized protein	27.474	4.04	5	2	0		1	D0NBH7
83	E5D6U5	E5D6U5_9STRA	Translation elongation factor 1 alpha (Fragment)	27.395	7.34	2	2	7	M4PZM8,F8S2R1,F8S2Q1,F8S2P1,F8S2N7,A7XJG7,A7XGW6	325	R4I4T9,G5CQ20,A7XLL7,G5CQ19,A7XJ39,A8B085,Q697V3,Q697V9,Q697U8,Q697T7,F6KV92,Q697W1,Q697T0,H9A2M2,E0X057,C7EAE2,G5CQ17,A7XJD6,I2APN1,H2BEH5,A7XL86,A7XKV8,A7XJY3,A7XID9,A7XGC4,K4NPL5,A7XKJ5,B1PW22,A7XK40,A7XJN1,A7XGL0,A7XG20,H9A2M3,B1PW36,A7XLN9,B3VSA0,A7XJV3,A7XJ86,A7XKT3,A7XJI6,Q697S9,E5D6U8,A7XJK7,A7XJ73,E5D6U3,H9A2M4,C7E419,B2LXV0,A7XJC5,A7XKN1,A7XKD4,G5CQ16,D4QB83,D4QB82,D4QB81,D4QB80,D4QB78,…
84	H3GF08	H3GF08_PHYRM	Uncharacterized protein	27.165	6.94	2	2	0		4	D0N0M8,H3GF07,G5A8X0,G4YVS0
85	Q0PQ32	Q0PQ32_PHYIN	Cell 5A endo-1,4-betaglucanase	26.457	5.79	2	2	3	G4Z8D8,D0NES1,A1YT24	1	A1YT25
86	H3G816	H3G816_PHYRM	Uncharacterized protein	26.45	5.49	6	2	0		7	Q8H755,G4ZLU6,H3G5C2,G4YEX1,Q0ZJ79,G4ZL46,T1NXE6
87	H3H844	H3H844_PHYRM	Uncharacterized protein	26.348	5.81	2	2	1	G4YNI2	0
88	D0NNP3	D0NNP3_PHYIT	Glycoside hydrolase, putative	26.316	8.12	3	2	1	H3H0M9	1	G5AC48
89	G4Z0C3	G4Z0C3_PHYSP	Family 3 glycoside hydrolase	26.067	2.86	4	2	1	G4Z0C4	7	H3GD38,H3GD30,G4Z168,H3GD28,D0P2I8,D0MVH5,H3GD31
90	G5AHN2	G5AHN2_PHYSP	Putative uncharacterized protein	25.866	7.18	2	2	4	G5AGH9,D0NNQ8,G5ACU5,G5AC59	4	D0NNQ6,G5AC57,G5AC56,H3H0M2
91	Q84P47	Q84P47_9STRA	Actin A	25.712	6.12	3	2	5	P22131,H3G9B9,G4ZMF4,D0NRP9,A7IYV9	11	A4LAC6,A4LAC5,A4LAC4,B0B0X9,P22132,P13363,H3G9B8,G5AER5,D0NRL5,B0B0X8,A7IYV8
92	D0NPZ5	D0NPZ5_PHYIT	Putative uncharacterized protein	25.484	2.06	1	1	0		0
93	D0N3Y4	D0N3Y4_PHYIT	Putative uncharacterized protein	25.416	6.83	8	2	2	G5AB58,G5AB57	4	H3GU68,G5AG39,G5AG40,H3GPN8
94	G4Z4L7	G4Z4L7_PHYSP	Putative uncharacterized protein	24.841	4.09	2	2	1	H3G8E9	1	D0MTV6
95	H3GZF6	H3GZF6_PHYRM	Uncharacterized protein	24.834	4.52	4	2	0		1	H3GZF3
96	G4YE73	G4YE73_PHYSP	Putative uncharacterized protein	23.623	2.56	15	1	0		0
97	G4ZZV6	G4ZZV6_PHYSP	Putative uncharacterized protein	22.17	2.62	5	2	0		8	Q6Q475,Q01928,G4ZZV8,B0B0Q5,D0NUH1,D0NUH0,Q6XDM1,H3GZF5
98	H3GZF4	H3GZF4_PHYRM	Uncharacterized protein	22.094	4.98	3	2	2	G4ZZV5,G4ZZW3	9	D0NUH4,Q6Q475,Q01928,G4ZZV8,B0B0Q5,D0NUH1,D0NUH0,Q6XDM1,H3GZF5
99	H3G751	H3G751_PHYRM	Glucose-6-phosphate 1-dehydrogenase (Fragment)	21.435	3.89	2	2	2	D0MT03,G4ZKL1	1	Q1ACV7
100	H3GPM4	H3GPM4_PHYRM	Uncharacterized protein	21.285	4.22	2	2	1	H3GPM3	3	D0N9M9,G5AB99,H3GPM2
101	H3H0Z9	H3H0Z9_PHYRM	Uncharacterized protein	21.148	3.36	2	2	8	Q0PRJ9,D0NB21,D0NB19,Q2I0L5,G4ZB54,A1YT27,A0FH79,H3H964	10	Q2I007,G4ZB57,D0NB20,Q2I0L3,G4ZB56,A1YT28,Q0PN02,A1YT29,Q2I0L4,G4ZB55
102	H3H317	H3H317_PHYRM	Uncharacterized protein	20.605	2.25	2	2	0		1	G4ZYN5
103	D0MSD8	D0MSD8_PHYIT	5-methlytetrahydropteroyltriglutamate-homocysteine methyltransferease	20.41	2.48	2	2	0		2	Q5EVM4,G4YK03
104	G5A054	G5A054_PHYSP	Putative uncharacterized protein	20.339	2.79	3	2	0		8	Q6Q475,Q01928,G4ZZV8,B0B0Q5,D0NUH1,D0NUH0,Q6XDM1,H3GZF5
105	H3GI93	H3GI93_PHYRM	Uncharacterized protein	20.232	1.16	3	2	0		1	D0NCR4
106	H3H159	H3H159_PHYRM	Uncharacterized protein	18.487	6.37	2	1	1	H3H158	0
107	H3G9S8	H3G9S8_PHYRM	Uncharacterized protein	17.746	4.75	1	1	0		0
108	G4YSN1	G4YSN1_PHYSP	Putative uncharacterized protein	17.158	4.56	8	1	1	H3GDF3	0
109	G4YHN2	G4YHN2_PHYSP	Putative uncharacterized protein (Fragment)	16.983	4.64	4	1	2	H3GJJ9,D0NGW3	0
110	H3GVW9	H3GVW9_PHYRM	Uncharacterized protein	16.873	4.52	1	1	0		0
111	G4YRZ9	G4YRZ9_PHYSP	Putative uncharacterized protein	16.81	6.71	16	1	0		0
112	G4ZB87	G4ZB87_PHYSP	Putative uncharacterized protein	16.746	8.39	3	1	2	D0NB00,H3H0Z3	0
113	G4YHM7	G4YHM7_PHYSP	Putative uncharacterized protein (Fragment)	16.507	3.96	7	1	2	D0NGW0,G4YHM4	0
114	A0MA54	A0MA54_PHYDR	Ras-like protein (Fragment)	16.356	16.67	1	1	84	A0MA68,A0MA62,A0MA61,A0MA60,A0MA56,A0MA71,A0MA72,A0MA70,A0MA69,A0MA66,A0MA65,A0MA64,A0MA59,A0MA58,A0MA57,A0MA53,I1ZAU5,C6GIK1,Q07A22,A0MA67,Q2QA48,Q2QA47,Q2QA46,Q2QA45,Q2QA44,Q2QA41,Q2QA40,Q2QA39,Q2QA38,Q2QA37,Q2QA36,Q2QA34,Q2QA33,Q2QA32,Q2QA30,Q2QA26,Q2QA25,Q2QA24,Q2QA23,Q2QA22,Q2QA18,Q2QA17,Q2QA16,Q2QA12,Q2QA11,Q2QA10,Q2QA09,Q2QA08,Q2QA07,Q2QA06,Q1WIQ0,Q1WIP7,Q1WIP1,Q1WIN3,Q1WIM4,C7B2D4,B8YI30,…	0
115	G4ZUH4	G4ZUH4_PHYSP	Putative uncharacterized protein	16.35	15.45	1	1	1	H3GH51	0
116	G4ZTV1	G4ZTV1_PHYSP	Putative uncharacterized protein	16.334	10.06	1	1	0		0
117	D0P495	D0P495_PHYIT	Putative uncharacterized protein	16.319	3.25	2	1	1	D0N1N3	0
118	G5AFQ9	G5AFQ9_PHYSP	Putative uncharacterized protein (Fragment)	16.259	8.63	2	1	2	H3G7A0,G5AFQ5	0
119	H3G9M2	H3G9M2_PHYRM	Proteasome subunit alpha type	16.121	4.13	1	1	2	G4ZDB7,D0NFH6	0
120	P15569	ELIB_PHYCI	Beta-elicitin cinnamomin	15.889	13.27	1	1	0		0
121	G4Z2Q9	G4Z2Q9_PHYSP	Chloroperoxidase	15.774	6.94	2	1	0		0
122	G5AFK3	G5AFK3_PHYSP	60S ribosomal protein L13	15.706	5.37	1	1	2	D0N258,H3G8S1	0
123	G4ZFU1	G4ZFU1_PHYSP	Putative uncharacterized protein	15.601	7.69	1	1	3	H3HEG5,D0NLN3,D0NLM4	0
124	Q9AT01	Q9AT01_PHYCP	Elicitin (Fragment)	15.555	9.78	1	1	3	P35697,Q8L690,P15570	0
125	H3H324	H3H324_PHYRM	Uncharacterized protein	15.388	2.66	1	1	0		0
126	G5AA51	G5AA51_PHYSP	Putative uncharacterized protein	15.085	5.35	1	1	12	D0N957,H3GB62,H3G9Y0,H3G9X9,G5A103,G5AA75,H3GAV8,H3G7E7,G5AA53,G5AA52,D0N956,D0N945	0
127	H3G8G0	H3G8G0_PHYRM	Uncharacterized protein	14.852	3.82	1	1	2	D0NS08,D0NS09	0
128	D0NUH5	D0NUH5_PHYIT	Glucan 1,3-beta-glucosidase, putative	14.789	3.62	4	1	1	G5A053	0
129	G4ZP65	G4ZP65_PHYSP	Putative uncharacterized protein	14.68	5.24	1	1	4	G5A7Z6,G5AJ40,G5A7Z2,G4ZCD8	0
130	H3GIU0	H3GIU0_PHYRM	Uncharacterized protein	14.663	6.72	1	1	2	D0NW76,D0NW75	0
131	G4YGX0	G4YGX0_PHYSP	Putative chitinase	14.653	6.46	3	1	0		0
132	D0N0W5	D0N0W5_PHYIT	Endo-1,4-beta-xylanase, putative	14.582	6.6	1	1	1	H3GF56	0
133	D0NAC8	D0NAC8_PHYIT	Putative uncharacterized protein	14.531	9.19	3	1	0		0
134	G5A825	G5A825_PHYSP	Putative uncharacterized protein	14.464	6.85	2	1	3	H3H3H1,G5A831,H3GB04	0
135	H3GAN3	H3GAN3_PHYRM	Uncharacterized protein	14.443	6.63	1	1	2	G5A598,D0NBG4	0
136	H3GFS4	H3GFS4_PHYRM	Uncharacterized protein	14.412	4.94	1	1	1	G4Z225	0
137	H3GGL0	H3GGL0_PHYRM	Uncharacterized protein	14.411	3.14	2	1	0		0
138	H3GAM3	H3GAM3_PHYRM	Uncharacterized protein	14.386	4.86	1	1	0		0
139	D0NL95	D0NL95_PHYIT	Cutinase, putative	14.348	5.07	2	1	10	H3GP95,G4ZWV9,G4ZWV6,G4ZWV4,H3G6R5,Q58G92,H3GGP1,G4ZTQ5,H3G9E7,G4ZTQ4	0
140	D0N0W4	D0N0W4_PHYIT	Glycoside hydrolase, putative	14.275	10.24	1	1	0		0
141	D0N0M0	D0N0M0_PHYIT	Carbohydrate-binding protein, putative	14.171	5.59	6	1	1	G5A943	0
142	D0MXE5	D0MXE5_PHYIT	Putative uncharacterized protein	14.154	4.42	2	1	0		0
143	H3G6N3	H3G6N3_PHYRM	Uncharacterized protein (Fragment)	14.142	8.11	1	1	2	G4YFX2,D0MZN9	0
144	G4YHL0	G4YHL0_PHYSP	Putative uncharacterized protein	14.118	3.74	4	1	0		0
145	D0MT25	D0MT25_PHYIT	Vacuolar-sorting receptor, putative	14.101	2.2	1	1	2	G4ZQQ7,H3GZZ6	0
146	Q3L570	Q3L570_9STRA	Necrosis and ethylene-inducing protein 7 (Fragment)	14.078	14.63	1	1	18	Q3L576,L7NCS0,H3G5R1,G4ZPC0,L7NCP9,G4Z8A9,H3GA12,G4ZA69,H3GB30,H3G8Y6,L7NCQ4,G4ZP57,G4YHQ8,L7NCQ0,L7NCR7,L7NCQ5,H3GJB6,D0MRM5	0
147	G5A946	G5A946_PHYSP	Putative uncharacterized protein (Fragment)	13.703	3.42	1	1	0		0
148	H3HAQ1	H3HAQ1_PHYRM	Uncharacterized protein	13.604	12.5	1	1	0		0
149	D0NEJ2	D0NEJ2_PHYIT	Putative uncharacterized protein	13.587	4.79	1	1	0		0
150	D0P1E5	D0P1E5_PHYIT	Putative uncharacterized protein	13.351	5.68	1	1	3	G4YGE5,G4YGE6,G4YGE4	0
151	D0P0G9	D0P0G9_PHYIT	Polygalacturonase, putative	13.229	5.93	1	1	8	D0P089,D0P0F8,Q8H746,G4ZL47,D0P389,C5GZ70,C5GZ69,T1NXD9	0
152	H3G5Z7	H3G5Z7_PHYRM	Uncharacterized protein (Fragment)	13.206	3.46	1	1	0		0
153	H3GDN4	H3GDN4_PHYRM	Uncharacterized protein	13.185	2.52	6	1	1	D0NSG4	0
154	G4ZVS6	G4ZVS6_PHYSP	Putative uncharacterized protein	13.083	2.86	5	1	0		0
155	G5A8Y0	G5A8Y0_PHYSP	Glycosyl hydrolase family 17-like protein	13	3.34	1	1	0		0
156	D0NBM7	D0NBM7_PHYIT	Putative uncharacterized protein	12.902	1.65	1	1	0		0
157	G4ZY09	G4ZY09_PHYSP	Putative uncharacterized protein	12.84	3.23	1	1	2	G5AJB5,G4ZY17	0
158	H3GRA9	H3GRA9_PHYRM	Uncharacterized protein	12.815	2.27	3	1	0		0
159	H3GKL3	H3GKL3_PHYRM	Uncharacterized protein	12.796	2.68	2	1	1	G4ZGQ4	0
160	H3GQP7	H3GQP7_PHYRM	Uncharacterized protein	12.775	7.93	1	1	1	D0N1A4	0
161	G4YEI7	G4YEI7_PHYSP	Thaumatin-like protein	12.731	6.67	1	1	0		0
162	H3G6H8	H3G6H8_PHYRM	Uncharacterized protein (Fragment)	12.662	5.31	1	1	1	H3G640	0
163	G4ZKR2	G4ZKR2_PHYSP	Avr1b-1 avirulence-like protein	12.632	2.58	1	1	0		0
164	H3H329	H3H329_PHYRM	Uncharacterized protein	12.61	4.95	1	1	10	D0NJY6,H3HEB8,H3H341,G5AAQ6,G5A020,D0NK11,A0AEF0,G5A025,G5A0B2,D0NA05	0
165	G5A044	G5A044_PHYSP	Putative uncharacterized protein	12.585	5.97	2	1	6	G4ZZW9,G4ZZX1,G4YFS2,G4ZZX0,H3H827,D0NY43	0
166	H3GC07	H3GC07_PHYRM	Uncharacterized protein	12.523	2.18	1	1	1	D0MRB8	0
167	D0ND14	D0ND14_PHYIT	Putative uncharacterized protein	12.519	3.41	2	1	3	H3H6B6,H3GRV7,H3GRV6	0
168	H3G7W2	H3G7W2_PHYRM	Uncharacterized protein	12.486	3.86	2	1	0		0
169	H3G6Z6	H3G6Z6_PHYRM	Uncharacterized protein (Fragment)	12.457	3.63	1	1	1	C5GZ76	0
170	H3G613	H3G613_PHYRM	Uncharacterized protein (Fragment)	12.441	4.82	1	1	2	G4ZIR2,D0NMU9	0
171	H3H2C9	H3H2C9_PHYRM	Uncharacterized protein	12.306	3.28	2	1	1	H3H2D0	0
172	G4ZHQ4	G4ZHQ4_PHYSP	Putative uncharacterized protein	12.277	5.77	1	1	0		0
173	G2XKV3	G2XKV3_PHYCP	Pectinesterase	12.243	4.06	1	1	2	G2XK68,G2XKV2	0
174	H3H464	H3H464_PHYRM	Uncharacterized protein	12.221	3.6	1	1	1	D0N2Q6	0
175	D0NMZ8	D0NMZ8_PHYIT	Alpha-glucosidase, putative	12.171	1.49	1	1	1	G4ZIN5	0
176	G4ZQ84	G4ZQ84_PHYSP	Putative uncharacterized protein	12.159	3.54	1	1	0		0
177	H3GNH8	H3GNH8_PHYRM	Uncharacterized protein	12.149	3.14	3	1	0		0
178	G4ZHC0	G4ZHC0_PHYSP	Lipase	12.086	3.69	3	1	2	H3GJN5,D0MV35	0
179	H3G4Y2	H3G4Y2_PHYRM	Uncharacterized protein	12.061	5.25	1	1	3	G4ZMM3,H3GBZ2,G4ZMM4	0
180	G4Z0C0	G4Z0C0_PHYSP	Putative uncharacterized protein (Fragment)	12.039	1.5	1	1	0		0
181	D0MSE7	D0MSE7_PHYIT	Ran-specific GTPase-activating protein, putative	12.033	4.9	1	1	0		0
182	D0NIB9	D0NIB9_PHYIT	Putative uncharacterized protein	12.012	3.96	1	1	3	D0P1E8,G5ABJ2,D0NX36	0
183	D0NKC8	D0NKC8_PHYIT	Endoglucanase, putative	11.974	3.16	2	1	2	H3H306,H3GIR4	0
184	Q8H729	Q8H729_PHYIN	14-3-3-like protein	11.958	3.21	1	1	3	H3GAR2,G4YZZ1,D0NYS2	0
185	D0RMC9	D0RMC9_PHYIT	Putative uncharacterized protein	11.933	6.77	1	1	29	D0NH03,D0NGZ9,H3H9Y0,D0NGY9,D0P323,D0NH02,D0NH04,H3GJH3,D0P2H3,G4YKR7,G4YKP8,D0P324,G4YKQ8,D0P325,G4YKQ9,G4YKQ7,H3GJH6,D0P2H4,H3GJH7,G4YKQ6,H3GJH2,H3GJH1,D0NH06,G4YKR5,G4YKP7,D0NGZ8,G4YKP9,D0NH08,H3GJG9	0
186	H3HAA9	H3HAA9_PHYRM	Uncharacterized protein	11.886	1.35	7	1	1	H3GJK2	0
187	Q8H707	Q8H707_PHYIN	S-adenosylmethionine synthase	11.886	3.84	1	1	3	D0NWG8,H3GA19,G4ZEA0	0
188	H3G8V0	H3G8V0_PHYRM	Nucleoside diphosphate kinase	11.86	5.3	1	1	2	G4ZVE7,D0NCD0	0
189	G5A944	G5A944_PHYSP	Putative uncharacterized protein	11.785	2.46	9	1	0		0
190	G4ZQA3	G4ZQA3_PHYSP	Putative uncharacterized protein	11.76	4.67	1	1	1	G4ZQA0	0
191	D0NSK6	D0NSK6_PHYIT	Glycoside hydrolase, putative	11.756	2.48	3	1	0		0
192	Q2M3Z4	Q2M3Z4_PHYIN	Ribosomal protein S10	11.667	6.25	1	1	3	H3G850,G4ZMR6,D0MQD2	0
193	D0MTE2	D0MTE2_PHYIT	Ribonuclease, putative	11.656	4.67	9	1	2	G4Z8A1,D0NSN5	0
194	D0N9Q4	D0N9Q4_PHYIT	Putative uncharacterized protein	11.651	5.76	1	1	0		0
195	D0N6T8	D0N6T8_PHYIT	Cysteine protease family C01A, putative	11.632	2.88	2	1	0		0
196	H3GCK9	H3GCK9_PHYRM	Uncharacterized protein	11.578	4.19	1	1	0		0
197	A2SUG9	A2SUG9_PHYPR	Mitogen-activated protein kinase 3	11.535	1.38	1	1	0		0
198	G5A5X7	G5A5X7_PHYSP	Putative uncharacterized protein (Fragment)	11.469	4	2	1	1	D0NHK9	0
199	C5GZ74	C5GZ74_PHYPR	Endopolygalacturonase 7	11.453	3.35	2	1	4	T1NXE0,Q8H758,H3GAF4,G4ZLU7	0
200	G2XKV6	G2XKV6_PHYCP	Pectate lyase	11.448	4.63	1	1	0		0
201	D0MX09	D0MX09_PHYIT	Serine protease, putative	11.442	5.03	1	1	3	G4YJG1,G4YJH3,H3GQX8	0
202	H3H061	H3H061_PHYRM	Uncharacterized protein	11.433	2.55	4	1	1	G5A4B1	0
203	G4YGX2	G4YGX2_PHYSP	Putative uncharacterized protein	11.302	5.66	1	1	1	G4YGX3	0
204	H3GNI5	H3GNI5_PHYRM	Uncharacterized protein	11.108	5.59	1	1	0		0
205	G4ZTB3	G4ZTB3_PHYSP	Putative uncharacterized protein	11.062	3.35	2	1	1	G4ZTB2	0
206	G4ZXN2	G4ZXN2_PHYSP	Glycoside hydrolase family 6 protein	11.021	2.75	1	1	2	D0NXX0,H3GIR7	0
207	D0NE81	D0NE81_PHYIT	Putative uncharacterized protein	10.961	4.4	1	1	0		0
208	D0P2Y8	D0P2Y8_PHYIT	Putative uncharacterized protein	10.959	1.98	3	1	0		0
209	H3GHW3	H3GHW3_PHYRM	Uncharacterized protein	10.942	5.1	1	1	1	H3GHW4	0
210	H3GTX4	H3GTX4_PHYRM	Uncharacterized protein	10.731	3.44	4	1	0		0
211	G4Z0Q8	G4Z0Q8_PHYSP	Putative uncharacterized protein	10.668	4.5	1	1	0		0
212	G4YVA0	G4YVA0_PHYSP	Putative uncharacterized protein	10.639	2.75	2	1	1	H3GCT3	0
213	H3G7I6	H3G7I6_PHYRM	Uncharacterized protein	10.629	2.23	1	1	1	G4ZEC0	0
214	H3GMJ7	H3GMJ7_PHYRM	Uncharacterized protein	10.627	0.9	11	1	0		0
215	G4Z930	G4Z930_PHYSP	Putative uncharacterized protein	10.507	2.21	6	1	0		0
216	G5A0G1	G5A0G1_PHYSP	Putative uncharacterized protein	10.495	3.52	1	1	3	Q6DTZ0,G5A0G9,Q30BY8	0
217	D0N3V8	D0N3V8_PHYIT	Putative uncharacterized protein	10.436	4.32	1	1	0		0
218	H3GMK0	H3GMK0_PHYRM	Uncharacterized protein	10.432	1.35	4	1	0		0
219	D0NNP2	D0NNP2_PHYIT	Calcineurin-like phosphoesterase, putative	10.31	2.12	2	1	1	H3H0N0	0
220	Q30BZ0	Q30BZ0_PHYSO	Cell 12A endoglucanase	10.226	2.58	3	1	1	G4YXW4	0
221	D0MW10	D0MW10_PHYIT	Putative uncharacterized protein	10.222	3.27	1	1	0		0
222	G5A062	G5A062_PHYSP	Putative glycosyl hydrolase family 5 member	10.207	2.97	1	1	3	G5A063,D0NUH8,H3GZE7	0
223	H3H2N4	H3H2N4_PHYRM	Uncharacterized protein	10.199	4.03	1	1	0		0
224	H3GCQ7	H3GCQ7_PHYRM	Uncharacterized protein	10.185	2.75	4	1	0		0
225	D0MRW6	D0MRW6_PHYIT	Carbohydrate-binding protein, putative	10.165	1.97	6	1	1	H3GMI5	0
226	G5A5T7	G5A5T7_PHYSP	Putative uncharacterized protein	10.133	2.88	2	1	2	D0NHH1,G5A5T8	0
227	G4Z8A3	G4Z8A3_PHYSP	Putative uncharacterized protein	10.11	2.76	9	1	0		0
228	G4YME1	G4YME1_PHYSP	Putative uncharacterized protein	10.039	1.99	2	1	0		0
229	H3GXQ7	H3GXQ7_PHYRM	Uncharacterized protein	10.025	0.86	3	1	0		0
230	H3GN36	H3GN36_PHYRM	Uncharacterized protein	9.951	1.6	1	1	2	H3H9S5,H3GN37	0
231	Q84NE6	Q84NE6_PHYIN	Glucose-6-phosphate isomerase	9.919	1.98	2	1	21	Q6XPC6,Q6XPC5,Q6XPC4,Q6XPC3,Q6XPC1,Q6XPC0,Q6XPB9,Q6XPB8,Q6XPB7,Q6XPB6,Q6XPB4,Q6XPB3,Q6XPB2,Q6XPB1,Q6XPB0,Q6XPA9,Q6XPA7,Q6XPA6,G4Z973,D0MU98,H3G8D0	0
232	G5A0T5	G5A0T5_PHYSP	Putative uncharacterized protein	9.89	2.8	1	1	2	G5A0T6,G5A7E6	0
233	G5AGZ1	G5AGZ1_PHYSP	Putative uncharacterized protein	9.831	2.83	1	1	0		0
234	G4YED3	G4YED3_PHYSP	Phospholipase D-like protein	9.825	1.88	1	1	1	D0MS08	0
235	H3GMK9	H3GMK9_PHYRM	Uncharacterized protein	9.732	1.83	1	1	2	G4YED8,D0MS09	0
236	G4ZBV5	G4ZBV5_PHYSP	Putative uncharacterized protein	9.674	2.9	2	1	0		0
237	D0N105	D0N105_PHYIT	Putative uncharacterized protein	9.583	2.33	1	1	0		0
238	Q8H706	Q8H706_PHYIN	Transaldolase	9.55	2.69	1	1	3	H3G883,G4YU68,D0N3B2	0
239	H3GAG3	H3GAG3_PHYRM	Uncharacterized protein	9.497	0.8	1	1	0		0
240	D0N453	D0N453_PHYIT	Maleylacetoacetate isomerase	9.414	2.74	1	1	0		0
241	G5A1C9	G5A1C9_PHYSP	Putative uncharacterized protein	9.369	1.46	1	1	0		0
242	D0MW65	D0MW65_PHYIT	Putative uncharacterized protein	9.365	1.29	3	1	0		0
243	G5AC55	G5AC55_PHYSP	Putative uncharacterized protein	9.352	2.8	1	1	1	H3H0M3	0
244	D0NTR8	D0NTR8_PHYIT	Cell 5A endo-1,4-betaglucanase, putative	9.324	2.5	1	1	1	A1YT26	0
245	H3GGS9	H3GGS9_PHYRM	Uncharacterized protein	9.273	1.41	1	1	1	G4ZTH3	0
246	D0NEK2	D0NEK2_PHYIT	Adenosylhomocysteinase	9.06	2.29	1	1	2	H3G8U2,G4ZRS7	0
247	D0MVR1	D0MVR1_PHYIT	Putative uncharacterized protein	9.049	1.49	1	1	0		0
248	D0N3S3	D0N3S3_PHYIT	Putative uncharacterized protein	9.046	2.61	1	1	0		0
249	H3GPM1	H3GPM1_PHYRM	Uncharacterized protein	8.994	2.09	1	1	0		0
250	G4YLJ5	G4YLJ5_PHYSP	Putative uncharacterized protein	8.971	2.45	1	1	3	D0MW60,H3H2P1,H3GB01	0
251	H3GF00	H3GF00_PHYRM	Uncharacterized protein	8.938	1.31	3	1	0		0
252	H3HDB8	H3HDB8_PHYRM	Uncharacterized protein	8.879	2.26	1	1	2	D0MY08,G4YHC4	0
253	G4ZJ56	G4ZJ56_PHYSP	Putative uncharacterized protein	8.828	1.57	1	1	2	D0MUT9,H3G9L9	0
254	G4ZHX5	G4ZHX5_PHYSP	Putative uncharacterized protein	8.648	2.21	1	1	3	D0RMB6,H3GAU6,D0MV08	0
255	D0P3T3	D0P3T3_PHYIT	Malate synthase	8.61	1.96	1	1	2	D0N097,D0N096	0
256	D0N8J7	D0N8J7_PHYIT	Putative uncharacterized protein	8.559	1.89	1	1	3	D0N8J8,H3GRF3,H3GRF4	0
257	H3GVQ7	H3GVQ7_PHYRM	Uncharacterized protein	8.517	1.35	1	1	0		0
258	H3HBT2	H3HBT2_PHYRM	Uncharacterized protein	8.505	1.51	2	1	0		0
259	H3H2J9	H3H2J9_PHYRM	Uncharacterized protein	8.34	1.53	1	1	0		0
260	D0MSD1	D0MSD1_PHYIT	Folylpolyglutamate synthase, putative	8.201	1.57	1	1	0		0
261	D0MT82	D0MT82_PHYIT	Glycoside hydrolase, putative	8.176	1.7	1	1	0		0
262	D0MU29	D0MU29_PHYIT	Putative uncharacterized protein	8.089	1.35	1	1	0		0
263	G4ZDT2	G4ZDT2_PHYSP	Putative uncharacterized protein	8.023	1.19	1	1	0		0
264	H3GCT1	H3GCT1_PHYRM	Uncharacterized protein	8.009	1.67	1	1	0		0
265	D0NWG0	D0NWG0_PHYIT	Glucosylceramidase, putative	7.973	1.6	1	1	0		0
266	D0N9N3	D0N9N3_PHYIT	Putative uncharacterized protein	7.968	1.57	1	1	0		0
267	D0MZC7	D0MZC7_PHYIT	Carbohydrate-binding protein, putative	7.636	1.39	1	1	1	H3GN06	0
268	D0NVM5	D0NVM5_PHYIT	Carbohydrate esterase, putative	7.63	1.19	1	1	2	H3HC73,G4YJU6	0
269	H3HD79	H3HD79_PHYRM	Uncharacterized protein	6.462	0.95	1	1	2	G4YID5,D0NWZ2	0
270	G4YMW1	G4YMW1_PHYSP	Putative uncharacterized protein	5.84	0.56	2	1	2	G5A9I6,G5ACY9	0
271	G5A4L9	G5A4L9_PHYSP	Pdr transporter	4.993	0.45	1	1	1	D0N4B7	0
272	D0N856	D0N856_PHYIT	Putative uncharacterized protein	3.757	0.23	1	1	0		0

## Sheet: Protein Details
Rank	AC	ID	Description	Protein Score	% Coverage	#PSMs peptide-spectral matches	#Peptides	#Ambiguous Prots	Ambiguous Prots	#Sub-Prots	Sub-Prots	Sequence	Sequence + PTMs	#PTMs	Position (to mature prot.)	Proteotypic	z-score	Experimental Mass (m/z)	Missed Cleavages	Spectrum Description	Job Title	#Ref Proteins	Ref Proteins	116	119	121	i116	i119	i121	n116	n119	n121	n(119/121)	IR119	IR121	IR(119/121)
1	D0MXT1	D0MXT1_PHYIT	Endo-1,3(4)-beta-glucanase 1, putative	106.886	11.18	10	7	0		8	H3GVI2,H3GVI1,D0MXT2,G4YG22,D0MXT0,D0RME2,G4YFC8,D0MXS9	R|GIISSSIFK|T	[iTRAQ-8plex_Nterm]GIISSSIFK[iTRAQ-8plex_K]	2	509-517	TRUE	8.298	520.656	0	2012_10_22_FRF_OT_30.6924.6927.3	Phytophthora	1	D0MXT1	4589.98	56068.3	30582.3	2170.69	44740.1	32779.3	3548.66	37657.8	25064.4	1.50244	0.600391	0.399609	1.50244
1	D0MXT1	D0MXT1_PHYIT	Endo-1,3(4)-beta-glucanase 1, putative	106.886	11.18	10	7	0		8	H3GVI2,H3GVI1,D0MXT2,G4YG22,D0MXT0,D0RME2,G4YFC8,D0MXS9	R|GIISSSIFK|T	[iTRAQ-8plex_Nterm]GIISSSIFK[iTRAQ-8plex_K]	2	509-517	TRUE	7.515	520.656	0	2012_10_22_FRF_OT_30.6945.6948.3	Phytophthora	1	D0MXT1	2690.99	30377.4	17292.2	1543.87	25191.9	18535.5	2523.94	21204	14173	1.49609	0.599374	0.400626	1.49609
1	D0MXT1	D0MXT1_PHYIT	Endo-1,3(4)-beta-glucanase 1, putative	106.886	11.18	10	7	0		8	H3GVI2,H3GVI1,D0MXT2,G4YG22,D0MXT0,D0RME2,G4YFC8,D0MXS9	R|KPSPWIVLETDMLR|T	[iTRAQ-8plex_Nterm]K[iTRAQ-8plex_K]PSPWIVLETDMLR	2	417-430	FALSE	6.534	765.111	1	2012_10_22_FRF_OT_35.9000.9003.3	Phytophthora	4	H3GVI1,D0RME2,D0MXS9,D0MXT1	227.104	2351.17	1498.02	163.878	2155.15	1605.98	267.91	1813.99	1228
1	D0MXT1	D0MXT1_PHYIT	Endo-1,3(4)-beta-glucanase 1, putative	106.886	11.18	10	7	0		8	H3GVI2,H3GVI1,D0MXT2,G4YG22,D0MXT0,D0RME2,G4YFC8,D0MXS9	R|NHVTGIFFDNK|V	[iTRAQ-8plex_Nterm]NHVTGIFFDNK[iTRAQ-8plex_K]	2	668-678	FALSE	8.105	634.023	0	2012_10_22_FRF_OT_32.4837.4840.3	Phytophthora	4	H3GVI1,H3GVI2,D0MXT2,D0MXT1	1061.37	27122.9	19954.4		27221	21406.6		22911.9	16368.3
1	D0MXT1	D0MXT1_PHYIT	Endo-1,3(4)-beta-glucanase 1, putative	106.886	11.18	10	7	0		8	H3GVI2,H3GVI1,D0MXT2,G4YG22,D0MXT0,D0RME2,G4YFC8,D0MXS9	R|SWALYNAATR|C	[iTRAQ-8plex_Nterm]SWALYNAATR	1	768-777	FALSE	8.259	728.895	0	2012_10_22_FRF_OT_28.5624.5627.2	Phytophthora	7	G4YFC8,G4YG22,H3GVI1,H3GVI2,D0MXT2,D0MXT0,D0MXT1	1458.16	7936.58	5639.15	963.187	7306.62	6053.17	1574.63	6149.99	4628.5
1	D0MXT1	D0MXT1_PHYIT	Endo-1,3(4)-beta-glucanase 1, putative	106.886	11.18	10	7	0		8	H3GVI2,H3GVI1,D0MXT2,G4YG22,D0MXT0,D0RME2,G4YFC8,D0MXS9	R|SWALYNAATR|C	[iTRAQ-8plex_Nterm]SWALYNAATR	1	768-777	FALSE	8.367	486.266	0	2012_10_22_FRF_OT_28.5630.5633.3	Phytophthora	7	G4YFC8,G4YG22,H3GVI1,H3GVI2,D0MXT2,D0MXT0,D0MXT1	5336.92	14103.5	9551.93	4626.66	12935.3	10248	7563.71	10887.7	7835.99
1	D0MXT1	D0MXT1_PHYIT	Endo-1,3(4)-beta-glucanase 1, putative	106.886	11.18	10	7	0		8	H3GVI2,H3GVI1,D0MXT2,G4YG22,D0MXT0,D0RME2,G4YFC8,D0MXS9	R|TSTFVEQEWNDILSK|E	[iTRAQ-8plex_Nterm]TSTFVEQEWNDILSK[iTRAQ-8plex_K]	2	709-723	FALSE	6.795	802.431	0	2012_10_22_FRF_OT_39.9139.9142.3	Phytophthora	3	H3GVI1,H3GVI2,D0MXT1	644.984	4691.53	2742.45	482.546	4364.64	2936.14	788.87	3673.72	2245.09
1	D0MXT1	D0MXT1_PHYIT	Endo-1,3(4)-beta-glucanase 1, putative	106.886	11.18	10	7	0		8	H3GVI2,H3GVI1,D0MXT2,G4YG22,D0MXT0,D0RME2,G4YFC8,D0MXS9	K|VYYNTWFLDEK|Y	[iTRAQ-8plex_Nterm]VYYNTWFLDEK[iTRAQ-8plex_K]	2	679-689	FALSE	6.399	696.038	0	2012_10_22_FRF_OT_38.6811.6814.3	Phytophthora	3	H3GVI1,H3GVI2,D0MXT1	118.628	1274.47	815.609	78.8385	1171.12	874.411	128.886	985.736	668.609
1	D0MXT1	D0MXT1_PHYIT	Endo-1,3(4)-beta-glucanase 1, putative	106.886	11.18	10	7	0		8	H3GVI2,H3GVI1,D0MXT2,G4YG22,D0MXT0,D0RME2,G4YFC8,D0MXS9	K|YAIHGIQMIPVSPINELAR|T	[iTRAQ-8plex_Nterm]YAIHGIQMIPVSPINELAR	1	690-708	FALSE	6.79	809.457	0	2012_10_22_FRF_OT_32.6767.6770.3	Phytophthora	3	G4YG22,H3GVI2,D0MXT1	1324.15	7606.23	4890.96	1049.43	7179.69	5242.1	1715.62	6043.16	4008.32
1	D0MXT1	D0MXT1_PHYIT	Endo-1,3(4)-beta-glucanase 1, putative	106.886	11.18	10	7	0		8	H3GVI2,H3GVI1,D0MXT2,G4YG22,D0MXT0,D0RME2,G4YFC8,D0MXS9	K|YAIHGIQMIPVSPINELAR|T	[iTRAQ-8plex_Nterm]YAIHGIQM[Oxidation_M]IPVSPINELAR	2	690-708	FALSE	7.582	814.788	0	2012_10_22_FRF_OT_32.6102.6105.3	Phytophthora	3	G4YG22,H3GVI2,D0MXT1	1955.82	8577.12	5435.42	1649.2	7776.81	5827.56	2696.13	6545.75	4455.98
2	G4ZK12	G4ZK12_PHYSP	Putative uncharacterized protein	95.898	8.85	32	6	0		12	G4ZK14,G4ZK20,D0N8P8,D0N8P5,D0N8P1,G4ZK18,G4ZK17,G4YSJ5,D0RMD5,G4ZKR4,D0N8P9,D0N8P4	R|IAFQSGDNVIVR|E	[iTRAQ-8plex_Nterm]IAFQSGDNVIVR	1	454-465	FALSE	7.074	811.96	0	2012_10_22_FRF_OT_35.5379.5382.2	Phytophthora	12	G4ZK20,G4ZK14,G4YSJ5,G4ZK12,G4ZKR4,H3H869,H3GRB2,H3GRB1,H3GRB3,H3GRB0,H3H841,H3GRB6	6149.28	115832	61176.6	4931.93	117163	65310.3	8062.76	98616.5	49938.9
2	G4ZK12	G4ZK12_PHYSP	Putative uncharacterized protein	95.898	8.85	32	6	0		12	G4ZK14,G4ZK20,D0N8P8,D0N8P5,D0N8P1,G4ZK18,G4ZK17,G4YSJ5,D0RMD5,G4ZKR4,D0N8P9,D0N8P4	R|IAFQSGDNVIVR|E	[iTRAQ-8plex_Nterm]IAFQSGDNVIVR	1	454-465	FALSE	8.868	541.642	0	2012_10_22_FRF_OT_35.5412.5415.3	Phytophthora	12	G4ZK20,G4ZK14,G4YSJ5,G4ZK12,G4ZKR4,H3H869,H3GRB2,H3GRB1,H3GRB3,H3GRB0,H3H841,H3GRB6	62764.6	944879	584522	47019.8	947041	625646	76868.3	797125	478394
2	G4ZK12	G4ZK12_PHYSP	Putative uncharacterized protein	95.898	8.85	32	6	0		12	G4ZK14,G4ZK20,D0N8P8,D0N8P5,D0N8P1,G4ZK18,G4ZK17,G4YSJ5,D0RMD5,G4ZKR4,D0N8P9,D0N8P4	R|IAFQSGDNVIVR|E	[iTRAQ-8plex_Nterm]IAFQSGDNVIVR	1	454-465	FALSE	9.928	541.643	0	2012_10_22_FRF_OT_36.5420.5423.3	Phytophthora	12	G4ZK20,G4ZK14,G4YSJ5,G4ZK12,G4ZKR4,H3H869,H3GRB2,H3GRB1,H3GRB3,H3GRB0,H3H841,H3GRB6	7139.65	116935	64206.2	5848.23	118162	68590	9560.74	99456.9	52446.6
2	G4ZK12	G4ZK12_PHYSP	Putative uncharacterized protein	95.898	8.85	32	6	0		12	G4ZK14,G4ZK20,D0N8P8,D0N8P5,D0N8P1,G4ZK18,G4ZK17,G4YSJ5,D0RMD5,G4ZKR4,D0N8P9,D0N8P4	R|IAFQSGDNVIVR|E	[iTRAQ-8plex_Nterm]IAFQSGDNVIVR	1	454-465	FALSE	7.946	541.643	0	2012_10_22_FRF_OT_37.5045.5048.3	Phytophthora	12	G4ZK20,G4ZK14,G4YSJ5,G4ZK12,G4ZKR4,H3H869,H3GRB2,H3GRB1,H3GRB3,H3GRB0,H3H841,H3GRB6	2110.66	31540.6	18220.2	1726.81	31715.5	19481.3	2823.01	26695	14896.2
2	G4ZK12	G4ZK12_PHYSP	Putative uncharacterized protein	95.898	8.85	32	6	0		12	G4ZK14,G4ZK20,D0N8P8,D0N8P5,D0N8P1,G4ZK18,G4ZK17,G4YSJ5,D0RMD5,G4ZKR4,D0N8P9,D0N8P4	K|LTSSSASLPPYSTGK|T	[iTRAQ-8plex_Nterm]LTSSSASLPPYSTGK[iTRAQ-8plex_K]	2	549-563	TRUE	8.407	1052.59	0	2012_10_22_FRF_OT_30.4623.4626.2	Phytophthora	1	G4ZK12	295.871	32519.6	13356.1	70.008	32787.2	14190.5	114.45	27597	10850.6	2.54335	0.717781	0.282219	2.54335
2	G4ZK12	G4ZK12_PHYSP	Putative uncharacterized protein	95.898	8.85	32	6	0		12	G4ZK14,G4ZK20,D0N8P8,D0N8P5,D0N8P1,G4ZK18,G4ZK17,G4YSJ5,D0RMD5,G4ZKR4,D0N8P9,D0N8P4	K|LTSSSASLPPYSTGK|T	[iTRAQ-8plex_Nterm]LTSSSASLPPYSTGK[iTRAQ-8plex_K]	2	549-563	TRUE	6.623	702.06	0	2012_10_22_FRF_OT_30.4979.4982.3	Phytophthora	1	G4ZK12	16395.6	607043	263930	12269.6	611952	280758	20058.4	515081	214678	2.39931	0.705823	0.294177	2.39931
2	G4ZK12	G4ZK12_PHYSP	Putative uncharacterized protein	95.898	8.85	32	6	0		12	G4ZK14,G4ZK20,D0N8P8,D0N8P5,D0N8P1,G4ZK18,G4ZK17,G4YSJ5,D0RMD5,G4ZKR4,D0N8P9,D0N8P4	K|LTSSSASLPPYSTGK|T	[iTRAQ-8plex_Nterm]LTSSSASLPPYSTGK[iTRAQ-8plex_K]	2	549-563	TRUE	6.661	702.06	0	2012_10_22_FRF_OT_30.4607.4610.3	Phytophthora	1	G4ZK12	153981	4.59949e+06	1.90279e+06	128714	4.64123e+06	2.02194e+06	210423	3.90653e+06	1.54606e+06	2.52676	0.716454	0.283546	2.52676
2	G4ZK12	G4ZK12_PHYSP	Putative uncharacterized protein	95.898	8.85	32	6	0		12	G4ZK14,G4ZK20,D0N8P8,D0N8P5,D0N8P1,G4ZK18,G4ZK17,G4YSJ5,D0RMD5,G4ZKR4,D0N8P9,D0N8P4	K|LTSSSASLPPYSTGK|T	[iTRAQ-8plex_Nterm]LTSSSASLPPYSTGK[iTRAQ-8plex_K]	2	549-563	TRUE	6.547	702.06	0	2012_10_22_FRF_OT_30.4943.4946.3	Phytophthora	1	G4ZK12	15791	556054	250118	11646.9	559671	266256	19040.5	471075	203590	2.31384	0.698235	0.301765	2.31384
2	G4ZK12	G4ZK12_PHYSP	Putative uncharacterized protein	95.898	8.85	32	6	0		12	G4ZK14,G4ZK20,D0N8P8,D0N8P5,D0N8P1,G4ZK18,G4ZK17,G4YSJ5,D0RMD5,G4ZKR4,D0N8P9,D0N8P4	K|LTSSSASLPPYSTGK|T	[iTRAQ-8plex_Nterm]LTSSSASLPPYSTGK[iTRAQ-8plex_K]	2	549-563	TRUE	6.61	702.06	0	2012_10_22_FRF_OT_30.4866.4869.3	Phytophthora	1	G4ZK12	26296.4	966139	425222	19639.6	972422	452461	32107	818488	345970	2.36578	0.702892	0.297108	2.36578
2	G4ZK12	G4ZK12_PHYSP	Putative uncharacterized protein	95.898	8.85	32	6	0		12	G4ZK14,G4ZK20,D0N8P8,D0N8P5,D0N8P1,G4ZK18,G4ZK17,G4YSJ5,D0RMD5,G4ZKR4,D0N8P9,D0N8P4	K|LTSSSASLPPYSTGK|T	[iTRAQ-8plex_Nterm]LTSSSASLPPYSTGK[iTRAQ-8plex_K]	2	549-563	TRUE	7.206	702.059	0	2012_10_22_FRF_OT_30.4579.4582.3	Phytophthora	1	G4ZK12	63151.2	1.86617e+06	820646	53498.2	1.87963e+06	873188	87459.2	1.58209e+06	667674	2.36955	0.703225	0.296775	2.36955
2	G4ZK12	G4ZK12_PHYSP	Putative uncharacterized protein	95.898	8.85	32	6	0		12	G4ZK14,G4ZK20,D0N8P8,D0N8P5,D0N8P1,G4ZK18,G4ZK17,G4YSJ5,D0RMD5,G4ZKR4,D0N8P9,D0N8P4	K|LTSSSASLPPYSTGK|T	[iTRAQ-8plex_Nterm]LTSSSASLPPYSTGK[iTRAQ-8plex_K]	2	549-563	TRUE	6.659	702.059	0	2012_10_22_FRF_OT_30.4684.4687.3	Phytophthora	1	G4ZK12	152556	8363875	3.70469e+06	118668	8.48641e+06	3.94187e+06	193999	7.14302e+06	3.01411e+06	2.36986	0.703251	0.296749	2.36986
2	G4ZK12	G4ZK12_PHYSP	Putative uncharacterized protein	95.898	8.85	32	6	0		12	G4ZK14,G4ZK20,D0N8P8,D0N8P5,D0N8P1,G4ZK18,G4ZK17,G4YSJ5,D0RMD5,G4ZKR4,D0N8P9,D0N8P4	K|LTSSSASLPPYSTGK|T	[iTRAQ-8plex_Nterm]LTSSSASLPPYSTGK[iTRAQ-8plex_K]	2	549-563	TRUE	6.862	702.059	0	2012_10_22_FRF_OT_30.4705.4708.3	Phytophthora	1	G4ZK12	146644	7896173	3.59647e+06	121866	8.01521e+06	3.82883e+06	199228	6.74641e+06	2.92768e+06	2.30436	0.697369	0.302631	2.30436
2	G4ZK12	G4ZK12_PHYSP	Putative uncharacterized protein	95.898	8.85	32	6	0		12	G4ZK14,G4ZK20,D0N8P8,D0N8P5,D0N8P1,G4ZK18,G4ZK17,G4YSJ5,D0RMD5,G4ZKR4,D0N8P9,D0N8P4	K|LTSSSASLPPYSTGK|T	[iTRAQ-8plex_Nterm]LTSSSASLPPYSTGK[iTRAQ-8plex_K]	2	549-563	TRUE	6.317	526.797	0	2012_10_22_FRF_OT_30.4853.4856.4	Phytophthora	1	G4ZK12	1022.43	9431.87	5688.96	904.667	9181.3	6089.55	1478.96	7727.91	4656.31	1.65966	0.624013	0.375987	1.65966
2	G4ZK12	G4ZK12_PHYSP	Putative uncharacterized protein	95.898	8.85	32	6	0		12	G4ZK14,G4ZK20,D0N8P8,D0N8P5,D0N8P1,G4ZK18,G4ZK17,G4YSJ5,D0RMD5,G4ZKR4,D0N8P9,D0N8P4	K|LTSSSASLPPYSTGK|T	[iTRAQ-8plex_Nterm]LTSSSASLPPYSTGK[iTRAQ-8plex_K]	2	549-563	TRUE	7.38	526.796	0	2012_10_22_FRF_OT_30.4734.4737.4	Phytophthora	1	G4ZK12	1203.58	65474.1	32991.1	798.764	66510.1	35188.8	1305.83	55981.6	26906.8	2.08057	0.675385	0.324615	2.08057
2	G4ZK12	G4ZK12_PHYSP	Putative uncharacterized protein	95.898	8.85	32	6	0		12	G4ZK14,G4ZK20,D0N8P8,D0N8P5,D0N8P1,G4ZK18,G4ZK17,G4YSJ5,D0RMD5,G4ZKR4,D0N8P9,D0N8P4	K|LVASSPAVK|V	[iTRAQ-8plex_Nterm]LVASSPAVK[iTRAQ-8plex_K]	2	473-481	FALSE	6.747	493.98	0	2012_10_22_FRF_OT_30.3599.3602.3	Phytophthora	4	G4ZK14,G4ZK12,G4ZK18,G4ZK17	3868.46	261793	137433	1912.41	262058	146730	3126.42	220574	112196
2	G4ZK12	G4ZK12_PHYSP	Putative uncharacterized protein	95.898	8.85	32	6	0		12	G4ZK14,G4ZK20,D0N8P8,D0N8P5,D0N8P1,G4ZK18,G4ZK17,G4YSJ5,D0RMD5,G4ZKR4,D0N8P9,D0N8P4	K|NGFVILGTR|D	[iTRAQ-8plex_Nterm]NGFVILGTR	1	495-503	FALSE	7.91	640.882	0	2012_10_22_FRF_OT_28.5743.5746.2	Phytophthora	11	G4ZK14,G4ZK12,H3H869,H3GRB2,H3GRB1,H3GRB3,H3H841,H3GRB6,D0N8P1,D0N8P8,D0N8P5	1813.29	21637.5	9443.83	1655.93	21957	10045.4	2707.13	18481.2	7681.1
2	G4ZK12	G4ZK12_PHYSP	Putative uncharacterized protein	95.898	8.85	32	6	0		12	G4ZK14,G4ZK20,D0N8P8,D0N8P5,D0N8P1,G4ZK18,G4ZK17,G4YSJ5,D0RMD5,G4ZKR4,D0N8P9,D0N8P4	K|SYPDGSVAYLSK|G	[iTRAQ-8plex_Nterm]SYPDGSVAYLSK[iTRAQ-8plex_K]	2	799-810	FALSE	7.011	948.02	0	2012_10_22_FRF_OT_35.4699.4702.2	Phytophthora	5	G4ZK20,G4ZK14,G4ZK12,G4ZK18,G4ZK17	105.557	17014.9	6125.84	18.5052	17450.9	6485.74	30.2525	14688.5	4959.26
2	G4ZK12	G4ZK12_PHYSP	Putative uncharacterized protein	95.898	8.85	32	6	0		12	G4ZK14,G4ZK20,D0N8P8,D0N8P5,D0N8P1,G4ZK18,G4ZK17,G4YSJ5,D0RMD5,G4ZKR4,D0N8P9,D0N8P4	K|SYPDGSVAYLSK|G	[iTRAQ-8plex_Nterm]SYPDGSVAYLSK[iTRAQ-8plex_K]	2	799-810	FALSE	6.667	632.348	0	2012_10_22_FRF_OT_35.4705.4708.3	Phytophthora	5	G4ZK20,G4ZK14,G4ZK12,G4ZK18,G4ZK17	2447.96	240290	101838	746.146	244323	108253	1219.81	205647	82774.7
2	G4ZK12	G4ZK12_PHYSP	Putative uncharacterized protein	95.898	8.85	32	6	0		12	G4ZK14,G4ZK20,D0N8P8,D0N8P5,D0N8P1,G4ZK18,G4ZK17,G4YSJ5,D0RMD5,G4ZKR4,D0N8P9,D0N8P4	K|SYPDGSVAYLSK|G	[iTRAQ-8plex_Nterm]SYPDGSVAYLSK[iTRAQ-8plex_K]	2	799-810	FALSE	7.134	632.348	0	2012_10_22_FRF_OT_35.4651.4654.3	Phytophthora	5	G4ZK20,G4ZK14,G4ZK12,G4ZK18,G4ZK17	2129.6	192140	71860.6	1055.49	196916	76156.2	1725.52	165745	58232
2	G4ZK12	G4ZK12_PHYSP	Putative uncharacterized protein	95.898	8.85	32	6	0		12	G4ZK14,G4ZK20,D0N8P8,D0N8P5,D0N8P1,G4ZK18,G4ZK17,G4YSJ5,D0RMD5,G4ZKR4,D0N8P9,D0N8P4	K|SYPDGSVAYLSK|G	[iTRAQ-8plex_Nterm]SYPDGSVAYLSK[iTRAQ-8plex_K]	2	799-810	FALSE	7.565	948.02	0	2012_10_22_FRF_OT_36.4539.4542.2	Phytophthora	5	G4ZK20,G4ZK14,G4ZK12,G4ZK18,G4ZK17	169.456	30749.4	11418.9	17.2136	31523.1	12099.3	28.141	26533	9251.59
2	G4ZK12	G4ZK12_PHYSP	Putative uncharacterized protein	95.898	8.85	32	6	0		12	G4ZK14,G4ZK20,D0N8P8,D0N8P5,D0N8P1,G4ZK18,G4ZK17,G4YSJ5,D0RMD5,G4ZKR4,D0N8P9,D0N8P4	K|SYPDGSVAYLSK|G	[iTRAQ-8plex_Nterm]SYPDGSVAYLSK[iTRAQ-8plex_K]	2	799-810	FALSE	6.362	632.349	0	2012_10_22_FRF_OT_36.4510.4513.3	Phytophthora	5	G4ZK20,G4ZK14,G4ZK12,G4ZK18,G4ZK17	1880.42	27789.3	13264.7	1064.57	28073.7	14135.8	1740.37	23629.6	10808.8
2	G4ZK12	G4ZK12_PHYSP	Putative uncharacterized protein	95.898	8.85	32	6	0		12	G4ZK14,G4ZK20,D0N8P8,D0N8P5,D0N8P1,G4ZK18,G4ZK17,G4YSJ5,D0RMD5,G4ZKR4,D0N8P9,D0N8P4	K|SYPDGSVAYLSK|G	[iTRAQ-8plex_Nterm]SYPDGSVAYLSK[iTRAQ-8plex_K]	2	799-810	FALSE	8.022	632.348	0	2012_10_22_FRF_OT_36.4635.4638.3	Phytophthora	5	G4ZK20,G4ZK14,G4ZK12,G4ZK18,G4ZK17	14271.1	2.03228e+06	786683	4406.48	2.08305e+06	834394	7203.75	1.7533e+06	638011
2	G4ZK12	G4ZK12_PHYSP	Putative uncharacterized protein	95.898	8.85	32	6	0		12	G4ZK14,G4ZK20,D0N8P8,D0N8P5,D0N8P1,G4ZK18,G4ZK17,G4YSJ5,D0RMD5,G4ZKR4,D0N8P9,D0N8P4	K|SYPDGSVAYLSK|G	[iTRAQ-8plex_Nterm]SYPDGSVAYLSK[iTRAQ-8plex_K]	2	799-810	FALSE	7.655	632.348	0	2012_10_22_FRF_OT_36.4544.4547.3	Phytophthora	5	G4ZK20,G4ZK14,G4ZK12,G4ZK18,G4ZK17	1783.4	635858	230867		652166	244483		548929	186942
2	G4ZK12	G4ZK12_PHYSP	Putative uncharacterized protein	95.898	8.85	32	6	0		12	G4ZK14,G4ZK20,D0N8P8,D0N8P5,D0N8P1,G4ZK18,G4ZK17,G4YSJ5,D0RMD5,G4ZKR4,D0N8P9,D0N8P4	K|SYPDGSVAYLSK|G	[iTRAQ-8plex_Nterm]SYPDGSVAYLSK[iTRAQ-8plex_K]	2	799-810	FALSE	7.663	948.02	0	2012_10_22_FRF_OT_37.4289.4292.2	Phytophthora	5	G4ZK20,G4ZK14,G4ZK12,G4ZK18,G4ZK17	181.878	34408.2	12693.9	16.6216	35304.5	13447.7	27.1731	29715.9	10282.7
2	G4ZK12	G4ZK12_PHYSP	Putative uncharacterized protein	95.898	8.85	32	6	0		12	G4ZK14,G4ZK20,D0N8P8,D0N8P5,D0N8P1,G4ZK18,G4ZK17,G4YSJ5,D0RMD5,G4ZKR4,D0N8P9,D0N8P4	K|SYPDGSVAYLSK|G	[iTRAQ-8plex_Nterm]SYPDGSVAYLSK[iTRAQ-8plex_K]	2	799-810	FALSE	7.15	948.019	0	2012_10_22_FRF_OT_37.4343.4346.2	Phytophthora	5	G4ZK20,G4ZK14,G4ZK12,G4ZK18,G4ZK17	196.033	32418.5	11927.9	23.2122	33269.7	12635.4	37.9475	28003.1	9661.56
2	G4ZK12	G4ZK12_PHYSP	Putative uncharacterized protein	95.898	8.85	32	6	0		12	G4ZK14,G4ZK20,D0N8P8,D0N8P5,D0N8P1,G4ZK18,G4ZK17,G4YSJ5,D0RMD5,G4ZKR4,D0N8P9,D0N8P4	K|SYPDGSVAYLSK|G	[iTRAQ-8plex_Nterm]SYPDGSVAYLSK[iTRAQ-8plex_K]	2	799-810	FALSE	7.709	632.348	0	2012_10_22_FRF_OT_37.4287.4290.3	Phytophthora	5	G4ZK20,G4ZK14,G4ZK12,G4ZK18,G4ZK17	2296.13	507111	184062		520216	194915		437866	149040
2	G4ZK12	G4ZK12_PHYSP	Putative uncharacterized protein	95.898	8.85	32	6	0		12	G4ZK14,G4ZK20,D0N8P8,D0N8P5,D0N8P1,G4ZK18,G4ZK17,G4YSJ5,D0RMD5,G4ZKR4,D0N8P9,D0N8P4	K|SYPDGSVAYLSK|G	[iTRAQ-8plex_Nterm]SYPDGSVAYLSK[iTRAQ-8plex_K]	2	799-810	FALSE	7.653	632.348	0	2012_10_22_FRF_OT_37.4350.4353.3	Phytophthora	5	G4ZK20,G4ZK14,G4ZK12,G4ZK18,G4ZK17	1398.72	363826	139989		372798	148459		313785	113518
2	G4ZK12	G4ZK12_PHYSP	Putative uncharacterized protein	95.898	8.85	32	6	0		12	G4ZK14,G4ZK20,D0N8P8,D0N8P5,D0N8P1,G4ZK18,G4ZK17,G4YSJ5,D0RMD5,G4ZKR4,D0N8P9,D0N8P4	K|SYPDGSVAYLSK|G	[iTRAQ-8plex_Nterm]SYPDGSVAYLSK[iTRAQ-8plex_K]	2	799-810	FALSE	7.252	632.347	0	2012_10_22_FRF_OT_37.4364.4367.3	Phytophthora	5	G4ZK20,G4ZK14,G4ZK12,G4ZK18,G4ZK17	2650.38	184269	70898.8	1759.79	188848	75188.2	2876.92	158954	57491.9
2	G4ZK12	G4ZK12_PHYSP	Putative uncharacterized protein	95.898	8.85	32	6	0		12	G4ZK14,G4ZK20,D0N8P8,D0N8P5,D0N8P1,G4ZK18,G4ZK17,G4YSJ5,D0RMD5,G4ZKR4,D0N8P9,D0N8P4	K|SYPDGSVAYLSK|G	[iTRAQ-8plex_Nterm]SYPDGSVAYLSK[iTRAQ-8plex_K]	2	799-810	FALSE	7.344	632.345	0	2012_10_22_FRF_OT_37.4253.4256.3	Phytophthora	5	G4ZK20,G4ZK14,G4ZK12,G4ZK18,G4ZK17	1204.23	58735.6	24463.7	660.978	59854	25993.9	1080.57	50379.1	19876
2	G4ZK12	G4ZK12_PHYSP	Putative uncharacterized protein	95.898	8.85	32	6	0		12	G4ZK14,G4ZK20,D0N8P8,D0N8P5,D0N8P1,G4ZK18,G4ZK17,G4YSJ5,D0RMD5,G4ZKR4,D0N8P9,D0N8P4	K|TGPDVYMIWWYAHHGR|I	[iTRAQ-8plex_Nterm]TGPDVYMIWWYAHHGR	1	564-579	FALSE	8.121	765.047	0	2012_10_22_FRF_OT_31.6188.6191.3	Phytophthora	7	G4ZK12,D0N8P1,D0N8P8,D0N8P4,D0N8P5,D0N8P9,D0RMD5	547.144	10816.4	4295.06	375.663	11128.7	4557.86	614.137	9367	3485.12
2	G4ZK12	G4ZK12_PHYSP	Putative uncharacterized protein	95.898	8.85	32	6	0		12	G4ZK14,G4ZK20,D0N8P8,D0N8P5,D0N8P1,G4ZK18,G4ZK17,G4YSJ5,D0RMD5,G4ZKR4,D0N8P9,D0N8P4	K|TGPDVYMIWWYAHHGR|I	[iTRAQ-8plex_Nterm]TGPDVYMIWWYAHHGR	1	564-579	FALSE	7.34	574.037	0	2012_10_22_FRF_OT_31.6187.6190.4	Phytophthora	7	G4ZK12,D0N8P1,D0N8P8,D0N8P4,D0N8P5,D0N8P9,D0RMD5	5332.04	119860	46104.3	3588.45	123593	48886.2	5866.43	104028	37380.3
2	G4ZK12	G4ZK12_PHYSP	Putative uncharacterized protein	95.898	8.85	32	6	0		12	G4ZK14,G4ZK20,D0N8P8,D0N8P5,D0N8P1,G4ZK18,G4ZK17,G4YSJ5,D0RMD5,G4ZKR4,D0N8P9,D0N8P4	K|TGPDVYMIWWYAHHGR|I	[iTRAQ-8plex_Nterm]TGPDVYM[Oxidation_M]IWWYAHHGR	2	564-579	FALSE	7.463	770.377	0	2012_10_22_FRF_OT_31.5662.5665.3	Phytophthora	7	G4ZK12,D0N8P1,D0N8P8,D0N8P4,D0N8P5,D0N8P9,D0RMD5	561.394	12141.5	6021.62	429.126	12396.5	6420.33	701.538	10434.2	4909.24
3	D0MQ88	D0MQ88_PHYIT	Glucan 1,3-beta-glucosidase, putative	94.371	16.85	14	5	0		1	H3GBC4	K|AGDIVTINQFPFWEK|I	[iTRAQ-8plex_Nterm]AGDIVTINQFPFWEK[iTRAQ-8plex_K]	2	179-193	FALSE	6.511	791.771	0	2012_10_22_FRF_OT_38.7437.7440.3	Phytophthora	2	G4ZNE7,D0MQ88	313.787	6620.31	3381.21	185.81	6525.67	3609.21	303.764	5492.67	2759.74
3	D0MQ88	D0MQ88_PHYIT	Glucan 1,3-beta-glucosidase, putative	94.371	16.85	14	5	0		1	H3GBC4	K|AGDIVTINQFPFWEK|I	[iTRAQ-8plex_Nterm]AGDIVTINQFPFWEK[iTRAQ-8plex_K]	2	179-193	FALSE	7.283	1187.15	0	2012_10_22_FRF_OT_39.8600.8603.2	Phytophthora	2	G4ZNE7,D0MQ88	48.5767	6762.96	3177.5		6689.7	3386.5		5630.73	2589.45
3	D0MQ88	D0MQ88_PHYIT	Glucan 1,3-beta-glucosidase, putative	94.371	16.85	14	5	0		1	H3GBC4	K|AGDIVTINQFPFWEK|I	[iTRAQ-8plex_Nterm]AGDIVTINQFPFWEK[iTRAQ-8plex_K]	2	179-193	FALSE	7.087	791.772	0	2012_10_22_FRF_OT_39.8579.8582.3	Phytophthora	2	G4ZNE7,D0MQ88	2427.7	80829.1	37462.1	785.462	79612.2	39919.1	1284.08	67009.6	30523.8
3	D0MQ88	D0MQ88_PHYIT	Glucan 1,3-beta-glucosidase, putative	94.371	16.85	14	5	0		1	H3GBC4	K|AGDIVTINQFPFWEK|I	[iTRAQ-8plex_Nterm]AGDIVTINQFPFWEK[iTRAQ-8plex_K]	2	179-193	FALSE	7.397	791.772	0	2012_10_22_FRF_OT_39.8691.8694.3	Phytophthora	2	G4ZNE7,D0MQ88	11607.2	136506	68181.9	9774.53	134695	72750	15979.5	113373	55627.5
3	D0MQ88	D0MQ88_PHYIT	Glucan 1,3-beta-glucosidase, putative	94.371	16.85	14	5	0		1	H3GBC4	K|AGDIVTINQFPFWEK|I	[iTRAQ-8plex_Nterm]AGDIVTINQFPFWEK[iTRAQ-8plex_K]	2	179-193	FALSE	6.461	594.08	0	2012_10_22_FRF_OT_39.8621.8624.4	Phytophthora	2	G4ZNE7,D0MQ88		118261	48762.7
3	D0MQ88	D0MQ88_PHYIT	Glucan 1,3-beta-glucosidase, putative	94.371	16.85	14	5	0		1	H3GBC4	K|ILSTITSNVR|T	[iTRAQ-8plex_Nterm]ILSTITSNVR	1	56-65	FALSE	10.347	704.425	0	2012_10_22_FRF_OT_28.7168.7171.2	Phytophthora	2	H3GBC4,D0MQ88	84534.7	885381	448191	72051.8	879332	478277	117791	740135	365710
3	D0MQ88	D0MQ88_PHYIT	Glucan 1,3-beta-glucosidase, putative	94.371	16.85	14	5	0		1	H3GBC4	K|ILSTITSNVR|T	[iTRAQ-8plex_Nterm]ILSTITSNVR	1	56-65	FALSE	8.919	704.425	0	2012_10_22_FRF_OT_28.7309.7312.2	Phytophthora	2	H3GBC4,D0MQ88	2257.7	27410.8	13357.8	1818.07	27303	14244.1	2972.2	22980.9	10891.6
3	D0MQ88	D0MQ88_PHYIT	Glucan 1,3-beta-glucosidase, putative	94.371	16.85	14	5	0		1	H3GBC4	K|ILSTITSNVR|T	[iTRAQ-8plex_Nterm]ILSTITSNVR	1	56-65	FALSE	9.158	469.953	0	2012_10_22_FRF_OT_28.7079.7082.3	Phytophthora	2	H3GBC4,D0MQ88	2791.07	14509.3	6967.04	2687.7	14455.7	7427.29	4393.88	12167.4	5679.2
3	D0MQ88	D0MQ88_PHYIT	Glucan 1,3-beta-glucosidase, putative	94.371	16.85	14	5	0		1	H3GBC4	K|ILSTITSNVR|T	[iTRAQ-8plex_Nterm]ILSTITSNVR	1	56-65	FALSE	10.066	469.952	0	2012_10_22_FRF_OT_28.7217.7220.3	Phytophthora	2	H3GBC4,D0MQ88	11538.5	54760.8	26879	11247	54330.4	28668.3	18386.6	45730	21920.9
3	D0MQ88	D0MQ88_PHYIT	Glucan 1,3-beta-glucosidase, putative	94.371	16.85	14	5	0		1	H3GBC4	K|ILSTITSNVR|T	[iTRAQ-8plex_Nterm]ILSTITSNVR	1	56-65	FALSE	10.899	469.952	0	2012_10_22_FRF_OT_28.7189.7192.3	Phytophthora	2	H3GBC4,D0MQ88	11971.5	58333.2	30249.4	11597.6	57767.4	32294.9	18959.8	48622.8	24694
3	D0MQ88	D0MQ88_PHYIT	Glucan 1,3-beta-glucosidase, putative	94.371	16.85	14	5	0		1	H3GBC4	K|LYGLNYDLR|Q	[iTRAQ-8plex_Nterm]LYGLNYDLR	1	26-34	FALSE	6.609	477.602	0	2012_10_22_FRF_OT_36.6847.6850.3	Phytophthora	2	H3GBC4,D0MQ88	15996.9	106121	56528.8	15515.3	104935	60379.8	25364.5	88323.6	46168.8
3	D0MQ88	D0MQ88_PHYIT	Glucan 1,3-beta-glucosidase, putative	94.371	16.85	14	5	0		1	H3GBC4	R|TYSLSDCDVTGVLK|A	[iTRAQ-8plex_Nterm]TYSLSDC[Cys_CAM]DVTGVLK[iTRAQ-8plex_K]	3	66-79	TRUE	8.306	1083.58	0	2012_10_22_FRF_OT_39.5508.5511.2	Phytophthora	1	D0MQ88	121.768	7240.63	4087.26		7218.24	4369.2		6075.6	3340.86	1.81857	0.645211	0.354789	1.81857
3	D0MQ88	D0MQ88_PHYIT	Glucan 1,3-beta-glucosidase, putative	94.371	16.85	14	5	0		1	H3GBC4	R|TYSLSDCDVTGVLK|A	[iTRAQ-8plex_Nterm]TYSLSDC[Cys_CAM]DVTGVLK[iTRAQ-8plex_K]	3	66-79	TRUE	6.33	722.721	0	2012_10_22_FRF_OT_39.5478.5481.3	Phytophthora	1	D0MQ88	6506.38	153174	78047.5	1606.93	153237	83285.5	2627.01	128980	63683.4	2.02533	0.669458	0.330542	2.02533
3	D0MQ88	D0MQ88_PHYIT	Glucan 1,3-beta-glucosidase, putative	94.371	16.85	14	5	0		1	H3GBC4	K|YYYFAGFDTPYK|E	[iTRAQ-8plex_Nterm]YYYFAGFDTPYK[iTRAQ-8plex_K]	2	261-272	FALSE	9.121	715.034	0	2012_10_22_FRF_OT_36.8150.8153.3	Phytophthora	3	G4ZNE7,H3GBC4,D0MQ88	149.687	5084.79	2575.82	73.2904	5031.79	2748.93	119.816	4235.26	2101.94
4	A7XLC9	A7XLC9_9STRA	Enolase (Fragment)	82.774	20.73	7	5	24	A7XL87,A7XKS2,A8B055,A7XLC2,A7XL11,A7XHN0,A7XHB6,A7XH38,A7XG33,A8B074,A7XKG1,A7XJU3,A7XH93,A8B031,A7XJS0,A7XJL0,A7XG45,A7XG38,A7XL03,A7XJN3,A7XJ08,A7XGJ4,A7XGB3,H3GAT5	152	A7XJH9,A7XIP4,G9C7T7,G9C7T5,G9C7T3,A7XJJ9,B2YDB6,A7XIH2,A7XFW4,A7XL27,A8B065,A8B040,A7XKA1,A7XIN0,A7XH09,A7XG23,A7XK76,A7XHI2,A7XK17,A7XJI8,A7XHD8,A7XG74,A7XJC6,A7XLI6,A7XIX2,A7XHT0,A7XHR9,A7XHN6,A7XG90,A7XG09,A7XGA5,A7XIM5,A7XGM2,A8B060,A8B045,A7XJ75,A7XIC9,A7XHQ7,A7XGK0,A7XK89,A7XIR5,A7XHG2,A7XKT5,A7XKE9,A7XJ52,A7XIU4,A7XHU3,A7XIV0,A7XIY6,A7XIS1,A7XKI7,A7XIT3,A7XIL6,A7XJQ7,A7XJ29,A7XJ18,A7XIF2,…	R|AAVPSGASTGEFEALEMR|D	[iTRAQ-8plex_Nterm]AAVPSGASTGEFEALEM[Oxidation_M]R	2	6-23	FALSE	8.121	715.024	0	2012_10_22_FRF_OT_39.5031.5034.3	Phytophthora	163	A7XK17,A7XKK9,A7XHY2,A7XH09,A7XIV5,A7XHZ5,A7XL03,A7XL64,A7XJE7,A7XG45,G9C7T7,A7XGK0,A7XLE8,G9C7T3,G9C7T5,A7XFX0,A7XG95,A7XIE1,A7XLD8,A7XFZ6,A7XIS1,A7XIV0,A7XIX8,A7XH31,A7XKC3,A7XJ18,A7XJ29,A7XGB3,A7XLJ6,A7XL16,A8B045,A7XLA4,A7XGQ9,A7XHN0,A7XL11,A7XJM0,A7XLH0,A7XJP5,A7XGC5,A7XGS1,A7XG53,A7XKP6,A7XL75,A7XHP5,A7XGX7,A7XL21,Q8H716,A8B040,A7XGC0,A7XGD1,A7XGD8,A7XI36,A7XJ63,A7XHD8,A7XGY3,A7XGY9,A7XIY6,…	21301.5	142524	40561.6	19672.8	146163	42655.5	32161.2	123025	32616.1
4	A7XLC9	A7XLC9_9STRA	Enolase (Fragment)	82.774	20.73	7	5	24	A7XL87,A7XKS2,A8B055,A7XLC2,A7XL11,A7XHN0,A7XHB6,A7XH38,A7XG33,A8B074,A7XKG1,A7XJU3,A7XH93,A8B031,A7XJS0,A7XJL0,A7XG45,A7XG38,A7XL03,A7XJN3,A7XJ08,A7XGJ4,A7XGB3,H3GAT5	152	A7XJH9,A7XIP4,G9C7T7,G9C7T5,G9C7T3,A7XJJ9,B2YDB6,A7XIH2,A7XFW4,A7XL27,A8B065,A8B040,A7XKA1,A7XIN0,A7XH09,A7XG23,A7XK76,A7XHI2,A7XK17,A7XJI8,A7XHD8,A7XG74,A7XJC6,A7XLI6,A7XIX2,A7XHT0,A7XHR9,A7XHN6,A7XG90,A7XG09,A7XGA5,A7XIM5,A7XGM2,A8B060,A8B045,A7XJ75,A7XIC9,A7XHQ7,A7XGK0,A7XK89,A7XIR5,A7XHG2,A7XKT5,A7XKE9,A7XJ52,A7XIU4,A7XHU3,A7XIV0,A7XIY6,A7XIS1,A7XKI7,A7XIT3,A7XIL6,A7XJQ7,A7XJ29,A7XJ18,A7XIF2,…	K|DVQIVGDDLTVTNPTR|V	[iTRAQ-8plex_Nterm]DVQIVGDDLTVTNPTR	1	298-313	FALSE	7.375	683.036	0	2012_10_22_FRF_OT_40.4573.4576.3	Phytophthora	149	A7XK17,A7XKK9,A7XHY2,A7XH09,A7XIV5,A7XHZ5,A7XL03,A7XL64,A7XG45,G9C7T7,A7XGK0,A7XLE8,G9C7T3,G9C7T5,A7XFX0,A7XG95,A7XIE1,A7XLD8,A7XFZ6,A7XIS1,A7XIV0,A7XH31,A7XJ41,A7XKC3,A7XJ18,A7XJ29,A7XGB3,A7XLJ6,A7XL16,A8B045,A7XLA4,A7XGQ9,A7XHN0,A7XL11,A7XJM0,A7XLH0,A7XGC5,A7XGS1,A7XG53,A7XKP6,A7XL75,A7XHP5,A7XGX7,A7XL21,Q8H716,A8B040,A7XGC0,A7XGD1,A7XGD8,A7XI36,A7XJ63,A7XHD8,A7XIZ8,A7XIY6,A7XIZ2,A7XIL6,A8B060,…	9252.64	84881.5	17823	9121.56	88209.5	18516.5	14912	74246	14158.5
4	A7XLC9	A7XLC9_9STRA	Enolase (Fragment)	82.774	20.73	7	5	24	A7XL87,A7XKS2,A8B055,A7XLC2,A7XL11,A7XHN0,A7XHB6,A7XH38,A7XG33,A8B074,A7XKG1,A7XJU3,A7XH93,A8B031,A7XJS0,A7XJL0,A7XG45,A7XG38,A7XL03,A7XJN3,A7XJ08,A7XGJ4,A7XGB3,H3GAT5	152	A7XJH9,A7XIP4,G9C7T7,G9C7T5,G9C7T3,A7XJJ9,B2YDB6,A7XIH2,A7XFW4,A7XL27,A8B065,A8B040,A7XKA1,A7XIN0,A7XH09,A7XG23,A7XK76,A7XHI2,A7XK17,A7XJI8,A7XHD8,A7XG74,A7XJC6,A7XLI6,A7XIX2,A7XHT0,A7XHR9,A7XHN6,A7XG90,A7XG09,A7XGA5,A7XIM5,A7XGM2,A8B060,A8B045,A7XJ75,A7XIC9,A7XHQ7,A7XGK0,A7XK89,A7XIR5,A7XHG2,A7XKT5,A7XKE9,A7XJ52,A7XIU4,A7XHU3,A7XIV0,A7XIY6,A7XIS1,A7XKI7,A7XIT3,A7XIL6,A7XJQ7,A7XJ29,A7XJ18,A7XIF2,…	K|IVSIEDPFDQDDWESWVK|I	[iTRAQ-8plex_Nterm]IVSIEDPFDQDDWESWVK[iTRAQ-8plex_K]	2	273-290	FALSE	6.705	939.471	0	2012_10_22_FRF_OT_40.8336.8339.3	Phytophthora	102	A7XK17,A7XH09,A7XL03,A7XG45,G9C7T7,A7XGK0,A7XLE8,G9C7T3,G9C7T5,A7XG95,A7XIE1,A7XLD8,A7XFZ6,A7XJ41,A7XJ18,A7XJ29,A7XGB3,A8B045,A7XHN0,A7XL11,A7XJP5,A7XGX7,Q8H716,A8B040,A7XGC0,A7XGD1,A7XGD8,A7XHD8,A7XIL6,A8B060,A7XKT5,A7XIU4,A7XK89,A7XIM5,A7XIR5,A7XJC6,A7XHQ7,A8B074,A7XHI2,A7XIH2,A7XH38,A7XL87,A7XHM0,A7XJS0,A7XIP4,A7XHT0,A7XIF2,A7XJ52,A8B055,A7XLK8,A7XJN3,A7XJI8,A7XH93,A7XHB6,A7XKG1,A7XKS2,A7XGA5,…	93.699	4829.7	863.303	59.9428	4974.72	890.265	97.995	4187.23	680.732
4	A7XLC9	A7XLC9_9STRA	Enolase (Fragment)	82.774	20.73	7	5	24	A7XL87,A7XKS2,A8B055,A7XLC2,A7XL11,A7XHN0,A7XHB6,A7XH38,A7XG33,A8B074,A7XKG1,A7XJU3,A7XH93,A8B031,A7XJS0,A7XJL0,A7XG45,A7XG38,A7XL03,A7XJN3,A7XJ08,A7XGJ4,A7XGB3,H3GAT5	152	A7XJH9,A7XIP4,G9C7T7,G9C7T5,G9C7T3,A7XJJ9,B2YDB6,A7XIH2,A7XFW4,A7XL27,A8B065,A8B040,A7XKA1,A7XIN0,A7XH09,A7XG23,A7XK76,A7XHI2,A7XK17,A7XJI8,A7XHD8,A7XG74,A7XJC6,A7XLI6,A7XIX2,A7XHT0,A7XHR9,A7XHN6,A7XG90,A7XG09,A7XGA5,A7XIM5,A7XGM2,A8B060,A8B045,A7XJ75,A7XIC9,A7XHQ7,A7XGK0,A7XK89,A7XIR5,A7XHG2,A7XKT5,A7XKE9,A7XJ52,A7XIU4,A7XHU3,A7XIV0,A7XIY6,A7XIS1,A7XKI7,A7XIT3,A7XIL6,A7XJQ7,A7XJ29,A7XJ18,A7XIF2,…	R|LGMDVAASEFYTGAK|D	[iTRAQ-8plex_Nterm]LGMDVAASEFYTGAK[iTRAQ-8plex_K]	2	218-232	FALSE	6.617	723.385	0	2012_10_22_FRF_OT_39.6669.6672.3	Phytophthora	65	A7XL03,A7XJE7,A7XG45,G9C7T7,A7XGK0,G9C7T3,G9C7T5,A7XIS1,A7XIV0,A7XGB3,A8B045,A7XHN0,A7XL11,A7XIZ8,A7XIY6,A7XIZ2,A8B060,A7XI95,A7XKT5,A8B050,A7XIU4,A7XK89,A7XIM5,A7XIR5,A7XJC6,A7XHQ7,A8B074,A7XH38,A7XL87,A7XJS0,A7XJ52,A8B055,A7XJN3,A7XH93,A7XHB6,A7XKG1,A7XKS2,A7XJL0,A7XLC9,A7XLC2,G9C7T9,G9C7U0,A7XKD7,A7XJU3,A7XG38,H3GAT5,A7XKI7,A7XHU3,A7XIT8,A7XG33,A7XJD8,A7XJG9,A7XKX1,A7XGH9,A7XGI8,A7XIC9,A7XJ08,…	2073.32	34257.7	12939.2	1451.73	34758.4	13719.3	2373.3	29256.2	10490.3
4	A7XLC9	A7XLC9_9STRA	Enolase (Fragment)	82.774	20.73	7	5	24	A7XL87,A7XKS2,A8B055,A7XLC2,A7XL11,A7XHN0,A7XHB6,A7XH38,A7XG33,A8B074,A7XKG1,A7XJU3,A7XH93,A8B031,A7XJS0,A7XJL0,A7XG45,A7XG38,A7XL03,A7XJN3,A7XJ08,A7XGJ4,A7XGB3,H3GAT5	152	A7XJH9,A7XIP4,G9C7T7,G9C7T5,G9C7T3,A7XJJ9,B2YDB6,A7XIH2,A7XFW4,A7XL27,A8B065,A8B040,A7XKA1,A7XIN0,A7XH09,A7XG23,A7XK76,A7XHI2,A7XK17,A7XJI8,A7XHD8,A7XG74,A7XJC6,A7XLI6,A7XIX2,A7XHT0,A7XHR9,A7XHN6,A7XG90,A7XG09,A7XGA5,A7XIM5,A7XGM2,A8B060,A8B045,A7XJ75,A7XIC9,A7XHQ7,A7XGK0,A7XK89,A7XIR5,A7XHG2,A7XKT5,A7XKE9,A7XJ52,A7XIU4,A7XHU3,A7XIV0,A7XIY6,A7XIS1,A7XKI7,A7XIT3,A7XIL6,A7XJQ7,A7XJ29,A7XJ18,A7XIF2,…	R|LGMDVAASEFYTGAK|D	[iTRAQ-8plex_Nterm]LGM[Oxidation_M]DVAASEFYTGAK[iTRAQ-8plex_K]	3	218-232	FALSE	6.516	728.72	0	2012_10_22_FRF_OT_39.5429.5432.3	Phytophthora	65	A7XL03,A7XJE7,A7XG45,G9C7T7,A7XGK0,G9C7T3,G9C7T5,A7XIS1,A7XIV0,A7XGB3,A8B045,A7XHN0,A7XL11,A7XIZ8,A7XIY6,A7XIZ2,A8B060,A7XI95,A7XKT5,A8B050,A7XIU4,A7XK89,A7XIM5,A7XIR5,A7XJC6,A7XHQ7,A8B074,A7XH38,A7XL87,A7XJS0,A7XJ52,A8B055,A7XJN3,A7XH93,A7XHB6,A7XKG1,A7XKS2,A7XJL0,A7XLC9,A7XLC2,G9C7T9,G9C7U0,A7XKD7,A7XJU3,A7XG38,H3GAT5,A7XKI7,A7XHU3,A7XIT8,A7XG33,A7XJD8,A7XJG9,A7XKX1,A7XGH9,A7XGI8,A7XIC9,A7XJ08,…	985.716	39086.8	15085.9	512.151	39517	16004.9	837.269	33261.5	12238
4	A7XLC9	A7XLC9_9STRA	Enolase (Fragment)	82.774	20.73	7	5	24	A7XL87,A7XKS2,A8B055,A7XLC2,A7XL11,A7XHN0,A7XHB6,A7XH38,A7XG33,A8B074,A7XKG1,A7XJU3,A7XH93,A8B031,A7XJS0,A7XJL0,A7XG45,A7XG38,A7XL03,A7XJN3,A7XJ08,A7XGJ4,A7XGB3,H3GAT5	152	A7XJH9,A7XIP4,G9C7T7,G9C7T5,G9C7T3,A7XJJ9,B2YDB6,A7XIH2,A7XFW4,A7XL27,A8B065,A8B040,A7XKA1,A7XIN0,A7XH09,A7XG23,A7XK76,A7XHI2,A7XK17,A7XJI8,A7XHD8,A7XG74,A7XJC6,A7XLI6,A7XIX2,A7XHT0,A7XHR9,A7XHN6,A7XG90,A7XG09,A7XGA5,A7XIM5,A7XGM2,A8B060,A8B045,A7XJ75,A7XIC9,A7XHQ7,A7XGK0,A7XK89,A7XIR5,A7XHG2,A7XKT5,A7XKE9,A7XJ52,A7XIU4,A7XHU3,A7XIV0,A7XIY6,A7XIS1,A7XKI7,A7XIT3,A7XIL6,A7XJQ7,A7XJ29,A7XJ18,A7XIF2,…	R|NVNEIIAPALVGK|D	[iTRAQ-8plex_Nterm]NVNEIIAPALVGK[iTRAQ-8plex_K]	2	40-52	FALSE	6.882	649.4	0	2012_10_22_FRF_OT_35.6707.6710.3	Phytophthora	93	A7XK17,A7XKK9,A7XHY2,A7XH09,A7XIV5,A7XL03,A7XG45,A7XIS1,A7XIV0,A7XGB3,A7XL16,A7XLA4,A7XGQ9,A7XHN0,A7XL11,A7XJM0,A7XLH0,A7XJP5,A7XGC5,A7XGS1,A7XG53,A7XKP6,A7XL21,A8B040,A7XI36,A7XJ63,A7XHD8,A7XIZ8,A7XIY6,A7XIZ2,A7XIJ9,A7XGF7,A7XIB5,A8B074,A7XHI2,A7XIH2,A7XH38,A7XL87,A7XJS0,A7XIP4,A7XHT0,A8B055,A7XJN3,A7XJI8,A7XH93,A7XHB6,A7XKG1,A7XJB7,A7XKS2,A7XJX3,Q5WQL8,A7XGA5,A7XFW4,A7XJJ9,A7XJL0,A7XLC9,A7XLC2,…	3059.62	124455	22617.1	2291.05	129033	23335.7	3745.43	108607	17843.4
4	A7XLC9	A7XLC9_9STRA	Enolase (Fragment)	82.774	20.73	7	5	24	A7XL87,A7XKS2,A8B055,A7XLC2,A7XL11,A7XHN0,A7XHB6,A7XH38,A7XG33,A8B074,A7XKG1,A7XJU3,A7XH93,A8B031,A7XJS0,A7XJL0,A7XG45,A7XG38,A7XL03,A7XJN3,A7XJ08,A7XGJ4,A7XGB3,H3GAT5	152	A7XJH9,A7XIP4,G9C7T7,G9C7T5,G9C7T3,A7XJJ9,B2YDB6,A7XIH2,A7XFW4,A7XL27,A8B065,A8B040,A7XKA1,A7XIN0,A7XH09,A7XG23,A7XK76,A7XHI2,A7XK17,A7XJI8,A7XHD8,A7XG74,A7XJC6,A7XLI6,A7XIX2,A7XHT0,A7XHR9,A7XHN6,A7XG90,A7XG09,A7XGA5,A7XIM5,A7XGM2,A8B060,A8B045,A7XJ75,A7XIC9,A7XHQ7,A7XGK0,A7XK89,A7XIR5,A7XHG2,A7XKT5,A7XKE9,A7XJ52,A7XIU4,A7XHU3,A7XIV0,A7XIY6,A7XIS1,A7XKI7,A7XIT3,A7XIL6,A7XJQ7,A7XJ29,A7XJ18,A7XIF2,…	R|NVNEIIAPALVGK|D	[iTRAQ-8plex_Nterm]NVNEIIAPALVGK[iTRAQ-8plex_K]	2	40-52	FALSE	6.723	649.399	0	2012_10_22_FRF_OT_35.6757.6760.3	Phytophthora	93	A7XK17,A7XKK9,A7XHY2,A7XH09,A7XIV5,A7XL03,A7XG45,A7XIS1,A7XIV0,A7XGB3,A7XL16,A7XLA4,A7XGQ9,A7XHN0,A7XL11,A7XJM0,A7XLH0,A7XJP5,A7XGC5,A7XGS1,A7XG53,A7XKP6,A7XL21,A8B040,A7XI36,A7XJ63,A7XHD8,A7XIZ8,A7XIY6,A7XIZ2,A7XIJ9,A7XGF7,A7XIB5,A8B074,A7XHI2,A7XIH2,A7XH38,A7XL87,A7XJS0,A7XIP4,A7XHT0,A8B055,A7XJN3,A7XJI8,A7XH93,A7XHB6,A7XKG1,A7XJB7,A7XKS2,A7XJX3,Q5WQL8,A7XGA5,A7XFW4,A7XJJ9,A7XJL0,A7XLC9,A7XLC2,…	4875.5	180797	25433.3	3897.15	188425	25832.2	6371.1	158598	19752.3
5	D0N6G9	D0N6G9_PHYIT	Putative uncharacterized protein	78.91	12.02	12	5	0		2	D0NKC3,H3H304	R|AMLTLANQR|G	[iTRAQ-8plex_Nterm]AMLTLANQR	1	149-157	TRUE	6.926	661.381	0	2012_10_22_FRF_OT_28.4874.4877.2	Phytophthora	1	D0N6G9	3065.61	33516.7	16653.3	2217.5	33586.9	17762.6	3625.18	28270.1	13582	2.08144	0.675477	0.324523	2.08144
5	D0N6G9	D0N6G9_PHYIT	Putative uncharacterized protein	78.91	12.02	12	5	0		2	D0NKC3,H3H304	R|AMLTLANQR|G	[iTRAQ-8plex_Nterm]AM[Oxidation_M]LTLANQR	2	149-157	TRUE	6.332	446.588	0	2012_10_22_FRF_OT_28.3146.3149.3	Phytophthora	1	D0N6G9		130875	100234
5	D0N6G9	D0N6G9_PHYIT	Putative uncharacterized protein	78.91	12.02	12	5	0		2	D0NKC3,H3H304	K|FMESFWLDWMSK|D	[iTRAQ-8plex_Nterm]FM[Oxidation_M]ESFWLDWMSK[iTRAQ-8plex_K]	3	121-132	FALSE	6.899	744.375	0	2012_10_22_FRF_OT_39.10205.10208.3	Phytophthora	4	G4ZYR9,H3H304,D0N6G9,D0NKC3	228.185	11379.5	5255.73	91.0146	11281.1	5599.37	148.791	9495.34	4281.5
5	D0N6G9	D0N6G9_PHYIT	Putative uncharacterized protein	78.91	12.02	12	5	0		2	D0NKC3,H3H304	K|TSENMPAFK|F	[iTRAQ-8plex_Nterm]TSENMPAFK[iTRAQ-8plex_K]	2	112-120	FALSE	8.085	544.965	0	2012_10_22_FRF_OT_35.3879.3882.3	Phytophthora	3	H3H304,D0N6G9,D0NKC3	7623.53	439949	205015	2977.38	432890	218488	4867.44	364364	167064
5	D0N6G9	D0N6G9_PHYIT	Putative uncharacterized protein	78.91	12.02	12	5	0		2	D0NKC3,H3H304	K|TSENMPAFK|F	[iTRAQ-8plex_Nterm]TSENMPAFK[iTRAQ-8plex_K]	2	112-120	FALSE	6.597	544.965	0	2012_10_22_FRF_OT_36.3741.3744.3	Phytophthora	3	H3H304,D0N6G9,D0NKC3	3544.25	134911	67219.7	2108.53	132533	71725.9	3447.05	111554	54844.5
5	D0N6G9	D0N6G9_PHYIT	Putative uncharacterized protein	78.91	12.02	12	5	0		2	D0NKC3,H3H304	K|TVLGYDSAK|K	[iTRAQ-8plex_Nterm]TVLGYDSAK[iTRAQ-8plex_K]	2	414-422	FALSE	7.207	781.452	0	2012_10_22_FRF_OT_35.3649.3652.2	Phytophthora	3	H3H304,D0N6G9,D0NKC3	334.478	7765.4	4200.79	135.393	6812.04	4496.28	221.342	5733.7	3438.03
5	D0N6G9	D0N6G9_PHYIT	Putative uncharacterized protein	78.91	12.02	12	5	0		2	D0NKC3,H3H304	K|TVLGYDSAK|K	[iTRAQ-8plex_Nterm]TVLGYDSAK[iTRAQ-8plex_K]	2	414-422	FALSE	7.141	521.303	0	2012_10_22_FRF_OT_35.3642.3645.3	Phytophthora	3	H3H304,D0N6G9,D0NKC3		60397	24302.3
5	D0N6G9	D0N6G9_PHYIT	Putative uncharacterized protein	78.91	12.02	12	5	0		2	D0NKC3,H3H304	K|TVLGYDSAK|K	[iTRAQ-8plex_Nterm]TVLGYDSAK[iTRAQ-8plex_K]	2	414-422	FALSE	6.843	781.452	0	2012_10_22_FRF_OT_36.3508.3511.2	Phytophthora	3	H3H304,D0N6G9,D0NKC3	347.261	9894.07	4215.81	73.8443	8747.51	4494.31	120.721	7362.79	3436.52
5	D0N6G9	D0N6G9_PHYIT	Putative uncharacterized protein	78.91	12.02	12	5	0		2	D0NKC3,H3H304	K|TVLGYDSAK|K	[iTRAQ-8plex_Nterm]TVLGYDSAK[iTRAQ-8plex_K]	2	414-422	FALSE	7.478	521.304	0	2012_10_22_FRF_OT_36.3529.3532.3	Phytophthora	3	H3H304,D0N6G9,D0NKC3		403544	231125
5	D0N6G9	D0N6G9_PHYIT	Putative uncharacterized protein	78.91	12.02	12	5	0		2	D0NKC3,H3H304	K|TVLGYDSAK|K	[iTRAQ-8plex_Nterm]TVLGYDSAK[iTRAQ-8plex_K]	2	414-422	FALSE	7.193	521.304	0	2012_10_22_FRF_OT_37.3398.3401.3	Phytophthora	3	H3H304,D0N6G9,D0NKC3	396.175	7306.12	4453.59	221.568	6826.14	4770.6	362.222	5745.57	3647.79
5	D0N6G9	D0N6G9_PHYIT	Putative uncharacterized protein	78.91	12.02	12	5	0		2	D0NKC3,H3H304	R|YNIGGSSSNVVDDSGTEVAMK|T	[iTRAQ-8plex_Nterm]YNIGGSSSNVVDDSGTEVAMK[iTRAQ-8plex_K]	2	91-111	FALSE	8.482	913.462	0	2012_10_22_FRF_OT_40.3804.3807.3	Phytophthora	4	G4ZYR9,H3H304,D0N6G9,D0NKC3		18202.7	7551.8
5	D0N6G9	D0N6G9_PHYIT	Putative uncharacterized protein	78.91	12.02	12	5	0		2	D0NKC3,H3H304	R|YNIGGSSSNVVDDSGTEVAMK|T	[iTRAQ-8plex_Nterm]YNIGGSSSNVVDDSGTEVAM[Oxidation_M]K[iTRAQ-8plex_K]	3	91-111	FALSE	7.598	918.789	0	2012_10_22_FRF_OT_40.3325.3328.3	Phytophthora	4	G4ZYR9,H3H304,D0N6G9,D0NKC3	135.606	3530.41	2291.73	18.0131	3352.95	2456.37	29.448	2822.18	1878.24
6	D0N9N0	D0N9N0_PHYIT	Putative uncharacterized protein	75.567	10.03	9	5	0		5	G5AB88,G5AB89,D0N9M9,G5AB99,H3GPM2	K|DYSAAFK|A	[iTRAQ-8plex_Nterm]DYSAAFK[iTRAQ-8plex_K]	2	578-584	TRUE	7.089	470.598	0	2012_10_22_FRF_OT_37.3442.3445.3	Phytophthora	1	D0N9N0	1595.28	57636.4	17863.5	1148.73	58737.3	18838.9	1877.95	49439.3	14405	3.4321	0.774373	0.225627	3.4321
6	D0N9N0	D0N9N0_PHYIT	Putative uncharacterized protein	75.567	10.03	9	5	0		5	G5AB88,G5AB89,D0N9M9,G5AB99,H3GPM2	K|GALAAAMDSGAYIK|F	[iTRAQ-8plex_Nterm]GALAAAM[Oxidation_M]DSGAYIK[iTRAQ-8plex_K]	3	46-59	FALSE	6.679	655.028	0	2012_10_22_FRF_OT_36.5867.5870.3	Phytophthora	7	G5AB98,G5AB99,H3GPM4,H3GPM3,H3GPM2,D0N9M9,D0N9N0	1015.85	196837	60212.9		201374	63468.6		169497	48530.6
6	D0N9N0	D0N9N0_PHYIT	Putative uncharacterized protein	75.567	10.03	9	5	0		5	G5AB88,G5AB89,D0N9M9,G5AB99,H3GPM2	R|LLLVVFENMLR|G	[iTRAQ-8plex_Nterm]LLLVVFENM[Oxidation_M]LR	2	85-95	FALSE	7.37	833.994	0	2012_10_22_FRF_OT_35.10198.10201.2	Phytophthora	2	G5AB89,D0N9N0	846.147	7615.53	4636.63	647.535	7032.65	4967.37	1058.6	5919.39	3798.25
6	D0N9N0	D0N9N0_PHYIT	Putative uncharacterized protein	75.567	10.03	9	5	0		5	G5AB88,G5AB89,D0N9M9,G5AB99,H3GPM2	R|LLLVVFENMLR|G	[iTRAQ-8plex_Nterm]LLLVVFENM[Oxidation_M]LR	2	85-95	FALSE	8.205	556.331	0	2012_10_22_FRF_OT_35.10188.10189.3	Phytophthora	2	G5AB89,D0N9N0	399.2	2457.15	1465.48	350.466	2291.16	1569.37	572.945	1928.47	1200
6	D0N9N0	D0N9N0_PHYIT	Putative uncharacterized protein	75.567	10.03	9	5	0		5	G5AB88,G5AB89,D0N9M9,G5AB99,H3GPM2	R|TGVNGNNPIQGSQDPLIGR|Y	[iTRAQ-8plex_Nterm]TGVNGNNPIQGSQDPLIGR	1	302-320	FALSE	6.344	747.734	0	2012_10_22_FRF_OT_35.4763.4766.3	Phytophthora	2	G5AB98,D0N9N0	2145.79	58995.8	14430.7	1602.76	61330.7	15087.5	2620.21	51622.1	11536.5
6	D0N9N0	D0N9N0_PHYIT	Putative uncharacterized protein	75.567	10.03	9	5	0		5	G5AB88,G5AB89,D0N9M9,G5AB99,H3GPM2	R|TGVNGNNPIQGSQDPLIGR|Y	[iTRAQ-8plex_Nterm]TGVNGNNPIQGSQDPLIGR	1	302-320	FALSE	6.828	747.739	0	2012_10_22_FRF_OT_36.4643.4646.3	Phytophthora	2	G5AB98,D0N9N0	3178.21	30867.2	13765.2	2557.03	30960.1	14651.9	4180.25	26059.2	11203.4
6	D0N9N0	D0N9N0_PHYIT	Putative uncharacterized protein	75.567	10.03	9	5	0		5	G5AB88,G5AB89,D0N9M9,G5AB99,H3GPM2	R|YFTGVPNQFAGLMDVR|D	[iTRAQ-8plex_Nterm]YFTGVPNQFAGLMDVR	1	321-336	FALSE	8.653	707.037	0	2012_10_22_FRF_OT_35.9076.9079.3	Phytophthora	2	G5AB88,D0N9N0	11567.7	122836	42361.5	9691.33	126234	44797.8	15843.5	106251	34254.2
6	D0N9N0	D0N9N0_PHYIT	Putative uncharacterized protein	75.567	10.03	9	5	0		5	G5AB88,G5AB89,D0N9M9,G5AB99,H3GPM2	R|YFTGVPNQFAGLMDVR|D	[iTRAQ-8plex_Nterm]YFTGVPNQFAGLMDVR	1	321-336	FALSE	8.877	1060.05	0	2012_10_22_FRF_OT_36.9081.9084.2	Phytophthora	2	G5AB88,D0N9N0	197.18	3821.54	1287.89	107.248	3942.62	1360.97	175.33	3318.51	1040.65
6	D0N9N0	D0N9N0_PHYIT	Putative uncharacterized protein	75.567	10.03	9	5	0		5	G5AB88,G5AB89,D0N9M9,G5AB99,H3GPM2	R|YFTGVPNQFAGLMDVR|D	[iTRAQ-8plex_Nterm]YFTGVPNQFAGLMDVR	1	321-336	FALSE	6.53	707.037	0	2012_10_22_FRF_OT_36.9075.9078.3	Phytophthora	2	G5AB88,D0N9N0	1372.03	17018.7	7421.89	1054.78	17290.9	7894.32	1724.36	14553.8	6036.31
7	D0N577	D0N577_PHYIT	ATP synthase subunit beta	75.129	11.65	5	4	2	G5A3B2,B6V9Y7	1	H3G9K5	R|DVEGQDVLLFVDNIFR|F	[iTRAQ-8plex_Nterm]DVEGQDVLLFVDNIFR	1	238-253	FALSE	9.758	1092.09	0	2012_10_22_FRF_OT_40.9610.9613.2	Phytophthora	4	B6V9Y7,G5A3B2,H3G9K5,D0N577	43.303	933.66	685.09	36.7189	920.253	735.082	60.0284	774.578	562.073
7	D0N577	D0N577_PHYIT	ATP synthase subunit beta	75.129	11.65	5	4	2	G5A3B2,B6V9Y7	1	H3G9K5	R|IIGQEHYDVAR|A	[iTRAQ-8plex_Nterm]IIGQEHYDVAR	1	355-365	FALSE	6.943	535.627	0	2012_10_22_FRF_OT_37.3328.3331.3	Phytophthora	3	B6V9Y7,G5A3B2,D0N577	11614.6	123663	60325.2	10577.1	125086	64311.1	17291.6	105285	49174.9
7	D0N577	D0N577_PHYIT	ATP synthase subunit beta	75.129	11.65	5	4	2	G5A3B2,B6V9Y7	1	H3G9K5	R|IVLEVAQHLGENTVR|T	[iTRAQ-8plex_Nterm]IVLEVAQHLGENTVR	1	63-77	FALSE	7.819	661.383	0	2012_10_22_FRF_OT_36.8809.8812.3	Phytophthora	4	B6V9Y7,G5A3B2,H3G9K5,D0N577	475.831	9448.19	3672.4	364.009	9687	3895.48	595.085	8153.55	2978.64
7	D0N577	D0N577_PHYIT	ATP synthase subunit beta	75.129	11.65	5	4	2	G5A3B2,B6V9Y7	1	H3G9K5	R|VGLTGLTVAEYFR|D	[iTRAQ-8plex_Nterm]VGLTGLTVAEYFR	1	225-237	FALSE	8.795	865.491	0	2012_10_22_FRF_OT_35.9027.9030.2	Phytophthora	4	B6V9Y7,G5A3B2,H3G9K5,D0N577	223.332	4379.26	2591.96	183.522	4363.7	2772.76	300.024	3672.93	2120.16
7	D0N577	D0N577_PHYIT	ATP synthase subunit beta	75.129	11.65	5	4	2	G5A3B2,B6V9Y7	1	H3G9K5	R|VGLTGLTVAEYFR|D	[iTRAQ-8plex_Nterm]VGLTGLTVAEYFR	1	225-237	FALSE	11.772	577.331	0	2012_10_22_FRF_OT_35.9041.9044.3	Phytophthora	4	B6V9Y7,G5A3B2,H3G9K5,D0N577	3515.31	28234.6	16459.9	3344.85	28117.9	17604.2	5468.19	23666.9	13460.9
8	D0N7D7	D0N7D7_PHYIT	Catalase-peroxidase, putative	74.396	9.28	9	5	0		5	H3GCG7,G4YV11,H3H5X9,D0N358,D0N359	R|ETVALIGGGHAFGK|T	[iTRAQ-8plex_Nterm]ETVALIGGGHAFGK[iTRAQ-8plex_K]	2	248-261	FALSE	8.417	983.069	0	2012_10_22_FRF_OT_32.4885.4888.2	Phytophthora	7	G4YV11,G4YUS0,H3GCG7,H3GL28,D0N7D7,D0N358,D0N359	64.3176	19552.8	10126.9		19756.9	10807.7		16629.4	8264
8	D0N7D7	D0N7D7_PHYIT	Catalase-peroxidase, putative	74.396	9.28	9	5	0		5	H3GCG7,G4YV11,H3H5X9,D0N358,D0N359	R|ETVALIGGGHAFGK|T	[iTRAQ-8plex_Nterm]ETVALIGGGHAFGK[iTRAQ-8plex_K]	2	248-261	FALSE	8.802	655.715	0	2012_10_22_FRF_OT_32.4891.4894.3	Phytophthora	7	G4YV11,G4YUS0,H3GCG7,H3GL28,D0N7D7,D0N358,D0N359	12722	871102	438276	6183.43	881812	467489	10108.7	742222	357460
8	D0N7D7	D0N7D7_PHYIT	Catalase-peroxidase, putative	74.396	9.28	9	5	0		5	H3GCG7,G4YV11,H3H5X9,D0N358,D0N359	R|ETVALIGGGHAFGK|T	[iTRAQ-8plex_Nterm]ETVALIGGGHAFGK[iTRAQ-8plex_K]	2	248-261	FALSE	7.179	655.714	0	2012_10_22_FRF_OT_32.4954.4957.3	Phytophthora	7	G4YV11,G4YUS0,H3GCG7,H3GL28,D0N7D7,D0N358,D0N359	973.179	34704.3	20349.2	645.186	34792.4	21763.7	1054.76	29284.8	16641.4
8	D0N7D7	D0N7D7_PHYIT	Catalase-peroxidase, putative	74.396	9.28	9	5	0		5	H3GCG7,G4YV11,H3H5X9,D0N358,D0N359	K|IIAALEPIK|E	[iTRAQ-8plex_Nterm]IIAALEPIK[iTRAQ-8plex_K]	2	501-509	TRUE	8.048	526.012	0	2012_10_22_FRF_OT_35.8168.8171.3	Phytophthora	1	D0N7D7	593.574	13536.3	6614.41	413.615	13104.6	7057.21	676.182	11030.2	5396.23	2.04405	0.67149	0.32851	2.04405
8	D0N7D7	D0N7D7_PHYIT	Catalase-peroxidase, putative	74.396	9.28	9	5	0		5	H3GCG7,G4YV11,H3H5X9,D0N358,D0N359	R|ITDYAGGCNGAK|I	[iTRAQ-8plex_Nterm]ITDYAGGC[Cys_CAM]NGAK[iTRAQ-8plex_K]	3	472-483	FALSE	6.642	917.981	0	2012_10_22_FRF_OT_36.3201.3204.2	Phytophthora	5	G4YUQ8,H3GCG7,H3H5X9,H3GL28,D0N7D7		18265.9	10345.9
8	D0N7D7	D0N7D7_PHYIT	Catalase-peroxidase, putative	74.396	9.28	9	5	0		5	H3GCG7,G4YV11,H3H5X9,D0N358,D0N359	R|ITDYAGGCNGAK|I	[iTRAQ-8plex_Nterm]ITDYAGGC[Cys_CAM]NGAK[iTRAQ-8plex_K]	3	472-483	FALSE	7.14	612.322	0	2012_10_22_FRF_OT_36.3222.3225.3	Phytophthora	5	G4YUQ8,H3GCG7,H3H5X9,H3GL28,D0N7D7	110514	107294	63620.3	111785	107933	68050.5	182748	90847.2	52034.1
8	D0N7D7	D0N7D7_PHYIT	Catalase-peroxidase, putative	74.396	9.28	9	5	0		5	H3GCG7,G4YV11,H3H5X9,D0N358,D0N359	R|ITDYAGGCNGAK|I	[iTRAQ-8plex_Nterm]ITDYAGGC[Cys_CAM]NGAK[iTRAQ-8plex_K]	3	472-483	FALSE	6.317	612.321	0	2012_10_22_FRF_OT_36.3186.3189.3	Phytophthora	5	G4YUQ8,H3GCG7,H3H5X9,H3GL28,D0N7D7	5460.81	126583	75197	4415.54	127811	80431.1	7218.57	107578	61500.8
8	D0N7D7	D0N7D7_PHYIT	Catalase-peroxidase, putative	74.396	9.28	9	5	0		5	H3GCG7,G4YV11,H3H5X9,D0N358,D0N359	R|MLTADIALLHDESYLK|I	[iTRAQ-8plex_Nterm]MLTADIALLHDESYLK[iTRAQ-8plex_K]	2	351-366	TRUE	6.522	814.46	0	2012_10_22_FRF_OT_39.8384.8387.3	Phytophthora	1	D0N7D7	380.329	11152.5	6527.73	245.02	11087.2	6982.16	400.561	9332.15	5338.84	1.74797	0.636095	0.363905	1.74797
8	D0N7D7	D0N7D7_PHYIT	Catalase-peroxidase, putative	74.396	9.28	9	5	0		5	H3GCG7,G4YV11,H3H5X9,D0N358,D0N359	K|SMGGPVLGFCGGR|R	[iTRAQ-8plex_Nterm]SMGGPVLGFC[Cys_CAM]GGR	2	161-173	FALSE	7.215	799.905	0	2012_10_22_FRF_OT_28.5513.5516.2	Phytophthora	4	G4YUQ8,H3GL28,H3G7F1,D0N7D7	698.351	15749.6	6317.16	608.281	16126.9	6705.96	994.422	13574.1	5127.64
9	G4ZEC3	G4ZEC3_PHYSP	Putative glycoside hydrolase family 30 protein beta-glucosidase/xylosidase	68.454	9.04	5	4	0		9	G4ZEB8,G5A8P3,H3GW35,H3GW34,G4ZEB0,H3G7N0,D0NWG1,D0N9P4,D0NWF5	K|LFASSWAPPAWMTTK|N	[iTRAQ-8plex_Nterm]LFASSWAPPAWM[Oxidation_M]TTK[iTRAQ-8plex_K]	3	199-213	FALSE	8.477	773.419	0	2012_10_22_FRF_OT_30.8345.8348.3	Phytophthora	5	G4ZEB8,G5A8P3,G4ZEC3,H3GW34,H3GW35	189.767	11242.2	5224.55		11002.1	5568.16		9260.46	4257.64
9	G4ZEC3	G4ZEC3_PHYSP	Putative glycoside hydrolase family 30 protein beta-glucosidase/xylosidase	68.454	9.04	5	4	0		9	G4ZEB8,G5A8P3,H3GW35,H3GW34,G4ZEB0,H3G7N0,D0NWG1,D0N9P4,D0NWF5	K|QPMFYIMGHFSK|F	[iTRAQ-8plex_Nterm]QPMFYIMGHFSK[iTRAQ-8plex_K]	2	419-430	FALSE	7.099	698.707	0	2012_10_22_FRF_OT_30.7864.7867.3	Phytophthora	9	G5A8P3,G4ZEB0,G4ZEC3,H3G7N0,H3GW34,H3GW35,D0N9P4,D0NWG1,D0NWF5	331.531	16830.4	6004.62		17433.6	6354.3		14673.9	4858.75
9	G4ZEC3	G4ZEC3_PHYSP	Putative glycoside hydrolase family 30 protein beta-glucosidase/xylosidase	68.454	9.04	5	4	0		9	G4ZEB8,G5A8P3,H3GW35,H3GW34,G4ZEB0,H3G7N0,D0NWG1,D0N9P4,D0NWF5	R|VVIQFMNR|D	[iTRAQ-8plex_Nterm]VVIQFMNR	1	462-469	FALSE	8.43	437.589	0	2012_10_22_FRF_OT_28.6805.6808.3	Phytophthora	3	G4ZEB8,G4ZEB0,G4ZEC3	2606.84	25488.4	10780.8	1536.74	25818	11460.4	2512.27	21731	8763.08
9	G4ZEC3	G4ZEC3_PHYSP	Putative glycoside hydrolase family 30 protein beta-glucosidase/xylosidase	68.454	9.04	5	4	0		9	G4ZEB8,G5A8P3,H3GW35,H3GW34,G4ZEB0,H3G7N0,D0NWG1,D0N9P4,D0NWF5	K|YISGLGVHWYR|D	[iTRAQ-8plex_Nterm]YISGLGVHWYR	1	294-304	FALSE	6.723	827.954	0	2012_10_22_FRF_OT_28.6568.6571.2	Phytophthora	7	G4ZEB8,G5A8P3,G4ZEB0,G4ZEC3,H3G7N0,H3GW34,H3GW35	444.252	9875.14	3515.16	222.736	10115.4	3720.72	364.131	8514.14	2845.01
9	G4ZEC3	G4ZEC3_PHYSP	Putative glycoside hydrolase family 30 protein beta-glucosidase/xylosidase	68.454	9.04	5	4	0		9	G4ZEB8,G5A8P3,H3GW35,H3GW34,G4ZEB0,H3G7N0,D0NWG1,D0N9P4,D0NWF5	K|YISGLGVHWYR|D	[iTRAQ-8plex_Nterm]YISGLGVHWYR	1	294-304	FALSE	10.905	552.305	0	2012_10_22_FRF_OT_28.6546.6549.3	Phytophthora	7	G4ZEB8,G5A8P3,G4ZEB0,G4ZEC3,H3G7N0,H3GW34,H3GW35	1269.88	17425	7519.78	890.198	17667.4	7997.04	1455.3	14870.6	6114.86
10	G4Z7E3	G4Z7E3_PHYSP	Putative uncharacterized protein	62.267	9.52	6	4	0		2	G5A2A0,G5AJ97	R|GAASSMGVVLDFK|I	[iTRAQ-8plex_Nterm]GAASSMGVVLDFK[iTRAQ-8plex_K]	2	185-197	FALSE	7.011	630.69	0	2012_10_22_FRF_OT_35.7251.7254.3	Phytophthora	9	G5A2A0,G4Z7E3,G4YQ67,G5AJ97,G4YI39,H3GZM6,H3GTM0,D0N569,D0N574	2678.57	93553.7	54726	382.093	94314.3	58522.9	624.649	79384.5	44749
10	G4Z7E3	G4Z7E3_PHYSP	Putative uncharacterized protein	62.267	9.52	6	4	0		2	G5A2A0,G5AJ97	R|GAASSMGVVLDFK|I	[iTRAQ-8plex_Nterm]GAASSMGVVLDFK[iTRAQ-8plex_K]	2	185-197	FALSE	6.642	630.69	0	2012_10_22_FRF_OT_36.7227.7230.3	Phytophthora	9	G5A2A0,G4Z7E3,G4YQ67,G5AJ97,G4YI39,H3GZM6,H3GTM0,D0N569,D0N574	2837.35	84022.4	50531.2	723.811	84409.9	54062.4	1183.29	71047.9	41338.3
10	G4Z7E3	G4Z7E3_PHYSP	Putative uncharacterized protein	62.267	9.52	6	4	0		2	G5A2A0,G5AJ97	K|TVLGSLMK|N	[iTRAQ-8plex_Nterm]TVLGSLMK[iTRAQ-8plex_K]	2	271-278	FALSE	6.589	486.302	0	2012_10_22_FRF_OT_30.6631.6634.3	Phytophthora	5	G5A2A0,G4Z7E3,G5AJ97,D0MXJ2,D0MXI8	4463.44	213155	131991		213046	141284		179321	108032
10	G4Z7E3	G4Z7E3_PHYSP	Putative uncharacterized protein	62.267	9.52	6	4	0		2	G5A2A0,G5AJ97	R|VNPVPSAVAFPK|T	[iTRAQ-8plex_Nterm]VNPVPSAVAFPK[iTRAQ-8plex_K]	2	54-65	TRUE	6.989	612.038	0	2012_10_22_FRF_OT_30.5792.5795.3	Phytophthora	1	G4Z7E3	29874.2	312786	84840.5	27007.1	322939	89057.5	44151.4	271818	68096.9	3.99163	0.799665	0.200335	3.99163
10	G4Z7E3	G4Z7E3_PHYSP	Putative uncharacterized protein	62.267	9.52	6	4	0		2	G5A2A0,G5AJ97	R|YFYIASVTLPR|S	[iTRAQ-8plex_Nterm]YFYIASVTLPR	1	314-324	TRUE	9.772	817.466	0	2012_10_22_FRF_OT_28.7960.7963.2	Phytophthora	1	G4Z7E3	423.475	11891.8	7260.94		12071.3	7768.88		10160.4	5940.4	1.7104	0.631051	0.368949	1.7104
10	G4Z7E3	G4Z7E3_PHYSP	Putative uncharacterized protein	62.267	9.52	6	4	0		2	G5A2A0,G5AJ97	R|YFYIASVTLPR|S	[iTRAQ-8plex_Nterm]YFYIASVTLPR	1	314-324	TRUE	10.805	545.313	0	2012_10_22_FRF_OT_28.7973.7976.3	Phytophthora	1	G4Z7E3	3060.19	49472.6	29565.2	1212.48	50259.4	31623	1982.18	42303.4	24180.2	1.74951	0.636298	0.363702	1.74951
11	G4YUK7	G4YUK7_PHYSP	Putative glycosyl hydrolase family 7 protein	61.914	10.32	7	4	0		0		R|FITDDGTATGTLSEITR|F	[iTRAQ-8plex_Nterm]FITDDGTATGTLSEITR	1	281-297	TRUE	6.568	1051.55	0	2012_10_22_FRF_OT_40.5665.5668.2	Phytophthora	1	G4YUK7	1357.93	32110.3	12842.8	1071.68	32836.4	13632.8	1751.99	27638.5	10424.2	2.65138	0.726131	0.273869	2.65138
11	G4YUK7	G4YUK7_PHYSP	Putative glycosyl hydrolase family 7 protein	61.914	10.32	7	4	0		0		R|FITDDGTATGTLSEITR|F	[iTRAQ-8plex_Nterm]FITDDGTATGTLSEITR	1	281-297	TRUE	8.435	701.367	0	2012_10_22_FRF_OT_40.5659.5662.3	Phytophthora	1	G4YUK7	2267.86	28516.9	15387.3	2045.76	28778.1	16433.6	3344.43	24222.6	12565.8	1.92766	0.658431	0.341569	1.92766
11	G4YUK7	G4YUK7_PHYSP	Putative glycosyl hydrolase family 7 protein	61.914	10.32	7	4	0		0		K|GGLAQLGLAMK|R	[iTRAQ-8plex_Nterm]GGLAQLGLAM[Oxidation_M]K[iTRAQ-8plex_K]	3	321-331	TRUE	7.54	561.671	0	2012_10_22_FRF_OT_30.6896.6899.3	Phytophthora	1	G4YUK7	2637.36	151866	52325.2	907.761	153904	55353.6	1484.01	129541	42325.6	3.06059	0.75373	0.24627	3.06059
11	G4YUK7	G4YUK7_PHYSP	Putative glycosyl hydrolase family 7 protein	61.914	10.32	7	4	0		0		K|GGLAQLGLAMK|R	[iTRAQ-8plex_Nterm]GGLAQLGLAM[Oxidation_M]K[iTRAQ-8plex_K]	3	321-331	TRUE	7.138	561.671	0	2012_10_22_FRF_OT_30.6854.6857.3	Phytophthora	1	G4YUK7	2234.59	96784.9	32472.9	1157.12	98100.5	34327.9	1891.67	82571.3	26248.4	3.14576	0.75879	0.24121	3.14576
11	G4YUK7	G4YUK7_PHYSP	Putative glycosyl hydrolase family 7 protein	61.914	10.32	7	4	0		0		K|LVTDSAYSTNIGSR|V	[iTRAQ-8plex_Nterm]LVTDSAYSTNIGSR	1	78-91	TRUE	7.035	894.475	0	2012_10_22_FRF_OT_35.4314.4317.2	Phytophthora	1	G4YUK7	1888.89	61300.7	13579.9	1677.25	63892.2	14139.7	2741.98	53778.2	10811.8	4.97403	0.832609	0.167391	4.97403
11	G4YUK7	G4YUK7_PHYSP	Putative glycosyl hydrolase family 7 protein	61.914	10.32	7	4	0		0		K|LVTDSAYSTNIGSR|V	[iTRAQ-8plex_Nterm]LVTDSAYSTNIGSR	1	78-91	TRUE	6.407	894.474	0	2012_10_22_FRF_OT_36.4222.4225.2	Phytophthora	1	G4YUK7	2614.53	72432.6	16817.2	2346.09	75408.1	17545.4	3835.4	63471	13415.9	4.73102	0.825511	0.174489	4.73102
11	G4YUK7	G4YUK7_PHYSP	Putative glycosyl hydrolase family 7 protein	61.914	10.32	7	4	0		0		K|SFTVVTR|F	[iTRAQ-8plex_Nterm]SFTVVTR	1	274-280	FALSE	7.676	557.331	0	2012_10_22_FRF_OT_28.3593.3596.2	Phytophthora	2	G4YUK7,H3G7U3	37104.7	344719	120936	35030.5	349270	127997	57268.2	293981	97871.4
12	H3HAX6	H3HAX6_PHYRM	Uncharacterized protein	61.198	8.62	5	4	2	G4YV25,D0N344	0		R|FILNFIPEGK|R	[iTRAQ-8plex_Nterm]FILNFIPEGK[iTRAQ-8plex_K]	2	268-277	FALSE	6.964	596.027	0	2012_10_22_FRF_OT_36.9283.9286.3	Phytophthora	3	G4YV25,H3HAX6,D0N344	479.525	117424	33411.8		120160	35138.9		101139	26868.6
12	H3HAX6	H3HAX6_PHYRM	Uncharacterized protein	61.198	8.62	5	4	2	G4YV25,D0N344	0		R|FILNFIPEGKR|L	[iTRAQ-8plex_Nterm]FILNFIPEGK[iTRAQ-8plex_K]R	2	268-278	FALSE	7.134	648.06	1	2012_10_22_FRF_OT_30.8247.8250.3	Phytophthora	3	G4YV25,H3HAX6,D0N344	389.223	12068.7	3233.89	239.5	12151.6	3396.13	391.536	10228	2596.81
12	H3HAX6	H3HAX6_PHYRM	Uncharacterized protein	61.198	8.62	5	4	2	G4YV25,D0N344	0		R|LLLTECGHR|E	[iTRAQ-8plex_Nterm]LLLTEC[Cys_CAM]GHR	2	279-287	FALSE	9.432	468.263	0	2012_10_22_FRF_OT_31.3884.3887.3	Phytophthora	3	G4YV25,H3HAX6,D0N344	2314.42	31661	8960.47	2072.14	32202.3	9423.85	3387.56	27104.7	7205.85
12	H3HAX6	H3HAX6_PHYRM	Uncharacterized protein	61.198	8.62	5	4	2	G4YV25,D0N344	0		R|NEDGWVSVYDDPPLLVIK|A	[iTRAQ-8plex_Nterm]NEDGWVSVYDDPPLLVIK[iTRAQ-8plex_K]	2	194-211	FALSE	8.009	889.824	0	2012_10_22_FRF_OT_40.7611.7614.3	Phytophthora	3	G4YV25,H3HAX6,D0N344	381.589	11378.9	3341.09	252.995	11568.2	3518.02	413.598	9736.98	2690.02
12	H3HAX6	H3HAX6_PHYRM	Uncharacterized protein	61.198	8.62	5	4	2	G4YV25,D0N344	0		R|NEDGWVSVYDDPPLLVIK|A	[iTRAQ-8plex_Nterm]NEDGWVSVYDDPPLLVIK[iTRAQ-8plex_K]	2	194-211	FALSE	7.797	889.819	0	2012_10_22_FRF_OT_40.7653.7656.3	Phytophthora	3	G4YV25,H3HAX6,D0N344	839.443	17078.1	4907.33	658.315	17407.8	5163.26	1076.22	14652.2	3948.04
13	A7XL58	A7XL58_9STRA	Enolase (Fragment)	60.72	15.86	6	4	1	A7XKN4	8	A7XK63,A7XJ41,A7XHM0,A7XIQ9,A7XLK8,A7XKU8,A7XIB5,A7XGF7	K|DVQIVGDDLTVTNPTR|V	[iTRAQ-8plex_Nterm]DVQIVGDDLTVTNPTR	1	301-316	FALSE	7.375	683.036	0	2012_10_22_FRF_OT_40.4573.4576.3	Phytophthora	149	A7XK17,A7XKK9,A7XHY2,A7XH09,A7XIV5,A7XHZ5,A7XL03,A7XL64,A7XG45,G9C7T7,A7XGK0,A7XLE8,G9C7T3,G9C7T5,A7XFX0,A7XG95,A7XIE1,A7XLD8,A7XFZ6,A7XIS1,A7XIV0,A7XH31,A7XJ41,A7XKC3,A7XJ18,A7XJ29,A7XGB3,A7XLJ6,A7XL16,A8B045,A7XLA4,A7XGQ9,A7XHN0,A7XL11,A7XJM0,A7XLH0,A7XGC5,A7XGS1,A7XG53,A7XKP6,A7XL75,A7XHP5,A7XGX7,A7XL21,Q8H716,A8B040,A7XGC0,A7XGD1,A7XGD8,A7XI36,A7XJ63,A7XHD8,A7XIZ8,A7XIY6,A7XIZ2,A7XIL6,A8B060,…	9252.64	84881.5	17823	9121.56	88209.5	18516.5	14912	74246	14158.5
13	A7XL58	A7XL58_9STRA	Enolase (Fragment)	60.72	15.86	6	4	1	A7XKN4	8	A7XK63,A7XJ41,A7XHM0,A7XIQ9,A7XLK8,A7XKU8,A7XIB5,A7XGF7	R|IGMDVAASEFYTGAK|D	[iTRAQ-8plex_Nterm]IGMDVAASEFYTGAK[iTRAQ-8plex_K]	2	221-235	FALSE	6.6	723.385	0	2012_10_22_FRF_OT_39.6669.6672.3	Phytophthora	2	A7XKN4,A7XL58	2073.32	34257.7	12939.2	1451.73	34758.4	13719.3	2373.3	29256.2	10490.3
13	A7XL58	A7XL58_9STRA	Enolase (Fragment)	60.72	15.86	6	4	1	A7XKN4	8	A7XK63,A7XJ41,A7XHM0,A7XIQ9,A7XLK8,A7XKU8,A7XIB5,A7XGF7	R|IGMDVAASEFYTGAK|D	[iTRAQ-8plex_Nterm]IGM[Oxidation_M]DVAASEFYTGAK[iTRAQ-8plex_K]	3	221-235	FALSE	6.498	728.72	0	2012_10_22_FRF_OT_39.5429.5432.3	Phytophthora	2	A7XKN4,A7XL58	985.716	39086.8	15085.9	512.151	39517	16004.9	837.269	33261.5	12238
13	A7XL58	A7XL58_9STRA	Enolase (Fragment)	60.72	15.86	6	4	1	A7XKN4	8	A7XK63,A7XJ41,A7XHM0,A7XIQ9,A7XLK8,A7XKU8,A7XIB5,A7XGF7	K|IVSIEDPFDQDDWESWVK|F	[iTRAQ-8plex_Nterm]IVSIEDPFDQDDWESWVK[iTRAQ-8plex_K]	2	276-293	FALSE	6.705	939.471	0	2012_10_22_FRF_OT_40.8336.8339.3	Phytophthora	102	A7XK17,A7XH09,A7XL03,A7XG45,G9C7T7,A7XGK0,A7XLE8,G9C7T3,G9C7T5,A7XG95,A7XIE1,A7XLD8,A7XFZ6,A7XJ41,A7XJ18,A7XJ29,A7XGB3,A8B045,A7XHN0,A7XL11,A7XJP5,A7XGX7,Q8H716,A8B040,A7XGC0,A7XGD1,A7XGD8,A7XHD8,A7XIL6,A8B060,A7XKT5,A7XIU4,A7XK89,A7XIM5,A7XIR5,A7XJC6,A7XHQ7,A8B074,A7XHI2,A7XIH2,A7XH38,A7XL87,A7XHM0,A7XJS0,A7XIP4,A7XHT0,A7XIF2,A7XJ52,A8B055,A7XLK8,A7XJN3,A7XJI8,A7XH93,A7XHB6,A7XKG1,A7XKS2,A7XGA5,…	93.699	4829.7	863.303	59.9428	4974.72	890.265	97.995	4187.23	680.732
13	A7XL58	A7XL58_9STRA	Enolase (Fragment)	60.72	15.86	6	4	1	A7XKN4	8	A7XK63,A7XJ41,A7XHM0,A7XIQ9,A7XLK8,A7XKU8,A7XIB5,A7XGF7	K|NVNEIIAPALVGK|D	[iTRAQ-8plex_Nterm]NVNEIIAPALVGK[iTRAQ-8plex_K]	2	43-55	FALSE	6.882	649.4	0	2012_10_22_FRF_OT_35.6707.6710.3	Phytophthora	93	A7XK17,A7XKK9,A7XHY2,A7XH09,A7XIV5,A7XL03,A7XG45,A7XIS1,A7XIV0,A7XGB3,A7XL16,A7XLA4,A7XGQ9,A7XHN0,A7XL11,A7XJM0,A7XLH0,A7XJP5,A7XGC5,A7XGS1,A7XG53,A7XKP6,A7XL21,A8B040,A7XI36,A7XJ63,A7XHD8,A7XIZ8,A7XIY6,A7XIZ2,A7XIJ9,A7XGF7,A7XIB5,A8B074,A7XHI2,A7XIH2,A7XH38,A7XL87,A7XJS0,A7XIP4,A7XHT0,A8B055,A7XJN3,A7XJI8,A7XH93,A7XHB6,A7XKG1,A7XJB7,A7XKS2,A7XJX3,Q5WQL8,A7XGA5,A7XFW4,A7XJJ9,A7XJL0,A7XLC9,A7XLC2,…	3059.62	124455	22617.1	2291.05	129033	23335.7	3745.43	108607	17843.4
13	A7XL58	A7XL58_9STRA	Enolase (Fragment)	60.72	15.86	6	4	1	A7XKN4	8	A7XK63,A7XJ41,A7XHM0,A7XIQ9,A7XLK8,A7XKU8,A7XIB5,A7XGF7	K|NVNEIIAPALVGK|D	[iTRAQ-8plex_Nterm]NVNEIIAPALVGK[iTRAQ-8plex_K]	2	43-55	FALSE	6.723	649.399	0	2012_10_22_FRF_OT_35.6757.6760.3	Phytophthora	93	A7XK17,A7XKK9,A7XHY2,A7XH09,A7XIV5,A7XL03,A7XG45,A7XIS1,A7XIV0,A7XGB3,A7XL16,A7XLA4,A7XGQ9,A7XHN0,A7XL11,A7XJM0,A7XLH0,A7XJP5,A7XGC5,A7XGS1,A7XG53,A7XKP6,A7XL21,A8B040,A7XI36,A7XJ63,A7XHD8,A7XIZ8,A7XIY6,A7XIZ2,A7XIJ9,A7XGF7,A7XIB5,A8B074,A7XHI2,A7XIH2,A7XH38,A7XL87,A7XJS0,A7XIP4,A7XHT0,A8B055,A7XJN3,A7XJI8,A7XH93,A7XHB6,A7XKG1,A7XJB7,A7XKS2,A7XJX3,Q5WQL8,A7XGA5,A7XFW4,A7XJJ9,A7XJL0,A7XLC9,A7XLC2,…	4875.5	180797	25433.3	3897.15	188425	25832.2	6371.1	158598	19752.3
14	D0NG34	D0NG34_PHYIT	Putative uncharacterized protein	60.61	20.39	18	3	0		1	D0NG33	K|ASSDYIYADYPFIGPGYK|Y	[iTRAQ-8plex_Nterm]ASSDYIYADYPFIGPGYK[iTRAQ-8plex_K]	2	111-128	TRUE	7.298	879.121	0	2012_10_22_FRF_OT_36.7038.7041.3	Phytophthora	1	D0NG34	699.308	11380.1	6712.49	502.709	10750.6	7185.93	821.833	9048.79	5494.65	1.64684	0.62219	0.37781	1.64684
14	D0NG34	D0NG34_PHYIT	Putative uncharacterized protein	60.61	20.39	18	3	0		1	D0NG33	K|ASSDYIYADYPFIGPGYK|Y	[iTRAQ-8plex_Nterm]ASSDYIYADYPFIGPGYK[iTRAQ-8plex_K]	2	111-128	TRUE	8.032	1318.17	0	2012_10_22_FRF_OT_39.7314.7317.2	Phytophthora	1	D0NG34		79425.4	40347.3
14	D0NG34	D0NG34_PHYIT	Putative uncharacterized protein	60.61	20.39	18	3	0		1	D0NG33	K|ASSDYIYADYPFIGPGYK|Y	[iTRAQ-8plex_Nterm]ASSDYIYADYPFIGPGYK[iTRAQ-8plex_K]	2	111-128	TRUE	8.143	1318.17	0	2012_10_22_FRF_OT_39.7431.7434.2	Phytophthora	1	D0NG34		127990	66539.5
14	D0NG34	D0NG34_PHYIT	Putative uncharacterized protein	60.61	20.39	18	3	0		1	D0NG33	K|ASSDYIYADYPFIGPGYK|Y	[iTRAQ-8plex_Nterm]ASSDYIYADYPFIGPGYK[iTRAQ-8plex_K]	2	111-128	TRUE	6.394	879.123	0	2012_10_22_FRF_OT_39.11396.11399.3	Phytophthora	1	D0NG34		907.133	473.301
14	D0NG34	D0NG34_PHYIT	Putative uncharacterized protein	60.61	20.39	18	3	0		1	D0NG33	K|ASSDYIYADYPFIGPGYK|Y	[iTRAQ-8plex_Nterm]ASSDYIYADYPFIGPGYK[iTRAQ-8plex_K]	2	111-128	TRUE	7.109	879.123	0	2012_10_22_FRF_OT_39.11690.11692.3	Phytophthora	1	D0NG34		696.383	313.824
14	D0NG34	D0NG34_PHYIT	Putative uncharacterized protein	60.61	20.39	18	3	0		1	D0NG33	K|ASSDYIYADYPFIGPGYK|Y	[iTRAQ-8plex_Nterm]ASSDYIYADYPFIGPGYK[iTRAQ-8plex_K]	2	111-128	TRUE	6.627	879.123	0	2012_10_22_FRF_OT_39.11589.11590.3	Phytophthora	1	D0NG34		845.884	442.223
14	D0NG34	D0NG34_PHYIT	Putative uncharacterized protein	60.61	20.39	18	3	0		1	D0NG33	K|ASSDYIYADYPFIGPGYK|Y	[iTRAQ-8plex_Nterm]ASSDYIYADYPFIGPGYK[iTRAQ-8plex_K]	2	111-128	TRUE	9.466	879.12	0	2012_10_22_FRF_OT_39.7326.7329.3	Phytophthora	1	D0NG34		8.02723e+06	4.17391e+06
14	D0NG34	D0NG34_PHYIT	Putative uncharacterized protein	60.61	20.39	18	3	0		1	D0NG33	K|ASSDYIYADYPFIGPGYK|Y	[iTRAQ-8plex_Nterm]ASSDYIYADYPFIGPGYK[iTRAQ-8plex_K]	2	111-128	TRUE	7.676	879.119	0	2012_10_22_FRF_OT_39.7473.7476.3	Phytophthora	1	D0NG34		546638	327592
14	D0NG34	D0NG34_PHYIT	Putative uncharacterized protein	60.61	20.39	18	3	0		1	D0NG33	K|ASSDYIYADYPFIGPGYK|Y	[iTRAQ-8plex_Nterm]ASSDYIYADYPFIGPGYK[iTRAQ-8plex_K]	2	111-128	TRUE	9.262	879.118	0	2012_10_22_FRF_OT_39.7305.7308.3	Phytophthora	1	D0NG34	5397.06	213122	111670	4004.13	214324	119211	6545.99	180396	91153.3	1.97904	0.664322	0.335678	1.97904
14	D0NG34	D0NG34_PHYIT	Putative uncharacterized protein	60.61	20.39	18	3	0		1	D0NG33	K|ASSDYIYADYPFIGPGYK|Y	[iTRAQ-8plex_Nterm]ASSDYIYADYPFIGPGYK[iTRAQ-8plex_K]	2	111-128	TRUE	7.232	659.591	0	2012_10_22_FRF_OT_39.7312.7315.4	Phytophthora	1	D0NG34	5526.37	452301	236584	2594.93	455355	252548	4242.21	383273	193109	1.98475	0.664964	0.335036	1.98475
14	D0NG34	D0NG34_PHYIT	Putative uncharacterized protein	60.61	20.39	18	3	0		1	D0NG33	K|ASSDYIYADYPFIGPGYK|Y	[iTRAQ-8plex_Nterm]ASSDYIYADYPFIGPGYK[iTRAQ-8plex_K]	2	111-128	TRUE	8.204	879.117	0	2012_10_22_FRF_OT_40.6379.6382.3	Phytophthora	1	D0NG34	512.195	24348.1	13696.5	323.885	24150.8	14641.6	529.489	20327.7	11195.5	1.8157	0.644848	0.355152	1.8157
14	D0NG34	D0NG34_PHYIT	Putative uncharacterized protein	60.61	20.39	18	3	0		1	D0NG33	K|ASSDYIYADYPFIGPGYKYDK|T	[iTRAQ-8plex_Nterm]ASSDYIYADYPFIGPGYK[iTRAQ-8plex_K]YDK[iTRAQ-8plex_K]	3	111-131	TRUE	7.861	1115.91	1	2012_10_22_FRF_OT_39.6717.6720.3	Phytophthora	1	D0NG34	285.455	14333.2	8577.93	176.762	13917.8	9181.25	288.972	11714.6	7020.35	1.66867	0.625282	0.374718	1.66867
14	D0NG34	D0NG34_PHYIT	Putative uncharacterized protein	60.61	20.39	18	3	0		1	D0NG33	K|GLAAVCINTK|L	[iTRAQ-8plex_Nterm]GLAAVC[Cys_CAM]INTK[iTRAQ-8plex_K]	3	39-48	FALSE	7.511	827.987	0	2012_10_22_FRF_OT_30.4677.4680.2	Phytophthora	3	G4YS06,D0NG33,D0NG34		252540	140500
14	D0NG34	D0NG34_PHYIT	Putative uncharacterized protein	60.61	20.39	18	3	0		1	D0NG33	K|GLAAVCINTK|L	[iTRAQ-8plex_Nterm]GLAAVC[Cys_CAM]INTK[iTRAQ-8plex_K]	3	39-48	FALSE	7.43	827.986	0	2012_10_22_FRF_OT_30.4650.4653.2	Phytophthora	3	G4YS06,D0NG33,D0NG34		110327	61167.2
14	D0NG34	D0NG34_PHYIT	Putative uncharacterized protein	60.61	20.39	18	3	0		1	D0NG33	K|GLAAVCINTK|L	[iTRAQ-8plex_Nterm]GLAAVC[Cys_CAM]INTK[iTRAQ-8plex_K]	3	39-48	FALSE	7.166	827.986	0	2012_10_22_FRF_OT_30.4700.4703.2	Phytophthora	3	G4YS06,D0NG33,D0NG34		60691.6	35488.5
14	D0NG34	D0NG34_PHYIT	Putative uncharacterized protein	60.61	20.39	18	3	0		1	D0NG33	K|GLAAVCINTK|L	[iTRAQ-8plex_Nterm]GLAAVC[Cys_CAM]INTK[iTRAQ-8plex_K]	3	39-48	FALSE	8.308	552.327	0	2012_10_22_FRF_OT_30.4656.4659.3	Phytophthora	3	G4YS06,D0NG33,D0NG34		2642093	1.45912e+06
14	D0NG34	D0NG34_PHYIT	Putative uncharacterized protein	60.61	20.39	18	3	0		1	D0NG33	K|GLAAVCINTK|L	[iTRAQ-8plex_Nterm]GLAAVC[Cys_CAM]INTK[iTRAQ-8plex_K]	3	39-48	FALSE	8.893	552.327	0	2012_10_22_FRF_OT_30.4685.4688.3	Phytophthora	3	G4YS06,D0NG33,D0NG34		1.89593e+06	1.01412e+06
14	D0NG34	D0NG34_PHYIT	Putative uncharacterized protein	60.61	20.39	18	3	0		1	D0NG33	K|GLAAVCINTK|L	[iTRAQ-8plex_Nterm]GLAAVC[Cys_CAM]INTK[iTRAQ-8plex_K]	3	39-48	FALSE	8.252	552.327	0	2012_10_22_FRF_OT_30.4642.4645.3	Phytophthora	3	G4YS06,D0NG33,D0NG34		413411	225890
15	H3G8V5	H3G8V5_PHYRM	Uncharacterized protein	60.4	26.56	8	3	11	D0NC98,G4ZRV0,D0NEJ7,H3G8T9,D0NXH1,P22589,G4YZ71,H3G8I0,G4YSQ9,D0NTZ3,H3G9R0	2	G4YMP5,G4ZUZ9	K|ESTLHLVLR|L	[iTRAQ-8plex_Nterm]ESTLHLVLR	1	64-72	FALSE	8.066	457.946	0	2012_10_22_FRF_OT_32.4667.4670.3	Phytophthora	13	P22589,G4YZ71,G4YMP5,G4YSQ9,G4ZRV0,H3G9R0,H3G8V5,H3G8T9,H3G8I0,D0NTZ3,D0NEJ7,D0NXH1,D0NC98	3416.28	23392.7	8659.97	3365.33	23975.6	9175.32	5501.67	20180.2	7015.81
15	H3G8V5	H3G8V5_PHYRM	Uncharacterized protein	60.4	26.56	8	3	11	D0NC98,G4ZRV0,D0NEJ7,H3G8T9,D0NXH1,P22589,G4YZ71,H3G8I0,G4YSQ9,D0NTZ3,H3G9R0	2	G4YMP5,G4ZUZ9	K|TITLDVEPSDSIDNVK|Q	[iTRAQ-8plex_Nterm]TITLDVEPSDSIDNVK[iTRAQ-8plex_K]	2	12-27	FALSE	6.705	785.433	0	2012_10_22_FRF_OT_40.4748.4751.3	Phytophthora	13	P22589,G4YZ71,G4ZUZ9,G4YSQ9,G4ZRV0,H3G9R0,H3G8V5,H3G8T9,H3G8I0,D0NTZ3,D0NEJ7,D0NXH1,D0NC98	972.58	28536.7	17396.8	607.296	28162.8	18621	992.813	23704.7	14238.4
15	H3G8V5	H3G8V5_PHYRM	Uncharacterized protein	60.4	26.56	8	3	11	D0NC98,G4ZRV0,D0NEJ7,H3G8T9,D0NXH1,P22589,G4YZ71,H3G8I0,G4YSQ9,D0NTZ3,H3G9R0	2	G4YMP5,G4ZUZ9	R|TLSDYNIQK|E	[iTRAQ-8plex_Nterm]TLSDYNIQK[iTRAQ-8plex_K]	2	55-63	FALSE	8.123	563.989	0	2012_10_22_FRF_OT_35.4195.4198.3	Phytophthora	14	P22589,G4YZ71,G4YMP5,G4ZUZ9,G4YSQ9,G4ZRV0,H3G9R0,H3G8V5,H3G8T9,H3G8I0,D0NTZ3,D0NEJ7,D0NXH1,D0NC98	3317.65	107130	47604.8	1886.86	107771	50664.7	3084.65	90710.5	38740.2
15	H3G8V5	H3G8V5_PHYRM	Uncharacterized protein	60.4	26.56	8	3	11	D0NC98,G4ZRV0,D0NEJ7,H3G8T9,D0NXH1,P22589,G4YZ71,H3G8I0,G4YSQ9,D0NTZ3,H3G9R0	2	G4YMP5,G4ZUZ9	R|TLSDYNIQK|E	[iTRAQ-8plex_Nterm]TLSDYNIQK[iTRAQ-8plex_K]	2	55-63	FALSE	9.649	845.482	0	2012_10_22_FRF_OT_36.4076.4079.2	Phytophthora	14	P22589,G4YZ71,G4YMP5,G4ZUZ9,G4YSQ9,G4ZRV0,H3G9R0,H3G8V5,H3G8T9,H3G8I0,D0NTZ3,D0NEJ7,D0NXH1,D0NC98	1684.67	102657	43181.3	83.5799	103810	45899.6	136.637	87376.7	35096.7
15	H3G8V5	H3G8V5_PHYRM	Uncharacterized protein	60.4	26.56	8	3	11	D0NC98,G4ZRV0,D0NEJ7,H3G8T9,D0NXH1,P22589,G4YZ71,H3G8I0,G4YSQ9,D0NTZ3,H3G9R0	2	G4YMP5,G4ZUZ9	R|TLSDYNIQK|E	[iTRAQ-8plex_Nterm]TLSDYNIQK[iTRAQ-8plex_K]	2	55-63	FALSE	10.127	845.481	0	2012_10_22_FRF_OT_36.4096.4099.2	Phytophthora	14	P22589,G4YZ71,G4YMP5,G4ZUZ9,G4YSQ9,G4ZRV0,H3G9R0,H3G8V5,H3G8T9,H3G8I0,D0NTZ3,D0NEJ7,D0NXH1,D0NC98	1049.73	69338.5	32033.7		69890.9	34117.6		58827.2	26087.6
15	H3G8V5	H3G8V5_PHYRM	Uncharacterized protein	60.4	26.56	8	3	11	D0NC98,G4ZRV0,D0NEJ7,H3G8T9,D0NXH1,P22589,G4YZ71,H3G8I0,G4YSQ9,D0NTZ3,H3G9R0	2	G4YMP5,G4ZUZ9	R|TLSDYNIQK|E	[iTRAQ-8plex_Nterm]TLSDYNIQK[iTRAQ-8plex_K]	2	55-63	FALSE	8.785	563.99	0	2012_10_22_FRF_OT_36.4063.4066.3	Phytophthora	14	P22589,G4YZ71,G4YMP5,G4ZUZ9,G4YSQ9,G4ZRV0,H3G9R0,H3G8V5,H3G8T9,H3G8I0,D0NTZ3,D0NEJ7,D0NXH1,D0NC98	12033.1	369497	145111	4291.37	373497	154013	7015.57	314373	117764
15	H3G8V5	H3G8V5_PHYRM	Uncharacterized protein	60.4	26.56	8	3	11	D0NC98,G4ZRV0,D0NEJ7,H3G8T9,D0NXH1,P22589,G4YZ71,H3G8I0,G4YSQ9,D0NTZ3,H3G9R0	2	G4YMP5,G4ZUZ9	R|TLSDYNIQK|E	[iTRAQ-8plex_Nterm]TLSDYNIQK[iTRAQ-8plex_K]	2	55-63	FALSE	7.918	563.99	0	2012_10_22_FRF_OT_36.4089.4092.3	Phytophthora	14	P22589,G4YZ71,G4YMP5,G4ZUZ9,G4YSQ9,G4ZRV0,H3G9R0,H3G8V5,H3G8T9,H3G8I0,D0NTZ3,D0NEJ7,D0NXH1,D0NC98	19845.9	754952	295427	9091.68	764081	313516	14863.2	643128	239726
15	H3G8V5	H3G8V5_PHYRM	Uncharacterized protein	60.4	26.56	8	3	11	D0NC98,G4ZRV0,D0NEJ7,H3G8T9,D0NXH1,P22589,G4YZ71,H3G8I0,G4YSQ9,D0NTZ3,H3G9R0	2	G4YMP5,G4ZUZ9	R|TLSDYNIQK|E	[iTRAQ-8plex_Nterm]TLSDYNIQK[iTRAQ-8plex_K]	2	55-63	FALSE	6.791	563.99	0	2012_10_22_FRF_OT_37.3889.3892.3	Phytophthora	14	P22589,G4YZ71,G4YMP5,G4ZUZ9,G4YSQ9,G4ZRV0,H3G9R0,H3G8V5,H3G8T9,H3G8I0,D0NTZ3,D0NEJ7,D0NXH1,D0NC98	1251.66	54102.5	27660.6	461.705	54256	29517.6	754.799	45667.3	22570.3
16	H3GL28	H3GL28_PHYRM	Uncharacterized protein	58.691	7.87	9	4	0		8	G4YUQ8,H3G7F1,G4YUS0,H3GCG7,G4YV11,H3H5X9,D0N358,D0N359	R|ETVALIGGGHAFGK|T	[iTRAQ-8plex_Nterm]ETVALIGGGHAFGK[iTRAQ-8plex_K]	2	245-258	FALSE	8.417	983.069	0	2012_10_22_FRF_OT_32.4885.4888.2	Phytophthora	7	G4YV11,G4YUS0,H3GCG7,H3GL28,D0N7D7,D0N358,D0N359	64.3176	19552.8	10126.9		19756.9	10807.7		16629.4	8264
16	H3GL28	H3GL28_PHYRM	Uncharacterized protein	58.691	7.87	9	4	0		8	G4YUQ8,H3G7F1,G4YUS0,H3GCG7,G4YV11,H3H5X9,D0N358,D0N359	R|ETVALIGGGHAFGK|T	[iTRAQ-8plex_Nterm]ETVALIGGGHAFGK[iTRAQ-8plex_K]	2	245-258	FALSE	8.802	655.715	0	2012_10_22_FRF_OT_32.4891.4894.3	Phytophthora	7	G4YV11,G4YUS0,H3GCG7,H3GL28,D0N7D7,D0N358,D0N359	12722	871102	438276	6183.43	881812	467489	10108.7	742222	357460
16	H3GL28	H3GL28_PHYRM	Uncharacterized protein	58.691	7.87	9	4	0		8	G4YUQ8,H3G7F1,G4YUS0,H3GCG7,G4YV11,H3H5X9,D0N358,D0N359	R|ETVALIGGGHAFGK|T	[iTRAQ-8plex_Nterm]ETVALIGGGHAFGK[iTRAQ-8plex_K]	2	245-258	FALSE	7.179	655.714	0	2012_10_22_FRF_OT_32.4954.4957.3	Phytophthora	7	G4YV11,G4YUS0,H3GCG7,H3GL28,D0N7D7,D0N358,D0N359	973.179	34704.3	20349.2	645.186	34792.4	21763.7	1054.76	29284.8	16641.4
16	H3GL28	H3GL28_PHYRM	Uncharacterized protein	58.691	7.87	9	4	0		8	G4YUQ8,H3G7F1,G4YUS0,H3GCG7,G4YV11,H3H5X9,D0N358,D0N359	R|FNPEHSWADNTNLDK|A	[iTRAQ-8plex_Nterm]FNPEHSWADNTNLDK[iTRAQ-8plex_K]	2	112-126	FALSE	7.708	799.406	0	2012_10_22_FRF_OT_39.4540.4543.3	Phytophthora	4	G4YUQ8,G4YUS0,H3GL28,H3G7F1	990.093	60986.7	27370.8		60042	29148.2		50537.4	22287.9
16	H3GL28	H3GL28_PHYRM	Uncharacterized protein	58.691	7.87	9	4	0		8	G4YUQ8,H3G7F1,G4YUS0,H3GCG7,G4YV11,H3H5X9,D0N358,D0N359	R|FNPEHSWADNTNLDK|A	[iTRAQ-8plex_Nterm]FNPEHSWADNTNLDK[iTRAQ-8plex_K]	2	112-126	FALSE	6.906	799.405	0	2012_10_22_FRF_OT_39.4493.4496.3	Phytophthora	4	G4YUQ8,G4YUS0,H3GL28,H3G7F1	1637.48	29133.9	11130.4	1151.84	29031.2	11809.6	1883.04	24435.6	9030.12
16	H3GL28	H3GL28_PHYRM	Uncharacterized protein	58.691	7.87	9	4	0		8	G4YUQ8,H3G7F1,G4YUS0,H3GCG7,G4YV11,H3H5X9,D0N358,D0N359	R|ITDYAGGCNGAK|I	[iTRAQ-8plex_Nterm]ITDYAGGC[Cys_CAM]NGAK[iTRAQ-8plex_K]	3	469-480	FALSE	6.642	917.981	0	2012_10_22_FRF_OT_36.3201.3204.2	Phytophthora	5	G4YUQ8,H3GCG7,H3H5X9,H3GL28,D0N7D7		18265.9	10345.9
16	H3GL28	H3GL28_PHYRM	Uncharacterized protein	58.691	7.87	9	4	0		8	G4YUQ8,H3G7F1,G4YUS0,H3GCG7,G4YV11,H3H5X9,D0N358,D0N359	R|ITDYAGGCNGAK|I	[iTRAQ-8plex_Nterm]ITDYAGGC[Cys_CAM]NGAK[iTRAQ-8plex_K]	3	469-480	FALSE	7.14	612.322	0	2012_10_22_FRF_OT_36.3222.3225.3	Phytophthora	5	G4YUQ8,H3GCG7,H3H5X9,H3GL28,D0N7D7	110514	107294	63620.3	111785	107933	68050.5	182748	90847.2	52034.1
16	H3GL28	H3GL28_PHYRM	Uncharacterized protein	58.691	7.87	9	4	0		8	G4YUQ8,H3G7F1,G4YUS0,H3GCG7,G4YV11,H3H5X9,D0N358,D0N359	R|ITDYAGGCNGAK|I	[iTRAQ-8plex_Nterm]ITDYAGGC[Cys_CAM]NGAK[iTRAQ-8plex_K]	3	469-480	FALSE	6.317	612.321	0	2012_10_22_FRF_OT_36.3186.3189.3	Phytophthora	5	G4YUQ8,H3GCG7,H3H5X9,H3GL28,D0N7D7	5460.81	126583	75197	4415.54	127811	80431.1	7218.57	107578	61500.8
16	H3GL28	H3GL28_PHYRM	Uncharacterized protein	58.691	7.87	9	4	0		8	G4YUQ8,H3G7F1,G4YUS0,H3GCG7,G4YV11,H3H5X9,D0N358,D0N359	K|SMGGPVLGFCGGR|R	[iTRAQ-8plex_Nterm]SMGGPVLGFC[Cys_CAM]GGR	2	158-170	FALSE	7.215	799.905	0	2012_10_22_FRF_OT_28.5513.5516.2	Phytophthora	4	G4YUQ8,H3GL28,H3G7F1,D0N7D7	698.351	15749.6	6317.16	608.281	16126.9	6705.96	994.422	13574.1	5127.64
17	H3GF09	H3GF09_PHYRM	Uncharacterized protein	58.406	14.75	26	3	1	H3GF10	2	G5A8X6,D0N0N2	R|NPWAVEAVYVGNEDLQNGGFGK|Y	[iTRAQ-8plex_Nterm]NPWAVEAVYVGNEDLQNGGFGK[iTRAQ-8plex_K]	2	105-126	FALSE	7.483	1486.77	0	2012_10_22_FRF_OT_39.8154.8157.2	Phytophthora	4	H3GF10,H3GF09,D0N0N2,D0N0P5		11877.5	4443.14
17	H3GF09	H3GF09_PHYRM	Uncharacterized protein	58.406	14.75	26	3	1	H3GF10	2	G5A8X6,D0N0N2	R|NPWAVEAVYVGNEDLQNGGFGK|Y	[iTRAQ-8plex_Nterm]NPWAVEAVYVGNEDLQNGGFGK[iTRAQ-8plex_K]	2	105-126	FALSE	8.296	991.513	0	2012_10_22_FRF_OT_39.8118.8121.3	Phytophthora	4	H3GF10,H3GF09,D0N0N2,D0N0P5	1059.19	30249	12338.4	553.968	30694.8	13105.4	905.631	25835.9	10020.9
17	H3GF09	H3GF09_PHYRM	Uncharacterized protein	58.406	14.75	26	3	1	H3GF10	2	G5A8X6,D0N0N2	R|NPWAVEAVYVGNEDLQNGGFGK|Y	[iTRAQ-8plex_Nterm]NPWAVEAVYVGNEDLQNGGFGK[iTRAQ-8plex_K]	2	105-126	FALSE	8.484	743.889	0	2012_10_22_FRF_OT_39.8124.8127.4	Phytophthora	4	H3GF10,H3GF09,D0N0N2,D0N0P5	1636.41	116717	50689.1		118283	53913.9		99559.3	41224.7
17	H3GF09	H3GF09_PHYRM	Uncharacterized protein	58.406	14.75	26	3	1	H3GF10	2	G5A8X6,D0N0N2	R|NPWAVEAVYVGNEDLQNGGFGK|Y	[iTRAQ-8plex_Nterm]NPWAVEAVYVGNEDLQNGGFGK[iTRAQ-8plex_K]	2	105-126	FALSE	7.207	743.889	0	2012_10_22_FRF_OT_39.8280.8283.4	Phytophthora	4	H3GF10,H3GF09,D0N0N2,D0N0P5	2877.28	42323.7	20116	2189.52	42720	21435.6	3579.45	35957.4	16390.5
17	H3GF09	H3GF09_PHYRM	Uncharacterized protein	58.406	14.75	26	3	1	H3GF10	2	G5A8X6,D0N0N2	R|NPWAVEAVYVGNEDLQNGGFGK|Y	[iTRAQ-8plex_Nterm]NPWAVEAVYVGNEDLQNGGFGK[iTRAQ-8plex_K]	2	105-126	FALSE	7.659	1486.77	0	2012_10_22_FRF_OT_40.7121.7124.2	Phytophthora	4	H3GF10,H3GF09,D0N0N2,D0N0P5		5094.18	2271.5
17	H3GF09	H3GF09_PHYRM	Uncharacterized protein	58.406	14.75	26	3	1	H3GF10	2	G5A8X6,D0N0N2	R|NPWAVEAVYVGNEDLQNGGFGK|Y	[iTRAQ-8plex_Nterm]NPWAVEAVYVGNEDLQNGGFGK[iTRAQ-8plex_K]	2	105-126	FALSE	7.289	991.519	0	2012_10_22_FRF_OT_40.7345.7348.3	Phytophthora	4	H3GF10,H3GF09,D0N0N2,D0N0P5		9854.64	4759.54
17	H3GF09	H3GF09_PHYRM	Uncharacterized protein	58.406	14.75	26	3	1	H3GF10	2	G5A8X6,D0N0N2	R|NPWAVEAVYVGNEDLQNGGFGK|Y	[iTRAQ-8plex_Nterm]NPWAVEAVYVGNEDLQNGGFGK[iTRAQ-8plex_K]	2	105-126	FALSE	6.52	991.518	0	2012_10_22_FRF_OT_40.7541.7544.3	Phytophthora	4	H3GF10,H3GF09,D0N0N2,D0N0P5	92.6102	4786.35	2250.55		4770.32	2398.27		4015.18	1833.81
17	H3GF09	H3GF09_PHYRM	Uncharacterized protein	58.406	14.75	26	3	1	H3GF10	2	G5A8X6,D0N0N2	R|NPWAVEAVYVGNEDLQNGGFGK|Y	[iTRAQ-8plex_Nterm]NPWAVEAVYVGNEDLQNGGFGK[iTRAQ-8plex_K]	2	105-126	FALSE	6.665	991.517	0	2012_10_22_FRF_OT_40.7716.7719.3	Phytophthora	4	H3GF10,H3GF09,D0N0N2,D0N0P5	189.042	4664.18	2291.56	83.8722	4653.1	2443.9	137.115	3916.52	1868.7
17	H3GF09	H3GF09_PHYRM	Uncharacterized protein	58.406	14.75	26	3	1	H3GF10	2	G5A8X6,D0N0N2	R|NPWAVEAVYVGNEDLQNGGFGK|Y	[iTRAQ-8plex_Nterm]NPWAVEAVYVGNEDLQNGGFGK[iTRAQ-8plex_K]	2	105-126	FALSE	9.988	991.515	0	2012_10_22_FRF_OT_40.7058.7061.3	Phytophthora	4	H3GF10,H3GF09,D0N0N2,D0N0P5		37109.3	16248.7
17	H3GF09	H3GF09_PHYRM	Uncharacterized protein	58.406	14.75	26	3	1	H3GF10	2	G5A8X6,D0N0N2	R|NPWAVEAVYVGNEDLQNGGFGK|Y	[iTRAQ-8plex_Nterm]NPWAVEAVYVGNEDLQNGGFGK[iTRAQ-8plex_K]	2	105-126	FALSE	6.839	991.514	0	2012_10_22_FRF_OT_40.7387.7390.3	Phytophthora	4	H3GF10,H3GF09,D0N0N2,D0N0P5	100.534	7231.05	3142.09		7232.88	3342.92		6087.92	2556.13
17	H3GF09	H3GF09_PHYRM	Uncharacterized protein	58.406	14.75	26	3	1	H3GF10	2	G5A8X6,D0N0N2	R|NPWAVEAVYVGNEDLQNGGFGK|Y	[iTRAQ-8plex_Nterm]NPWAVEAVYVGNEDLQNGGFGK[iTRAQ-8plex_K]	2	105-126	FALSE	6.869	991.511	0	2012_10_22_FRF_OT_40.10238.10241.3	Phytophthora	4	H3GF10,H3GF09,D0N0N2,D0N0P5		231.692	109.53
17	H3GF09	H3GF09_PHYRM	Uncharacterized protein	58.406	14.75	26	3	1	H3GF10	2	G5A8X6,D0N0N2	R|NPWAVEAVYVGNEDLQNGGFGK|Y	[iTRAQ-8plex_Nterm]NPWAVEAVYVGNEDLQNGGFGK[iTRAQ-8plex_K]	2	105-126	FALSE	7.219	743.888	0	2012_10_22_FRF_OT_40.9518.9521.4	Phytophthora	4	H3GF10,H3GF09,D0N0N2,D0N0P5	70.2629	3363.62	1636.08		3348.17	1744.6		2818.16	1333.99
17	H3GF09	H3GF09_PHYRM	Uncharacterized protein	58.406	14.75	26	3	1	H3GF10	2	G5A8X6,D0N0N2	R|NPWAVEAVYVGNEDLQNGGFGK|Y	[iTRAQ-8plex_Nterm]NPWAVEAVYVGNEDLQNGGFGK[iTRAQ-8plex_K]	2	105-126	FALSE	7.26	743.886	0	2012_10_22_FRF_OT_40.7044.7047.4	Phytophthora	4	H3GF10,H3GF09,D0N0N2,D0N0P5	792.866	49658.5	23940.5		49677.9	25522		41814	19515.1
17	H3GF09	H3GF09_PHYRM	Uncharacterized protein	58.406	14.75	26	3	1	H3GF10	2	G5A8X6,D0N0N2	R|NPWAVEAVYVGNEDLQNGGFGK|Y	[iTRAQ-8plex_Nterm]NPWAVEAVYVGNEDLQNGGFGK[iTRAQ-8plex_K]	2	105-126	FALSE	6.941	743.881	0	2012_10_22_FRF_OT_40.8422.8425.4	Phytophthora	4	H3GF10,H3GF09,D0N0N2,D0N0P5	755.303	3108.46	1504.49	733.564	3062.72	1604.43	1199.24	2577.9	1226.81
17	H3GF09	H3GF09_PHYRM	Uncharacterized protein	58.406	14.75	26	3	1	H3GF10	2	G5A8X6,D0N0N2	K|YSADQLVGFINR|V	[iTRAQ-8plex_Nterm]YSADQLVGFINR	1	127-138	FALSE	7.288	843.96	0	2012_10_22_FRF_OT_32.6279.6282.2	Phytophthora	3	G5A8X6,H3GF10,H3GF09	288.117	2966.96	1281.82	248.402	2987.98	1363.4	406.089	2514.99	1042.51
17	H3GF09	H3GF09_PHYRM	Uncharacterized protein	58.406	14.75	26	3	1	H3GF10	2	G5A8X6,D0N0N2	K|YSADQLVGFINR|V	[iTRAQ-8plex_Nterm]YSADQLVGFINR	1	127-138	FALSE	6.315	843.959	0	2012_10_22_FRF_OT_33.5781.5784.2	Phytophthora	3	G5A8X6,H3GF10,H3GF09	81.0065	1561.64	688.845	54.7339	1570.11	733.02	89.4795	1321.56	560.497
17	H3GF09	H3GF09_PHYRM	Uncharacterized protein	58.406	14.75	26	3	1	H3GF10	2	G5A8X6,D0N0N2	K|YSADQLVGFINR|V	[iTRAQ-8plex_Nterm]YSADQLVGFINR	1	127-138	FALSE	7.732	562.975	0	2012_10_22_FRF_OT_33.5788.5791.3	Phytophthora	3	G5A8X6,H3GF10,H3GF09	2491.55	24764.8	11521.3	2206.58	24848.4	12273.5	3607.34	20915	9384.82
17	H3GF09	H3GF09_PHYRM	Uncharacterized protein	58.406	14.75	26	3	1	H3GF10	2	G5A8X6,D0N0N2	K|YSADQLVGFINR|V	[iTRAQ-8plex_Nterm]YSADQLVGFINR	1	127-138	FALSE	8.496	843.959	0	2012_10_22_FRF_OT_35.7342.7345.2	Phytophthora	3	G5A8X6,H3GF10,H3GF09	1191.07	22777.4	9524.53	870.73	22931	10123.8	1423.48	19301.1	7741.06
17	H3GF09	H3GF09_PHYRM	Uncharacterized protein	58.406	14.75	26	3	1	H3GF10	2	G5A8X6,D0N0N2	K|YSADQLVGFINR|V	[iTRAQ-8plex_Nterm]YSADQLVGFINR	1	127-138	FALSE	7.504	562.975	0	2012_10_22_FRF_OT_35.7343.7346.3	Phytophthora	3	G5A8X6,H3GF10,H3GF09	7392.9	86810.1	34726.3	6353.5	87339.3	36875.9	10386.8	73513.6	28196.8
17	H3GF09	H3GF09_PHYRM	Uncharacterized protein	58.406	14.75	26	3	1	H3GF10	2	G5A8X6,D0N0N2	K|YSADQLVGFINR|V	[iTRAQ-8plex_Nterm]YSADQLVGFINR	1	127-138	FALSE	6.779	843.959	0	2012_10_22_FRF_OT_36.7171.7174.2	Phytophthora	3	G5A8X6,H3GF10,H3GF09	473.216	8409.98	3991.09	389.241	8326.99	4254.31	636.335	7008.83	3253.02
17	H3GF09	H3GF09_PHYRM	Uncharacterized protein	58.406	14.75	26	3	1	H3GF10	2	G5A8X6,D0N0N2	K|YSADQLVGFINR|V	[iTRAQ-8plex_Nterm]YSADQLVGFINR	1	127-138	FALSE	7.228	843.959	0	2012_10_22_FRF_OT_36.6414.6417.2	Phytophthora	3	G5A8X6,H3GF10,H3GF09	2303.93	48967.5	21831.7	1297.37	48625.1	23242.5	2120.95	40927.8	17772.2
17	H3GF09	H3GF09_PHYRM	Uncharacterized protein	58.406	14.75	26	3	1	H3GF10	2	G5A8X6,D0N0N2	K|YSADQLVGFINR|V	[iTRAQ-8plex_Nterm]YSADQLVGFINR	1	127-138	FALSE	8.179	843.959	0	2012_10_22_FRF_OT_36.7288.7291.2	Phytophthora	3	G5A8X6,H3GF10,H3GF09	24523.2	486789	203627	17116.2	489978	216442	27981.6	412415	165500
17	H3GF09	H3GF09_PHYRM	Uncharacterized protein	58.406	14.75	26	3	1	H3GF10	2	G5A8X6,D0N0N2	K|YSADQLVGFINR|V	[iTRAQ-8plex_Nterm]YSADQLVGFINR	1	127-138	FALSE	7.005	562.975	0	2012_10_22_FRF_OT_36.6428.6431.3	Phytophthora	3	G5A8X6,H3GF10,H3GF09	9516.48	95303.2	45109.7	7761.05	93975.4	48086.1	12687.8	79099.2	36768.5
17	H3GF09	H3GF09_PHYRM	Uncharacterized protein	58.406	14.75	26	3	1	H3GF10	2	G5A8X6,D0N0N2	K|YSADQLVGFINR|V	[iTRAQ-8plex_Nterm]YSADQLVGFINR	1	127-138	FALSE	9.468	843.96	0	2012_10_22_FRF_OT_37.6737.6740.2	Phytophthora	3	G5A8X6,H3GF10,H3GF09	4170.62	78310.2	32427.2	2956.55	78806.8	34460.5	4833.39	66331.8	26349.9
17	H3GF09	H3GF09_PHYRM	Uncharacterized protein	58.406	14.75	26	3	1	H3GF10	2	G5A8X6,D0N0N2	K|YSADQLVGFINR|V	[iTRAQ-8plex_Nterm]YSADQLVGFINR	1	127-138	FALSE	7.451	843.957	0	2012_10_22_FRF_OT_38.6231.6234.2	Phytophthora	3	G5A8X6,H3GF10,H3GF09	531.089	9752.41	4510.14	365.325	9760.65	4804.28	597.236	8215.55	3673.55
17	H3GF09	H3GF09_PHYRM	Uncharacterized protein	58.406	14.75	26	3	1	H3GF10	2	G5A8X6,D0N0N2	K|YSADQLVGFINRVR|S	[iTRAQ-8plex_Nterm]YSADQLVGFINRVR	1	127-140	FALSE	7.436	648.032	1	2012_10_22_FRF_OT_28.7434.7437.3	Phytophthora	3	G5A8X6,H3GF10,H3GF09	3218.35	74149.5	43230.9	1716.79	75143.9	46224.3	2806.62	63248.7	35344.9
18	H3GJN0	H3GJN0_PHYRM	Uncharacterized protein	58.394	9.48	14	4	0		0		R|AFIGGCSSTMR|S	[iTRAQ-8plex_Nterm]AFIGGC[Cys_CAM]SSTMR	2	191-201	FALSE	7.253	497.584	0	2012_10_22_FRF_OT_28.4000.4003.3	Phytophthora	3	G4ZHV1,H3GJN0,D0MV29	8388.47	80106.2	44135.6	5144.73	81342.5	47147.9	8410.65	68466	36051.1
18	H3GJN0	H3GJN0_PHYRM	Uncharacterized protein	58.394	9.48	14	4	0		0		K|DDIAYLSEAGANAVR|L	[iTRAQ-8plex_Nterm]DDIAYLSEAGANAVR	1	78-92	TRUE	6.482	623.659	0	2012_10_22_FRF_OT_40.5023.5026.3	Phytophthora	1	H3GJN0	3009.17	15672.8	8871.08	2228.03	14993.2	9489.35	3642.4	12619.8	7255.93	1.73924	0.634935	0.365065	1.73924
18	H3GJN0	H3GJN0_PHYRM	Uncharacterized protein	58.394	9.48	14	4	0		0		R|QAGWLLGDSFR|E	[iTRAQ-8plex_Nterm]QAGWLLGDSFR	1	305-315	TRUE	8.042	777.423	0	2012_10_22_FRF_OT_33.6037.6040.2	Phytophthora	1	H3GJN0	165.665	1097.59	706.579	97.1717	1058.45	757.107	158.857	890.902	578.914	1.53892	0.606132	0.393868	1.53892
18	H3GJN0	H3GJN0_PHYRM	Uncharacterized protein	58.394	9.48	14	4	0		0		R|QAGWLLGDSFR|E	[iTRAQ-8plex_Nterm]QAGWLLGDSFR	1	305-315	TRUE	8.015	777.424	0	2012_10_22_FRF_OT_35.7482.7485.2	Phytophthora	1	H3GJN0	1915.91	7491.51	4247.81	1436.03	7075.31	4544.84	2347.63	5955.29	3475.17	1.71367	0.631495	0.368505	1.71367
18	H3GJN0	H3GJN0_PHYRM	Uncharacterized protein	58.394	9.48	14	4	0		0		R|QAGWLLGDSFR|E	[iTRAQ-8plex_Nterm]QAGWLLGDSFR	1	305-315	TRUE	8.822	777.421	0	2012_10_22_FRF_OT_35.7755.7758.2	Phytophthora	1	H3GJN0	4614.78	27338.7	17505.5	2962.57	26348.8	18756.1	4843.24	22177.8	14341.7	1.54639	0.607288	0.392712	1.54639
18	H3GJN0	H3GJN0_PHYRM	Uncharacterized protein	58.394	9.48	14	4	0		0		R|QAGWLLGDSFR|E	[iTRAQ-8plex_Nterm]QAGWLLGDSFR	1	305-315	TRUE	6.601	518.616	0	2012_10_22_FRF_OT_35.7757.7760.3	Phytophthora	1	H3GJN0	15451.6	55387.7	34654.9	12569.2	53354.4	37119.4	20548.2	44908.5	28383	1.58223	0.612738	0.387262	1.58223
18	H3GJN0	H3GJN0_PHYRM	Uncharacterized protein	58.394	9.48	14	4	0		0		R|QAGWLLGDSFR|E	[iTRAQ-8plex_Nterm]QAGWLLGDSFR	1	305-315	TRUE	8.999	777.424	0	2012_10_22_FRF_OT_36.7421.7424.2	Phytophthora	1	H3GJN0	3445.61	10702.8	6599.6	2409.37	9843.13	7071.94	3938.85	8284.97	5407.49	1.53213	0.605075	0.394925	1.53213
18	H3GJN0	H3GJN0_PHYRM	Uncharacterized protein	58.394	9.48	14	4	0		0		R|QAGWLLGDSFR|E	[iTRAQ-8plex_Nterm]QAGWLLGDSFR	1	305-315	TRUE	8.815	777.422	0	2012_10_22_FRF_OT_36.7701.7704.2	Phytophthora	1	H3GJN0	3162.44	19306	11790.7	1954.16	18647.7	12624.5	3194.68	15695.8	9653.2	1.62597	0.619188	0.380812	1.62597
18	H3GJN0	H3GJN0_PHYRM	Uncharacterized protein	58.394	9.48	14	4	0		0		R|QAGWLLGDSFR|E	[iTRAQ-8plex_Nterm]QAGWLLGDSFR	1	305-315	TRUE	6.746	518.617	0	2012_10_22_FRF_OT_36.7709.7712.3	Phytophthora	1	H3GJN0	52284.6	178348	113757	42665.5	172337	121874	69749.9	145056	93189.5	1.55657	0.608851	0.391149	1.55657
18	H3GJN0	H3GJN0_PHYRM	Uncharacterized protein	58.394	9.48	14	4	0		0		R|QAGWLLGDSFR|E	[iTRAQ-8plex_Nterm]QAGWLLGDSFR	1	305-315	TRUE	9.201	777.423	0	2012_10_22_FRF_OT_37.6850.6853.2	Phytophthora	1	H3GJN0	3031.74	9468.63	5488.6	2165.58	8761	5876	3540.31	7374.14	4493.02	1.64124	0.621391	0.378609	1.64124
18	H3GJN0	H3GJN0_PHYRM	Uncharacterized protein	58.394	9.48	14	4	0		0		R|QAGWLLGDSFR|E	[iTRAQ-8plex_Nterm]QAGWLLGDSFR	1	305-315	TRUE	8.038	777.422	0	2012_10_22_FRF_OT_37.7136.7139.2	Phytophthora	1	H3GJN0	1757.32	10808.2	6877.34	1121.69	10468.2	7367.56	1833.74	8811.12	5633.53	1.56405	0.609992	0.390008	1.56405
18	H3GJN0	H3GJN0_PHYRM	Uncharacterized protein	58.394	9.48	14	4	0		0		R|QAGWLLGDSFR|E	[iTRAQ-8plex_Nterm]QAGWLLGDSFR	1	305-315	TRUE	6.927	518.618	0	2012_10_22_FRF_OT_37.6863.6866.3	Phytophthora	1	H3GJN0	10014.7	20981.1	11327	8127.5	19154.4	12116.4	13286.9	16122.3	9264.64	1.7402	0.635063	0.364937	1.7402
18	H3GJN0	H3GJN0_PHYRM	Uncharacterized protein	58.394	9.48	14	4	0		0		R|QAGWLLGDSFR|E	[iTRAQ-8plex_Nterm]QAGWLLGDSFR	1	305-315	TRUE	6.667	518.617	0	2012_10_22_FRF_OT_37.7143.7146.3	Phytophthora	1	H3GJN0	10351.9	36772.8	23923.5	8111.25	35401.1	25638.4	13260.3	29797.1	19604.2	1.51994	0.603165	0.396835	1.51994
18	H3GJN0	H3GJN0_PHYRM	Uncharacterized protein	58.394	9.48	14	4	0		0		K|SHDDFMCELR|K	[iTRAQ-8plex_Nterm]SHDDFMC[Cys_CAM]ELR	2	101-110	FALSE	6.539	538.581	0	2012_10_22_FRF_OT_39.3939.3942.3	Phytophthora	2	G4ZHV1,H3GJN0	7757.08	108311	54277.5	5464.23	111112	57877.4	8932.96	93523.2	44255.3
19	G4YRH9	G4YRH9_PHYSP	Cellulase-1, endo-1,4-beta-glucanase	57.757	8.86	7	4	0		3	H3GDB4,Q0PQ34,D0N2K6	R|FPLSIDAVMR|N	[iTRAQ-8plex_Nterm]FPLSIDAVM[Oxidation_M]R	2	195-204	FALSE	6.618	490.275	0	2012_10_22_FRF_OT_35.6863.6866.3	Phytophthora	4	Q0PQ34,G4YRH9,H3GDB4,D0N2K6	10129.3	42872	33815.3	7844.91	38690.8	36346.5	12824.9	32566.1	27792
19	G4YRH9	G4YRH9_PHYSP	Cellulase-1, endo-1,4-beta-glucanase	57.757	8.86	7	4	0		3	H3GDB4,Q0PQ34,D0N2K6	R|FPLSIDAVMR|N	[iTRAQ-8plex_Nterm]FPLSIDAVM[Oxidation_M]R	2	195-204	FALSE	6.386	490.275	0	2012_10_22_FRF_OT_36.6807.6810.3	Phytophthora	4	Q0PQ34,G4YRH9,H3GDB4,D0N2K6	8130.08	40082.2	37017.1	4975.44	35034.8	39857	8133.89	29488.8	30476.3
19	G4YRH9	G4YRH9_PHYSP	Cellulase-1, endo-1,4-beta-glucanase	57.757	8.86	7	4	0		3	H3GDB4,Q0PQ34,D0N2K6	K|GLWDNTVDGDSLYR|Y	[iTRAQ-8plex_Nterm]GLWDNTVDGDSLYR	1	167-180	FALSE	7.917	957.98	0	2012_10_22_FRF_OT_40.5315.5318.2	Phytophthora	2	G4YRH9,H3GDB4	1115.58	4811.03	4863.95	962.81	4153.81	5241.36	1574.01	3496.27	4007.75
19	G4YRH9	G4YRH9_PHYSP	Cellulase-1, endo-1,4-beta-glucanase	57.757	8.86	7	4	0		3	H3GDB4,Q0PQ34,D0N2K6	K|GLWDNTVDGDSLYR|Y	[iTRAQ-8plex_Nterm]GLWDNTVDGDSLYR	1	167-180	FALSE	6.642	638.988	0	2012_10_22_FRF_OT_40.5323.5326.3	Phytophthora	2	G4YRH9,H3GDB4	3948.91	14242.3	13975.7	3532.72	12500.8	15054.8	5775.32	10521.9	11511.5
19	G4YRH9	G4YRH9_PHYSP	Cellulase-1, endo-1,4-beta-glucanase	57.757	8.86	7	4	0		3	H3GDB4,Q0PQ34,D0N2K6	R|NTDIDTNLINTNSNR|A	[iTRAQ-8plex_Nterm]NTDIDTNLINTNSNR	1	205-219	FALSE	8.624	670.344	0	2012_10_22_FRF_OT_39.3728.3731.3	Phytophthora	3	Q0PQ34,G4YRH9,D0N2K6	10743.1	191968	78714.9	6700.74	193393	83630.8	10954.4	162779	63947.4
19	G4YRH9	G4YRH9_PHYSP	Cellulase-1, endo-1,4-beta-glucanase	57.757	8.86	7	4	0		3	H3GDB4,Q0PQ34,D0N2K6	R|YAYFLHYNK|F	[iTRAQ-8plex_Nterm]YAYFLHYNK[iTRAQ-8plex_K]	2	181-189	FALSE	6.313	609.671	0	2012_10_22_FRF_OT_30.6483.6486.3	Phytophthora	2	G4YRH9,H3GDB4	2956.38	76390.6	57370.8		72527.8	61600		61046.7	47101.8
19	G4YRH9	G4YRH9_PHYSP	Cellulase-1, endo-1,4-beta-glucanase	57.757	8.86	7	4	0		3	H3GDB4,Q0PQ34,D0N2K6	R|YAYFLHYNK|F	[iTRAQ-8plex_Nterm]YAYFLHYNK[iTRAQ-8plex_K]	2	181-189	FALSE	6.428	609.671	0	2012_10_22_FRF_OT_30.6470.6473.3	Phytophthora	2	G4YRH9,H3GDB4	1711.22	51708.4	38072.7		49278.8	40868.5		41478.1	31249.7
20	H3GC44	H3GC44_PHYRM	Uncharacterized protein	57.219	11.06	3	3	1	H3GC45	2	H3GC43,H3GWQ8	R|ADVNEGAAITLDR|L	[iTRAQ-8plex_Nterm]ADVNEGAAITLDR	1	198-210	FALSE	9.61	550.298	0	2012_10_22_FRF_OT_40.3229.3232.3	Phytophthora	4	H3GC44,H3GC45,H3GC43,H3GWQ8	2713.14	91907.1	57335.6	1844.59	92927.5	61369.2	3015.55	78217.2	46925.3
20	H3GC44	H3GC44_PHYRM	Uncharacterized protein	57.219	11.06	3	3	1	H3GC45	2	H3GC43,H3GWQ8	R|CLDAYQGWNGGIVHVYR|C	[iTRAQ-8plex_Nterm]C[Cys_CAM]LDAYQGWNGGIVHVYR	2	366-382	FALSE	9.367	771.39	0	2012_10_22_FRF_OT_32.5689.5692.3	Phytophthora	3	H3GC44,H3GC45,H3GC43	408.593	11204.3	2902.4	357.777	11681.4	3040.68	584.898	9832.24	2325.02
20	H3GC44	H3GC44_PHYRM	Uncharacterized protein	57.219	11.06	3	3	1	H3GC45	2	H3GC43,H3GWQ8	K|GLYDNNVIGLHVGSETIYR|K	[iTRAQ-8plex_Nterm]GLYDNNVIGLHVGSETIYR	1	119-137	FALSE	8.966	808.766	0	2012_10_22_FRF_OT_37.6129.6132.3	Phytophthora	2	H3GC44,H3GC45	2332.41	48165	10856.8	2159.87	50025	11314.3	3530.97	42106.1	8651.35
21	D0MQS7	D0MQS7_PHYIT	Calcineurin-like phosphoesterase, putative	56.602	10.71	6	4	1	H3GBP3	1	G4ZPR4	K|FSLQQEYK|S	[iTRAQ-8plex_Nterm]FSLQQEYK[iTRAQ-8plex_K]	2	232-239	FALSE	6.536	550.979	0	2012_10_22_FRF_OT_35.4768.4771.3	Phytophthora	3	G4ZPR4,H3GBP3,D0MQS7	2880.71	86864.8	30988	1362.79	82888	32859.5	2227.89	69766.9	25125.7
21	D0MQS7	D0MQS7_PHYIT	Calcineurin-like phosphoesterase, putative	56.602	10.71	6	4	1	H3GBP3	1	G4ZPR4	K|IDYWAQINIAEILAK|A	[iTRAQ-8plex_Nterm]IDYWAQINIAEILAK[iTRAQ-8plex_K]	2	129-143	FALSE	7.457	1185.19	0	2012_10_22_FRF_OT_39.10737.10740.2	Phytophthora	2	H3GBP3,D0MQS7	9.16791	178.647	69.6892	5.81233	170.466	74.0486	9.50205	143.481	56.6205
21	D0MQS7	D0MQS7_PHYIT	Calcineurin-like phosphoesterase, putative	56.602	10.71	6	4	1	H3GBP3	1	G4ZPR4	K|IDYWAQINIAEILAK|A	[iTRAQ-8plex_Nterm]IDYWAQINIAEILAK[iTRAQ-8plex_K]	2	129-143	FALSE	7.592	790.458	0	2012_10_22_FRF_OT_39.10715.10718.3	Phytophthora	2	H3GBP3,D0MQS7	163.043	3855.06	1436.33	80.4784	3660.47	1524.79	131.567	3081.02	1165.92
21	D0MQS7	D0MQS7_PHYIT	Calcineurin-like phosphoesterase, putative	56.602	10.71	6	4	1	H3GBP3	1	G4ZPR4	R|IIGHGDNIYWNGAGPDDIDYR|M	[iTRAQ-8plex_Nterm]IIGHGDNIYWNGAGPDDIDYR	1	153-173	FALSE	6.971	889.102	0	2012_10_22_FRF_OT_39.5982.5985.3	Phytophthora	3	G4ZPR4,H3GBP3,D0MQS7	2350.62	35410	16463.4	1701.26	35808.9	17535.4	2781.23	30140.4	13408.3
21	D0MQS7	D0MQS7_PHYIT	Calcineurin-like phosphoesterase, putative	56.602	10.71	6	4	1	H3GBP3	1	G4ZPR4	R|IIGHGDNIYWNGAGPDDIDYR|M	[iTRAQ-8plex_Nterm]IIGHGDNIYWNGAGPDDIDYR	1	153-173	FALSE	7.143	889.099	0	2012_10_22_FRF_OT_40.5086.5089.3	Phytophthora	3	G4ZPR4,H3GBP3,D0MQS7	891.124	10611.2	6376.59	613.891	10555.8	6823.1	1003.59	8884.84	5217.21
21	D0MQS7	D0MQS7_PHYIT	Calcineurin-like phosphoesterase, putative	56.602	10.71	6	4	1	H3GBP3	1	G4ZPR4	K|WWDDSLEQVK|K	[iTRAQ-8plex_Nterm]WWDDSLEQVK[iTRAQ-8plex_K]	2	335-344	FALSE	6.557	638.676	0	2012_10_22_FRF_OT_40.5953.5956.3	Phytophthora	2	H3GBP3,D0MQS7	968.353	7875.14	3006.85	818.741	6734.99	3200.8	1338.49	5668.85	2447.46
22	H3H0J0	H3H0J0_PHYRM	Uncharacterized protein	53.791	10.27	4	4	0		3	D0N3P2,G5ADA1,Q56VT8	K|KAFVTEVK|M	[iTRAQ-8plex_Nterm]K[iTRAQ-8plex_K]AFVTEVK[iTRAQ-8plex_K]	3	425-432	FALSE	6.316	612.052	1	2012_10_22_FRF_OT_30.4133.4136.3	Phytophthora	4	G5ADA1,H3H0J0,D0N3P2,Q56VT8	1757.44	59770.8	23555.1	684.284	58580.2	25019.5	1118.67	49307	19130.9
22	H3H0J0	H3H0J0_PHYRM	Uncharacterized protein	53.791	10.27	4	4	0		3	D0N3P2,G5ADA1,Q56VT8	K|NAHGPQGFASADGK|T	[iTRAQ-8plex_Nterm]NAHGPQGFASADGK[iTRAQ-8plex_K]	2	348-361	TRUE	7.247	655.685	0	2012_10_22_FRF_OT_32.2323.2326.3	Phytophthora	1	H3H0J0	423.512	36964.8	11724.6	137.065	38166.1	12368.4	224.075	32124.5	9457.39	3.39676	0.77256	0.22744	3.39676
22	H3H0J0	H3H0J0_PHYRM	Uncharacterized protein	53.791	10.27	4	4	0		3	D0N3P2,G5ADA1,Q56VT8	R|QDGTTDNLVFMNNK|N	[iTRAQ-8plex_Nterm]QDGTTDNLVFMNNK[iTRAQ-8plex_K]	2	327-340	TRUE	6.565	735.716	0	2012_10_22_FRF_OT_40.4062.4065.3	Phytophthora	1	H3H0J0	4090.36	425412	168914		431334	179309		363054	137107	2.64797	0.725875	0.274125	2.64797
22	H3H0J0	H3H0J0_PHYRM	Uncharacterized protein	53.791	10.27	4	4	0		3	D0N3P2,G5ADA1,Q56VT8	R|SYDSTTVYVTLIDDSNDGLIK|I	[iTRAQ-8plex_Nterm]SYDSTTVYVTLIDDSNDGLIK[iTRAQ-8plex_K]	2	511-531	TRUE	6.556	976.513	0	2012_10_22_FRF_OT_40.7247.7250.3	Phytophthora	1	H3H0J0		8509.85	4676.85
23	H3H869	H3H869_PHYRM	Uncharacterized protein	49.986	7.69	7	3	5	H3GRB2,H3H841,H3GRB3,H3GRB1,H3GRB6	2	G4YSJ5,G4ZKR4	R|IAFQSGDNVIVR|E	[iTRAQ-8plex_Nterm]IAFQSGDNVIVR	1	71-82	FALSE	7.074	811.96	0	2012_10_22_FRF_OT_35.5379.5382.2	Phytophthora	12	G4ZK20,G4ZK14,G4YSJ5,G4ZK12,G4ZKR4,H3H869,H3GRB2,H3GRB1,H3GRB3,H3GRB0,H3H841,H3GRB6	6149.28	115832	61176.6	4931.93	117163	65310.3	8062.76	98616.5	49938.9
23	H3H869	H3H869_PHYRM	Uncharacterized protein	49.986	7.69	7	3	5	H3GRB2,H3H841,H3GRB3,H3GRB1,H3GRB6	2	G4YSJ5,G4ZKR4	R|IAFQSGDNVIVR|E	[iTRAQ-8plex_Nterm]IAFQSGDNVIVR	1	71-82	FALSE	8.868	541.642	0	2012_10_22_FRF_OT_35.5412.5415.3	Phytophthora	12	G4ZK20,G4ZK14,G4YSJ5,G4ZK12,G4ZKR4,H3H869,H3GRB2,H3GRB1,H3GRB3,H3GRB0,H3H841,H3GRB6	62764.6	944879	584522	47019.8	947041	625646	76868.3	797125	478394
23	H3H869	H3H869_PHYRM	Uncharacterized protein	49.986	7.69	7	3	5	H3GRB2,H3H841,H3GRB3,H3GRB1,H3GRB6	2	G4YSJ5,G4ZKR4	R|IAFQSGDNVIVR|E	[iTRAQ-8plex_Nterm]IAFQSGDNVIVR	1	71-82	FALSE	9.928	541.643	0	2012_10_22_FRF_OT_36.5420.5423.3	Phytophthora	12	G4ZK20,G4ZK14,G4YSJ5,G4ZK12,G4ZKR4,H3H869,H3GRB2,H3GRB1,H3GRB3,H3GRB0,H3H841,H3GRB6	7139.65	116935	64206.2	5848.23	118162	68590	9560.74	99456.9	52446.6
23	H3H869	H3H869_PHYRM	Uncharacterized protein	49.986	7.69	7	3	5	H3GRB2,H3H841,H3GRB3,H3GRB1,H3GRB6	2	G4YSJ5,G4ZKR4	R|IAFQSGDNVIVR|E	[iTRAQ-8plex_Nterm]IAFQSGDNVIVR	1	71-82	FALSE	7.946	541.643	0	2012_10_22_FRF_OT_37.5045.5048.3	Phytophthora	12	G4ZK20,G4ZK14,G4YSJ5,G4ZK12,G4ZKR4,H3H869,H3GRB2,H3GRB1,H3GRB3,H3GRB0,H3H841,H3GRB6	2110.66	31540.6	18220.2	1726.81	31715.5	19481.3	2823.01	26695	14896.2
23	H3H869	H3H869_PHYRM	Uncharacterized protein	49.986	7.69	7	3	5	H3GRB2,H3H841,H3GRB3,H3GRB1,H3GRB6	2	G4YSJ5,G4ZKR4	K|NGFVILGTR|D	[iTRAQ-8plex_Nterm]NGFVILGTR	1	112-120	FALSE	7.91	640.882	0	2012_10_22_FRF_OT_28.5743.5746.2	Phytophthora	11	G4ZK14,G4ZK12,H3H869,H3GRB2,H3GRB1,H3GRB3,H3H841,H3GRB6,D0N8P1,D0N8P8,D0N8P5	1813.29	21637.5	9443.83	1655.93	21957	10045.4	2707.13	18481.2	7681.1
23	H3H869	H3H869_PHYRM	Uncharacterized protein	49.986	7.69	7	3	5	H3GRB2,H3H841,H3GRB3,H3GRB1,H3GRB6	2	G4YSJ5,G4ZKR4	K|VVAIAALPSGGSR|I	[iTRAQ-8plex_Nterm]VVAIAALPSGGSR	1	58-70	FALSE	7.372	751.451	0	2012_10_22_FRF_OT_28.5792.5795.2	Phytophthora	6	H3H869,H3GRB2,H3GRB1,H3GRB3,H3H841,H3GRB6	2671.78	67682.3	29966.3	2168.99	68609.4	31885.1	3545.89	57748.6	24380.6
23	H3H869	H3H869_PHYRM	Uncharacterized protein	49.986	7.69	7	3	5	H3GRB2,H3H841,H3GRB3,H3GRB1,H3GRB6	2	G4YSJ5,G4ZKR4	K|VVAIAALPSGGSR|I	[iTRAQ-8plex_Nterm]VVAIAALPSGGSR	1	58-70	FALSE	8.586	501.305	0	2012_10_22_FRF_OT_28.5793.5796.3	Phytophthora	6	H3H869,H3GRB2,H3GRB1,H3GRB3,H3H841,H3GRB6	15461.9	116046	57457.2	14805.3	116815	61275.5	24203.8	98323.6	46853.7
24	D0RLV7	D0RLV7_PHYIT	Transglutaminase elicitor-like protein	49.927	12.54	4	3	0		2	H3GAB8,H3GZC8	K|CPVTHNGVTFQPLDIK|G	[iTRAQ-8plex_Nterm]C[Cys_CAM]PVTHNGVTFQPLDIK[iTRAQ-8plex_K]	3	125-140	TRUE	6.604	812.118	0	2012_10_22_FRF_OT_32.5159.5162.3	Phytophthora	1	D0RLV7	524.61	49490	30977		50117.1	33157.1		42183.7	25353.2	1.66384	0.624602	0.375398	1.66384
24	D0RLV7	D0RLV7_PHYIT	Transglutaminase elicitor-like protein	49.927	12.54	4	3	0		2	H3GAB8,H3GZC8	K|VSTVFTGAR|Y	[iTRAQ-8plex_Nterm]VSTVFTGAR	1	152-160	FALSE	9.059	621.36	0	2012_10_22_FRF_OT_28.4720.4723.2	Phytophthora	3	H3GZC8,H3GAB8,D0RLV7	258982	1.83148e+06	687446	239832	1.83485e+06	729000	392080	1.5444e+06	557423
24	D0RLV7	D0RLV7_PHYIT	Transglutaminase elicitor-like protein	49.927	12.54	4	3	0		2	H3GAB8,H3GZC8	K|VSTVFTGAR|Y	[iTRAQ-8plex_Nterm]VSTVFTGAR	1	152-160	FALSE	8.182	414.576	0	2012_10_22_FRF_OT_28.4729.4732.3	Phytophthora	3	H3GZC8,H3GAB8,D0RLV7	8692.97	48984.2	21290.7	8659.83	49563.4	22646.3	14157.2	41717.6	17316.3
24	D0RLV7	D0RLV7_PHYIT	Transglutaminase elicitor-like protein	49.927	12.54	4	3	0		2	H3GAB8,H3GZC8	R|YNGGDDGTDEYGR|H	[iTRAQ-8plex_Nterm]YNGGDDGTDEYGR	1	161-173	TRUE	8.092	861.879	0	2012_10_22_FRF_OT_40.2089.2092.2	Phytophthora	1	D0RLV7	134.6	1162.22	742.38	126.208	1124.43	795.351	206.326	946.437	608.157	1.55624	0.6088	0.3912	1.55624
25	H3GAQ8	H3GAQ8_PHYRM	Phosphoglycerate kinase	49.7	10.39	3	3	1	G5A5F1	1	Q8H721	K|ASPEAVAAFR|A	[iTRAQ-8plex_Nterm]ASPEAVAAFR	1	139-148	FALSE	6.802	661.87	0	2012_10_22_FRF_OT_35.4119.4122.2	Phytophthora	2	G5A5F1,H3GAQ8	5523	126564	21152.9	4708.54	132568	21712.7	7697.56	111582	16602.4
25	H3GAQ8	H3GAQ8_PHYRM	Phosphoglycerate kinase	49.7	10.39	3	3	1	G5A5F1	1	Q8H721	K|LGDVYVNDAFGTAHR|A	[iTRAQ-8plex_Nterm]LGDVYVNDAFGTAHR	1	154-168	FALSE	9.857	647.006	0	2012_10_22_FRF_OT_37.5701.5704.3	Phytophthora	3	Q8H721,G5A5F1,H3GAQ8	1094.24	16145.6	6960.7	762.568	16435.9	7401.7	1246.65	13834.1	5659.64
25	H3GAQ8	H3GAQ8_PHYRM	Phosphoglycerate kinase	49.7	10.39	3	3	1	G5A5F1	1	Q8H721	R|VDFNVPFAQDGSISNTQR|I	[iTRAQ-8plex_Nterm]VDFNVPFAQDGSISNTQR	1	20-37	FALSE	7.937	767.06	0	2012_10_22_FRF_OT_40.5539.5542.3	Phytophthora	3	Q8H721,G5A5F1,H3GAQ8	1582.13	28190.1	11571.6	1001.58	28687.4	12291.9	1637.39	24146.2	9398.85
26	H3GZF0	H3GZF0_PHYRM	Uncharacterized protein	48.876	9.44	8	3	0		0		R|FANSGEYTAITK|A	[iTRAQ-8plex_Nterm]FANSGEYTAITK[iTRAQ-8plex_K]	2	83-94	TRUE	6.816	637.35	0	2012_10_22_FRF_OT_36.4804.4807.3	Phytophthora	1	H3GZF0	4413.97	65995	40611.9	1369.45	62962.9	43495.9	2238.8	52995.9	33258.7	1.59345	0.614413	0.385587	1.59345
26	H3GZF0	H3GZF0_PHYRM	Uncharacterized protein	48.876	9.44	8	3	0		0		R|GTLVYLDQLIR|S	[iTRAQ-8plex_Nterm]GTLVYLDQLIR	1	157-167	TRUE	6.912	797.977	0	2012_10_22_FRF_OT_35.8747.8750.2	Phytophthora	1	H3GZF0	508.254	3336.54	1139.9	373.746	3131.36	1207.97	611.003	2635.67	923.662	2.8535	0.740496	0.259504	2.8535
26	H3GZF0	H3GZF0_PHYRM	Uncharacterized protein	48.876	9.44	8	3	0		0		R|GTLVYLDQLIR|S	[iTRAQ-8plex_Nterm]GTLVYLDQLIR	1	157-167	TRUE	6.956	532.32	0	2012_10_22_FRF_OT_35.8756.8759.3	Phytophthora	1	H3GZF0	2672.28	16014	6392.12	2147.35	15374.6	6794.44	3510.51	12940.8	5195.3	2.49087	0.713539	0.286461	2.49087
26	H3GZF0	H3GZF0_PHYRM	Uncharacterized protein	48.876	9.44	8	3	0		0		R|GTLVYLDQLIR|S	[iTRAQ-8plex_Nterm]GTLVYLDQLIR	1	157-167	TRUE	8.453	797.976	0	2012_10_22_FRF_OT_36.8745.8748.2	Phytophthora	1	H3GZF0	945.813	5576.05	1709.75	740.134	5253.81	1806.58	1209.98	4422.13	1381.39	3.20123	0.761975	0.238025	3.20123
26	H3GZF0	H3GZF0_PHYRM	Uncharacterized protein	48.876	9.44	8	3	0		0		R|LFLGEWSVATASNMR|R	[iTRAQ-8plex_Nterm]LFLGEWSVATASNMR	1	340-354	TRUE	6.911	993.523	0	2012_10_22_FRF_OT_35.9153.9156.2	Phytophthora	1	H3GZF0	186.409	3456.76	1038.35		3448.44	1094.73		2902.55	837.071	3.46751	0.776162	0.223838	3.46751
26	H3GZF0	H3GZF0_PHYRM	Uncharacterized protein	48.876	9.44	8	3	0		0		R|LFLGEWSVATASNMR|R	[iTRAQ-8plex_Nterm]LFLGEWSVATASNM[Oxidation_M]R	2	340-354	TRUE	7.873	1001.52	0	2012_10_22_FRF_OT_35.8587.8590.2	Phytophthora	1	H3GZF0	2346.52	23023.1	8496.4	285.786	21948.3	9016.89	467.205	18473.9	6894.67	2.67944	0.72822	0.27178	2.67944
26	H3GZF0	H3GZF0_PHYRM	Uncharacterized protein	48.876	9.44	8	3	0		0		R|LFLGEWSVATASNMR|R	[iTRAQ-8plex_Nterm]LFLGEWSVATASNM[Oxidation_M]R	2	340-354	TRUE	9.42	668.015	0	2012_10_22_FRF_OT_35.8580.8583.3	Phytophthora	1	H3GZF0	2294.29	13170.3	4915.73	1375.04	12704.1	5216.81	2247.93	10693.1	3988.98	2.68065	0.728309	0.271691	2.68065
26	H3GZF0	H3GZF0_PHYRM	Uncharacterized protein	48.876	9.44	8	3	0		0		R|LFLGEWSVATASNMR|R	[iTRAQ-8plex_Nterm]LFLGEWSVATASNM[Oxidation_M]R	2	340-354	TRUE	8.751	668.016	0	2012_10_22_FRF_OT_36.8576.8579.3	Phytophthora	1	H3GZF0	888.385	10039.2	3835.08	349.3	9881.9	4070.25	571.038	8317.61	3112.28	2.67252	0.727707	0.272293	2.67252
27	D0P3Q9	D0P3Q9_PHYIT	Putative uncharacterized protein	48.406	10.29	6	3	1	H3GK70	6	H3GK73,G4ZVS5,D0P3R2,G4ZVS7,H3GK71,G4ZVT2	K|FSWQSTYTSPNDDR|W	[iTRAQ-8plex_Nterm]FSWQSTYTSPNDDR	1	106-119	FALSE	8.263	1004.47	0	2012_10_22_FRF_OT_39.5143.5146.2	Phytophthora	5	H3GK71,H3GK73,H3GK70,D0P3Q9,D0P3R2	2026.42	19551.5	10178.9	1368.91	19693.5	10864.8	2237.9	16576.1	8307.66
27	D0P3Q9	D0P3Q9_PHYIT	Putative uncharacterized protein	48.406	10.29	6	3	1	H3GK70	6	H3GK73,G4ZVS5,D0P3R2,G4ZVS7,H3GK71,G4ZVT2	K|FSWQSTYTSPNDDR|W	[iTRAQ-8plex_Nterm]FSWQSTYTSPNDDR	1	106-119	FALSE	6.953	669.982	0	2012_10_22_FRF_OT_39.5137.5140.3	Phytophthora	5	H3GK71,H3GK73,H3GK70,D0P3Q9,D0P3R2	2811.31	33931.9	14070.7	2224.87	34611.1	14949.1	3637.23	29132.2	11430.7
27	D0P3Q9	D0P3Q9_PHYIT	Putative uncharacterized protein	48.406	10.29	6	3	1	H3GK70	6	H3GK73,G4ZVS5,D0P3R2,G4ZVS7,H3GK71,G4ZVT2	R|FTTTFEGK|Y	[iTRAQ-8plex_Nterm]FTTTFEGK[iTRAQ-8plex_K]	2	49-56	FALSE	6.613	513.624	0	2012_10_22_FRF_OT_35.4929.4932.3	Phytophthora	5	G4ZVT2,H3GK73,H3GK69,H3GK70,D0P3Q9	26342.1	910373	404182		909960	430209		765915	328955
27	D0P3Q9	D0P3Q9_PHYIT	Putative uncharacterized protein	48.406	10.29	6	3	1	H3GK70	6	H3GK73,G4ZVS5,D0P3R2,G4ZVS7,H3GK71,G4ZVT2	R|FTTTFEGK|Y	[iTRAQ-8plex_Nterm]FTTTFEGK[iTRAQ-8plex_K]	2	49-56	FALSE	6.414	513.625	0	2012_10_22_FRF_OT_36.4887.4890.3	Phytophthora	5	G4ZVT2,H3GK73,H3GK69,H3GK70,D0P3Q9	20806.1	377781	172608	4768.08	377342	183829	7794.9	317609	140563
27	D0P3Q9	D0P3Q9_PHYIT	Putative uncharacterized protein	48.406	10.29	6	3	1	H3GK70	6	H3GK73,G4ZVS5,D0P3R2,G4ZVS7,H3GK71,G4ZVT2	K|VHFVDNGAGGGIQK|E	[iTRAQ-8plex_Nterm]VHFVDNGAGGGIQK[iTRAQ-8plex_K]	2	271-284	FALSE	8.478	669.711	0	2012_10_22_FRF_OT_32.3659.3662.3	Phytophthora	5	G4ZVS5,G4ZVS7,H3GK69,H3GK70,D0P3Q9	1207.01	48499.8	23135.9		49809.4	24647.3		41924.6	18846.3
27	D0P3Q9	D0P3Q9_PHYIT	Putative uncharacterized protein	48.406	10.29	6	3	1	H3GK70	6	H3GK73,G4ZVS5,D0P3R2,G4ZVS7,H3GK71,G4ZVT2	K|VHFVDNGAGGGIQK|E	[iTRAQ-8plex_Nterm]VHFVDNGAGGGIQK[iTRAQ-8plex_K]	2	271-284	FALSE	9.129	669.711	0	2012_10_22_FRF_OT_32.3708.3711.3	Phytophthora	5	G4ZVS5,G4ZVS7,H3GK69,H3GK70,D0P3Q9	2040.54	86477.3	41873.3		88802.6	44621.4		74745.3	34119.3
28	Q0ZJ78	Q0ZJ78_PHYCP	PCPG3 (Fragment)	48.389	12.03	8	3	0		8	T1NXE1,H3G5I5,H3H0A0,H3H099,C5GZ71,D0P4V0,I1SKH3,D0P0F7	K|NAIVLHSDYSK|S	[iTRAQ-8plex_Nterm]NAIVLHSDYSK[iTRAQ-8plex_K]	2	189-199	FALSE	7.911	928.027	0	2012_10_22_FRF_OT_32.3227.3230.2	Phytophthora	2	T1NXE1,Q0ZJ78	107.023	6813.89	4762.08	6.70029	6560.78	5108.02	10.9537	5522.21	3905.79
28	Q0ZJ78	Q0ZJ78_PHYCP	PCPG3 (Fragment)	48.389	12.03	8	3	0		8	T1NXE1,H3G5I5,H3H0A0,H3H099,C5GZ71,D0P4V0,I1SKH3,D0P0F7	K|NAIVLHSDYSK|S	[iTRAQ-8plex_Nterm]NAIVLHSDYSK[iTRAQ-8plex_K]	2	189-199	FALSE	7.506	619.021	0	2012_10_22_FRF_OT_32.3246.3249.3	Phytophthora	2	T1NXE1,Q0ZJ78	6251.12	257724	171359	2921.53	249237	183683	4776.14	209783	140451
28	Q0ZJ78	Q0ZJ78_PHYCP	PCPG3 (Fragment)	48.389	12.03	8	3	0		8	T1NXE1,H3G5I5,H3H0A0,H3H099,C5GZ71,D0P4V0,I1SKH3,D0P0F7	K|NAIVLHSDYSK|S	[iTRAQ-8plex_Nterm]NAIVLHSDYSK[iTRAQ-8plex_K]	2	189-199	FALSE	6.629	464.517	0	2012_10_22_FRF_OT_32.3225.3228.4	Phytophthora	2	T1NXE1,Q0ZJ78	110886	381366	243193	113501	369326	260536	185552	310862	199216
28	Q0ZJ78	Q0ZJ78_PHYCP	PCPG3 (Fragment)	48.389	12.03	8	3	0		8	T1NXE1,H3G5I5,H3H0A0,H3H099,C5GZ71,D0P4V0,I1SKH3,D0P0F7	R|TFSILNSQK|T	[iTRAQ-8plex_Nterm]TFSILNSQK[iTRAQ-8plex_K]	2	55-63	FALSE	7.223	549.327	0	2012_10_22_FRF_OT_30.5622.5625.3	Phytophthora	6	Q0ZJ78,H3G5I5,H3H099,H3G816,H3H0A0,C5GZ71	1575.01	75641	33049		75856.9	35163.5		63848.8	26887.4
28	Q0ZJ78	Q0ZJ78_PHYCP	PCPG3 (Fragment)	48.389	12.03	8	3	0		8	T1NXE1,H3G5I5,H3H0A0,H3H099,C5GZ71,D0P4V0,I1SKH3,D0P0F7	R|TFSILNSQK|T	[iTRAQ-8plex_Nterm]TFSILNSQK[iTRAQ-8plex_K]	2	55-63	FALSE	6.981	549.326	0	2012_10_22_FRF_OT_30.5643.5646.3	Phytophthora	6	Q0ZJ78,H3G5I5,H3H099,H3G816,H3H0A0,C5GZ71		126735	51962.3
28	Q0ZJ78	Q0ZJ78_PHYCP	PCPG3 (Fragment)	48.389	12.03	8	3	0		8	T1NXE1,H3G5I5,H3H0A0,H3H099,C5GZ71,D0P4V0,I1SKH3,D0P0F7	R|TFSILNSQK|T	[iTRAQ-8plex_Nterm]TFSILNSQK[iTRAQ-8plex_K]	2	55-63	FALSE	6.923	549.326	0	2012_10_22_FRF_OT_30.5664.5667.3	Phytophthora	6	Q0ZJ78,H3G5I5,H3H099,H3G816,H3H0A0,C5GZ71	1443.61	88699.4	33989.1		89624.5	36054		75437	27568.4
28	Q0ZJ78	Q0ZJ78_PHYCP	PCPG3 (Fragment)	48.389	12.03	8	3	0		8	T1NXE1,H3G5I5,H3H0A0,H3H099,C5GZ71,D0P4V0,I1SKH3,D0P0F7	K|VLSSTVSGFTLK|N	[iTRAQ-8plex_Nterm]VLSSTVSGFTLK[iTRAQ-8plex_K]	2	38-49	FALSE	7.123	924.054	0	2012_10_22_FRF_OT_30.7512.7515.2	Phytophthora	9	T1NXE1,Q0ZJ78,I1SKH3,H3G5I5,H3H099,H3H0A0,D0P0F7,D0P4V0,C5GZ71	21.4836	4173.77	1571.27		4262.9	1665.6		3588.08	1273.58
28	Q0ZJ78	Q0ZJ78_PHYCP	PCPG3 (Fragment)	48.389	12.03	8	3	0		8	T1NXE1,H3G5I5,H3H0A0,H3H099,C5GZ71,D0P4V0,I1SKH3,D0P0F7	K|VLSSTVSGFTLK|N	[iTRAQ-8plex_Nterm]VLSSTVSGFTLK[iTRAQ-8plex_K]	2	38-49	FALSE	8.087	616.372	0	2012_10_22_FRF_OT_30.7479.7482.3	Phytophthora	9	T1NXE1,Q0ZJ78,I1SKH3,H3G5I5,H3H099,H3H0A0,D0P0F7,D0P4V0,C5GZ71	390.761	39828.9	14611.2	48.9786	40683.1	15478.5	80.0707	34243	11835.5
29	G5A663	G5A663_PHYSP	Cellulase-9, endo-1,4-beta-glucanase	48.331	6.67	5	3	0		2	D0NHQ0,H3GNE9	R|LVYSPHLISPGVDYK|A	[iTRAQ-8plex_Nterm]LVYSPHLISPGVDYK[iTRAQ-8plex_K]	2	261-275	FALSE	7.792	766.109	0	2012_10_22_FRF_OT_32.5514.5517.3	Phytophthora	2	G5A663,D0NHQ0	406.602	27357.1	9035.67		27473.7	9550.16		23124.6	7302.43
29	G5A663	G5A663_PHYSP	Cellulase-9, endo-1,4-beta-glucanase	48.331	6.67	5	3	0		2	D0NHQ0,H3GNE9	R|NILIMFDSHR|I	[iTRAQ-8plex_Nterm]NILIMFDSHR	1	132-141	FALSE	8.135	775.427	0	2012_10_22_FRF_OT_31.6257.6260.2	Phytophthora	3	G5A663,H3GNE9,D0NHQ0	606.878	6141.58	3050.15	472.854	6085.17	3253.95	773.025	5121.9	2488.1
29	G5A663	G5A663_PHYSP	Cellulase-9, endo-1,4-beta-glucanase	48.331	6.67	5	3	0		2	D0NHQ0,H3GNE9	R|NILIMFDSHR|I	[iTRAQ-8plex_Nterm]NILIMFDSHR	1	132-141	FALSE	9.132	517.286	0	2012_10_22_FRF_OT_31.6243.6246.3	Phytophthora	3	G5A663,H3GNE9,D0NHQ0	2143.81	17171.5	8555.49	1795.71	17004.7	9127.72	2935.64	14312.9	6979.42
29	G5A663	G5A663_PHYSP	Cellulase-9, endo-1,4-beta-glucanase	48.331	6.67	5	3	0		2	D0NHQ0,H3GNE9	K|SYLEVLDVIVR|E	[iTRAQ-8plex_Nterm]SYLEVLDVIVR	1	116-126	TRUE	9.182	805.475	0	2012_10_22_FRF_OT_39.9769.9772.2	Phytophthora	1	G5A663	932.336	7457.36	3731.55	841.948	7198.25	3983.2	1376.42	6058.78	3045.71	1.98928	0.665471	0.334529	1.98928
29	G5A663	G5A663_PHYSP	Cellulase-9, endo-1,4-beta-glucanase	48.331	6.67	5	3	0		2	D0NHQ0,H3GNE9	K|SYLEVLDVIVR|E	[iTRAQ-8plex_Nterm]SYLEVLDVIVR	1	116-126	TRUE	9.481	537.318	0	2012_10_22_FRF_OT_39.9764.9767.3	Phytophthora	1	G5A663	1934.06	7934.11	2996.41	1923.18	7663.06	3180.69	3144.04	6450.01	2432.08	2.65205	0.726181	0.273819	2.65205
30	G4YP82	G4YP82_PHYSP	Putative uncharacterized protein	47.667	15.22	8	3	2	H3H1E1,G4YP86	5	D0MSJ5,D0NSZ3,D0MSJ4,D0MTP0,D0NVP8	K|EEAFLNPYAWQMIFPESHIFEIR|V	[iTRAQ-8plex_Nterm]EEAFLNPYAWQM[Oxidation_M]IFPESHIFEIR	2	127-149	FALSE	6.322	1063.2	0	2012_10_22_FRF_OT_39.10841.10844.3	Phytophthora	6	G4YP82,G4YP86,H3H1E1,D0MSJ5,D0MSJ4,D0NSZ3	141.953	1541.58	1161.27	111.254	1509.66	1246.48	181.879	1270.68	953.108
30	G4YP82	G4YP82_PHYSP	Putative uncharacterized protein	47.667	15.22	8	3	2	H3H1E1,G4YP86	5	D0MSJ5,D0NSZ3,D0MSJ4,D0MTP0,D0NVP8	R|GYDLTVDTLTDK|Y	[iTRAQ-8plex_Nterm]GYDLTVDTLTDK[iTRAQ-8plex_K]	2	35-46	FALSE	6.423	975.031	0	2012_10_22_FRF_OT_40.4776.4779.2	Phytophthora	3	G4YP82,G4YP86,H3H1E1	148.213	4444.51	2277.94	4.43721	4234.09	2433.07	7.25399	3563.84	1860.43
30	G4YP82	G4YP82_PHYSP	Putative uncharacterized protein	47.667	15.22	8	3	2	H3H1E1,G4YP86	5	D0MSJ5,D0NSZ3,D0MSJ4,D0MTP0,D0NVP8	R|GYDLTVDTLTDK|Y	[iTRAQ-8plex_Nterm]GYDLTVDTLTDK[iTRAQ-8plex_K]	2	35-46	FALSE	6.561	650.358	0	2012_10_22_FRF_OT_40.4818.4821.3	Phytophthora	3	G4YP82,G4YP86,H3H1E1	1363.06	68076.8	38826.8		64316.6	41545.1		54135.4	31767
30	G4YP82	G4YP82_PHYSP	Putative uncharacterized protein	47.667	15.22	8	3	2	H3H1E1,G4YP86	5	D0MSJ5,D0NSZ3,D0MSJ4,D0MTP0,D0NVP8	R|GYDLTVDTLTDK|Y	[iTRAQ-8plex_Nterm]GYDLTVDTLTDK[iTRAQ-8plex_K]	2	35-46	FALSE	6.822	650.358	0	2012_10_22_FRF_OT_40.4783.4786.3	Phytophthora	3	G4YP82,G4YP86,H3H1E1	1902.47	105305	55460		99234.2	59273.3		83525.5	45322.7
30	G4YP82	G4YP82_PHYSP	Putative uncharacterized protein	47.667	15.22	8	3	2	H3H1E1,G4YP86	5	D0MSJ5,D0NSZ3,D0MSJ4,D0MTP0,D0NVP8	K|YLTHILTMR|N	[iTRAQ-8plex_Nterm]YLTHILTMR	1	47-55	FALSE	8.391	484.615	0	2012_10_22_FRF_OT_28.7084.7087.3	Phytophthora	9	G4YP90,G4YP82,G4YP86,H3H1E1,D0MTP0,D0MSJ5,D0MSJ4,D0NSZ3,D0NVP8	6086.8	35590.2	16456.3	4985.11	35001.2	17535.3	8149.71	29460.6	13408.2
30	G4YP82	G4YP82_PHYSP	Putative uncharacterized protein	47.667	15.22	8	3	2	H3H1E1,G4YP86	5	D0MSJ5,D0NSZ3,D0MSJ4,D0MTP0,D0NVP8	K|YLTHILTMR|N	[iTRAQ-8plex_Nterm]YLTHILTMR	1	47-55	FALSE	8.002	484.615	0	2012_10_22_FRF_OT_28.6958.6961.3	Phytophthora	9	G4YP90,G4YP82,G4YP86,H3H1E1,D0MTP0,D0MSJ5,D0MSJ4,D0NSZ3,D0NVP8	1993.67	10975.2	4785.89	1691.75	10821.6	5093.63	2765.68	9108.58	3894.79
30	G4YP82	G4YP82_PHYSP	Putative uncharacterized protein	47.667	15.22	8	3	2	H3H1E1,G4YP86	5	D0MSJ5,D0NSZ3,D0MSJ4,D0MTP0,D0NVP8	K|YLTHILTMR|N	[iTRAQ-8plex_Nterm]YLTHILTM[Oxidation_M]R	2	47-55	FALSE	8.667	489.947	0	2012_10_22_FRF_OT_28.6132.6134.3	Phytophthora	9	G4YP90,G4YP82,G4YP86,H3H1E1,D0MTP0,D0MSJ5,D0MSJ4,D0NSZ3,D0NVP8	9486.49	37997.4	21080.2	8466.78	36058.7	22545.3	13841.6	30350.7	17239
30	G4YP82	G4YP82_PHYSP	Putative uncharacterized protein	47.667	15.22	8	3	2	H3H1E1,G4YP86	5	D0MSJ5,D0NSZ3,D0MSJ4,D0MTP0,D0NVP8	K|YLTHILTMR|N	[iTRAQ-8plex_Nterm]YLTHILTM[Oxidation_M]R	2	47-55	FALSE	8.307	489.947	0	2012_10_22_FRF_OT_28.6251.6254.3	Phytophthora	9	G4YP90,G4YP82,G4YP86,H3H1E1,D0MTP0,D0MSJ5,D0MSJ4,D0NSZ3,D0NVP8	18392.6	94697.5	51088.2	15798.7	90387.2	54610.6	25827.8	76079	41757.4
31	T1NXF1	T1NXF1_PHYCP	Polygalacturonase	47.503	9.32	7	3	1	T1NXE9	13	D7EYK0,D0P0I2,Q8H760,Q8H759,H3GAF3,C5GZ75,Q8H755,G4ZLU6,H3G5C2,G4YEX1,Q0ZJ79,G4ZL46,T1NXE6	K|NAIVIHSDYSK|S	[iTRAQ-8plex_Nterm]NAIVIHSDYSK[iTRAQ-8plex_K]	2	277-287	FALSE	7.911	928.027	0	2012_10_22_FRF_OT_32.3227.3230.2	Phytophthora	18	G4ZLU6,G4ZL46,T1NXE6,T1NXE9,T1NXF1,T1NXG1,Q0ZJ79,D0PPG5,G4YEX1,H3G5C2,H3G816,H3GAF3,D0P0I2,C5GZ75,D7EYK0,Q8H755,Q8H759,Q8H760	107.023	6813.89	4762.08	6.70029	6560.78	5108.02	10.9537	5522.21	3905.79
31	T1NXF1	T1NXF1_PHYCP	Polygalacturonase	47.503	9.32	7	3	1	T1NXE9	13	D7EYK0,D0P0I2,Q8H760,Q8H759,H3GAF3,C5GZ75,Q8H755,G4ZLU6,H3G5C2,G4YEX1,Q0ZJ79,G4ZL46,T1NXE6	K|NAIVIHSDYSK|S	[iTRAQ-8plex_Nterm]NAIVIHSDYSK[iTRAQ-8plex_K]	2	277-287	FALSE	7.527	619.021	0	2012_10_22_FRF_OT_32.3246.3249.3	Phytophthora	18	G4ZLU6,G4ZL46,T1NXE6,T1NXE9,T1NXF1,T1NXG1,Q0ZJ79,D0PPG5,G4YEX1,H3G5C2,H3G816,H3GAF3,D0P0I2,C5GZ75,D7EYK0,Q8H755,Q8H759,Q8H760	6251.12	257724	171359	2921.53	249237	183683	4776.14	209783	140451
31	T1NXF1	T1NXF1_PHYCP	Polygalacturonase	47.503	9.32	7	3	1	T1NXE9	13	D7EYK0,D0P0I2,Q8H760,Q8H759,H3GAF3,C5GZ75,Q8H755,G4ZLU6,H3G5C2,G4YEX1,Q0ZJ79,G4ZL46,T1NXE6	K|NAIVIHSDYSK|S	[iTRAQ-8plex_Nterm]NAIVIHSDYSK[iTRAQ-8plex_K]	2	277-287	FALSE	6.706	464.517	0	2012_10_22_FRF_OT_32.3225.3228.4	Phytophthora	18	G4ZLU6,G4ZL46,T1NXE6,T1NXE9,T1NXF1,T1NXG1,Q0ZJ79,D0PPG5,G4YEX1,H3G5C2,H3G816,H3GAF3,D0P0I2,C5GZ75,D7EYK0,Q8H755,Q8H759,Q8H760	110886	381366	243193	113501	369326	260536	185552	310862	199216
31	T1NXF1	T1NXF1_PHYCP	Polygalacturonase	47.503	9.32	7	3	1	T1NXE9	13	D7EYK0,D0P0I2,Q8H760,Q8H759,H3GAF3,C5GZ75,Q8H755,G4ZLU6,H3G5C2,G4YEX1,Q0ZJ79,G4ZL46,T1NXE6	R|TFSILNSEK|T	[iTRAQ-8plex_Nterm]TFSILNSEK[iTRAQ-8plex_K]	2	143-151	FALSE	6.501	549.655	0	2012_10_22_FRF_OT_35.5517.5520.3	Phytophthora	9	T1NXE9,T1NXF1,T1NXG1,H3GAF3,D0P0I2,C5GZ75,D7EYK0,Q8H759,Q8H760		228073	163320
31	T1NXF1	T1NXF1_PHYCP	Polygalacturonase	47.503	9.32	7	3	1	T1NXE9	13	D7EYK0,D0P0I2,Q8H760,Q8H759,H3GAF3,C5GZ75,Q8H755,G4ZLU6,H3G5C2,G4YEX1,Q0ZJ79,G4ZL46,T1NXE6	R|TFSILNSEK|T	[iTRAQ-8plex_Nterm]TFSILNSEK[iTRAQ-8plex_K]	2	143-151	FALSE	6.644	549.654	0	2012_10_22_FRF_OT_35.5552.5555.3	Phytophthora	9	T1NXE9,T1NXF1,T1NXG1,H3GAF3,D0P0I2,C5GZ75,D7EYK0,Q8H759,Q8H760	4324.06	135875	92031.8	2331.44	132486	98663.8	3811.46	111514	75442.3
31	T1NXF1	T1NXF1_PHYCP	Polygalacturonase	47.503	9.32	7	3	1	T1NXE9	13	D7EYK0,D0P0I2,Q8H760,Q8H759,H3GAF3,C5GZ75,Q8H755,G4ZLU6,H3G5C2,G4YEX1,Q0ZJ79,G4ZL46,T1NXE6	R|TFSILNSEK|T	[iTRAQ-8plex_Nterm]TFSILNSEK[iTRAQ-8plex_K]	2	143-151	FALSE	6.42	549.654	0	2012_10_22_FRF_OT_35.5538.5541.3	Phytophthora	9	T1NXE9,T1NXF1,T1NXG1,H3GAF3,D0P0I2,C5GZ75,D7EYK0,Q8H759,Q8H760	6623.78	220039	167223	2521.36	211409	179550	4121.95	177943	137291
31	T1NXF1	T1NXF1_PHYCP	Polygalacturonase	47.503	9.32	7	3	1	T1NXE9	13	D7EYK0,D0P0I2,Q8H760,Q8H759,H3GAF3,C5GZ75,Q8H755,G4ZLU6,H3G5C2,G4YEX1,Q0ZJ79,G4ZL46,T1NXE6	K|TIIGLQGLVSNAK|Y	[iTRAQ-8plex_Nterm]TIIGLQGLVSNAK[iTRAQ-8plex_K]	2	254-266	FALSE	9.507	961.594	0	2012_10_22_FRF_OT_30.7421.7424.2	Phytophthora	2	T1NXE9,T1NXF1	62.4914	5033.64	5282.53		4695.16	5690.67		3951.92	4351.32
32	G4ZZW1	G4ZZW1_PHYSP	Putative uncharacterized protein	46.415	4.89	6	4	0		3	Q6XDM2,D0NUH2,D0RLV4	K|AAQTFYGLQK|Y	[iTRAQ-8plex_Nterm]AAQTFYGLQK[iTRAQ-8plex_K]	2	414-423	FALSE	6.316	867.998	0	2012_10_22_FRF_OT_30.5308.5311.2	Phytophthora	5	Q6XDM3,Q6XDM2,G4ZZW1,D0RLV4,D0NUH2	193.91	20255.7	7691.47		20261.1	8158.93		17053.8	6238.65
32	G4ZZW1	G4ZZW1_PHYSP	Putative uncharacterized protein	46.415	4.89	6	4	0		3	Q6XDM2,D0NUH2,D0RLV4	K|KAAQTFYGLQK|Y	[iTRAQ-8plex_Nterm]K[iTRAQ-8plex_K]AAQTFYGLQK[iTRAQ-8plex_K]	3	413-423	FALSE	6.806	723.1	1	2012_10_22_FRF_OT_29.4354.4357.3	Phytophthora	5	Q6XDM3,Q6XDM2,G4ZZW1,D0RLV4,D0NUH2	789.481	30446.1	11751.2	512.799	30293.6	12471.7	838.328	25498.2	9536.33
32	G4ZZW1	G4ZZW1_PHYSP	Putative uncharacterized protein	46.415	4.89	6	4	0		3	Q6XDM2,D0NUH2,D0RLV4	K|LEAFFGTK|M	[iTRAQ-8plex_Nterm]LEAFFGTK[iTRAQ-8plex_K]	2	174-181	FALSE	6.363	507.632	0	2012_10_22_FRF_OT_35.8581.8584.3	Phytophthora	3	Q6XDM2,G4ZZW1,D0NUH2	277.061	6058.45	2221.18	230.312	6042.8	2354.36	376.516	5086.23	1800.24
32	G4ZZW1	G4ZZW1_PHYSP	Putative uncharacterized protein	46.415	4.89	6	4	0		3	Q6XDM2,D0NUH2,D0RLV4	K|LEAFFGTK|M	[iTRAQ-8plex_Nterm]LEAFFGTK[iTRAQ-8plex_K]	2	174-181	FALSE	6.947	507.633	0	2012_10_22_FRF_OT_36.8464.8467.3	Phytophthora	3	Q6XDM2,G4ZZW1,D0NUH2	858.278	58922.3	22026.2	388.021	58650.9	23359	634.34	49366.5	17861.2
32	G4ZZW1	G4ZZW1_PHYSP	Putative uncharacterized protein	46.415	4.89	6	4	0		3	Q6XDM2,D0NUH2,D0RLV4	K|LEAFFGTK|M	[iTRAQ-8plex_Nterm]LEAFFGTK[iTRAQ-8plex_K]	2	174-181	FALSE	6.892	507.632	0	2012_10_22_FRF_OT_36.8424.8427.3	Phytophthora	3	Q6XDM2,G4ZZW1,D0NUH2	875.717	10506.2	5288.25	827.202	10318.2	5643.78	1352.32	8684.87	4315.46
32	G4ZZW1	G4ZZW1_PHYSP	Putative uncharacterized protein	46.415	4.89	6	4	0		3	Q6XDM2,D0NUH2,D0RLV4	K|YATAFGK|D	[iTRAQ-8plex_Nterm]YATAFGK[iTRAQ-8plex_K]	2	227-233	FALSE	7.269	455.934	0	2012_10_22_FRF_OT_30.4307.4310.3	Phytophthora	2	G4ZZW1,G5A054	23127	946679	715342	13811.5	928595	767846	22579.2	781599	587126
33	G4ZHV1	G4ZHV1_PHYSP	Putative uncharacterized protein	45.328	7.88	6	3	0		1	D0MV29	R|AFIGGCSSTMR|S	[iTRAQ-8plex_Nterm]AFIGGC[Cys_CAM]SSTMR	2	217-227	FALSE	7.253	497.584	0	2012_10_22_FRF_OT_28.4000.4003.3	Phytophthora	3	G4ZHV1,H3GJN0,D0MV29	8388.47	80106.2	44135.6	5144.73	81342.5	47147.9	8410.65	68466	36051.1
33	G4ZHV1	G4ZHV1_PHYSP	Putative uncharacterized protein	45.328	7.88	6	3	0		1	D0MV29	K|SHDDFMCELR|K	[iTRAQ-8plex_Nterm]SHDDFMC[Cys_CAM]ELR	2	127-136	FALSE	6.539	538.581	0	2012_10_22_FRF_OT_39.3939.3942.3	Phytophthora	2	G4ZHV1,H3GJN0	7757.08	108311	54277.5	5464.23	111112	57877.4	8932.96	93523.2	44255.3
33	G4ZHV1	G4ZHV1_PHYSP	Putative uncharacterized protein	45.328	7.88	6	3	0		1	D0MV29	R|SIPVGVVMADPDTTNNNR|Q	[iTRAQ-8plex_Nterm]SIPVGVVMADPDTTNNNR	1	228-245	FALSE	7.465	735.383	0	2012_10_22_FRF_OT_39.5018.5021.3	Phytophthora	2	G4ZHV1,D0MV29	4294.08	41841.5	28935.8	1973.08	40531.1	31031.6	3225.6	34115.1	23728
33	G4ZHV1	G4ZHV1_PHYSP	Putative uncharacterized protein	45.328	7.88	6	3	0		1	D0MV29	R|SIPVGVVMADPDTTNNNR|Q	[iTRAQ-8plex_Nterm]SIPVGVVMADPDTTNNNR	1	228-245	FALSE	6.323	1102.57	0	2012_10_22_FRF_OT_40.4238.4241.2	Phytophthora	2	G4ZHV1,D0MV29	1132.54	22177.5	14824.5		21316.2	15893.1		17941.9	12152.5
33	G4ZHV1	G4ZHV1_PHYSP	Putative uncharacterized protein	45.328	7.88	6	3	0		1	D0MV29	R|SIPVGVVMADPDTTNNNR|Q	[iTRAQ-8plex_Nterm]SIPVGVVMADPDTTNNNR	1	228-245	FALSE	6.486	551.789	0	2012_10_22_FRF_OT_40.4281.4284.4	Phytophthora	2	G4ZHV1,D0MV29	1115.2	15265.8	10097.7	607.839	14987	10821	993.7	12614.6	8274.2
33	G4ZHV1	G4ZHV1_PHYSP	Putative uncharacterized protein	45.328	7.88	6	3	0		1	D0MV29	R|SIPVGVVMADPDTTNNNR|Q	[iTRAQ-8plex_Nterm]SIPVGVVM[Oxidation_M]ADPDTTNNNR	2	228-245	FALSE	10.04	740.712	0	2012_10_22_FRF_OT_39.3889.3892.3	Phytophthora	2	G4ZHV1,D0MV29	5886.68	57445.6	38797.3	2651.95	54932.7	41601.8	4335.43	46236.9	31810.4
34	G4ZNE7	G4ZNE7_PHYSP	Putative endo-1,3-beta-glucanase	45.287	8.96	7	3	0		0		K|AGDIVTINQFPFWEK|T	[iTRAQ-8plex_Nterm]AGDIVTINQFPFWEK[iTRAQ-8plex_K]	2	180-194	FALSE	6.511	791.771	0	2012_10_22_FRF_OT_38.7437.7440.3	Phytophthora	2	G4ZNE7,D0MQ88	313.787	6620.31	3381.21	185.81	6525.67	3609.21	303.764	5492.67	2759.74
34	G4ZNE7	G4ZNE7_PHYSP	Putative endo-1,3-beta-glucanase	45.287	8.96	7	3	0		0		K|AGDIVTINQFPFWEK|T	[iTRAQ-8plex_Nterm]AGDIVTINQFPFWEK[iTRAQ-8plex_K]	2	180-194	FALSE	7.283	1187.15	0	2012_10_22_FRF_OT_39.8600.8603.2	Phytophthora	2	G4ZNE7,D0MQ88	48.5767	6762.96	3177.5		6689.7	3386.5		5630.73	2589.45
34	G4ZNE7	G4ZNE7_PHYSP	Putative endo-1,3-beta-glucanase	45.287	8.96	7	3	0		0		K|AGDIVTINQFPFWEK|T	[iTRAQ-8plex_Nterm]AGDIVTINQFPFWEK[iTRAQ-8plex_K]	2	180-194	FALSE	7.087	791.772	0	2012_10_22_FRF_OT_39.8579.8582.3	Phytophthora	2	G4ZNE7,D0MQ88	2427.7	80829.1	37462.1	785.462	79612.2	39919.1	1284.08	67009.6	30523.8
34	G4ZNE7	G4ZNE7_PHYSP	Putative endo-1,3-beta-glucanase	45.287	8.96	7	3	0		0		K|AGDIVTINQFPFWEK|T	[iTRAQ-8plex_Nterm]AGDIVTINQFPFWEK[iTRAQ-8plex_K]	2	180-194	FALSE	7.397	791.772	0	2012_10_22_FRF_OT_39.8691.8694.3	Phytophthora	2	G4ZNE7,D0MQ88	11607.2	136506	68181.9	9774.53	134695	72750	15979.5	113373	55627.5
34	G4ZNE7	G4ZNE7_PHYSP	Putative endo-1,3-beta-glucanase	45.287	8.96	7	3	0		0		K|AGDIVTINQFPFWEK|T	[iTRAQ-8plex_Nterm]AGDIVTINQFPFWEK[iTRAQ-8plex_K]	2	180-194	FALSE	6.461	594.08	0	2012_10_22_FRF_OT_39.8621.8624.4	Phytophthora	2	G4ZNE7,D0MQ88		118261	48762.7
34	G4ZNE7	G4ZNE7_PHYSP	Putative endo-1,3-beta-glucanase	45.287	8.96	7	3	0		0		K|LYGINYDLR|Q	[iTRAQ-8plex_Nterm]LYGINYDLR	1	27-35	TRUE	6.624	477.602	0	2012_10_22_FRF_OT_36.6847.6850.3	Phytophthora	1	G4ZNE7	15996.9	106121	56528.8	15515.3	104935	60379.8	25364.5	88323.6	46168.8	1.91306	0.656718	0.343282	1.91306
34	G4ZNE7	G4ZNE7_PHYSP	Putative endo-1,3-beta-glucanase	45.287	8.96	7	3	0		0		K|YYYFAGFDTPYK|E	[iTRAQ-8plex_Nterm]YYYFAGFDTPYK[iTRAQ-8plex_K]	2	262-273	FALSE	9.121	715.034	0	2012_10_22_FRF_OT_36.8150.8153.3	Phytophthora	3	G4ZNE7,H3GBC4,D0MQ88	149.687	5084.79	2575.82	73.2904	5031.79	2748.93	119.816	4235.26	2101.94
35	G4ZB28	G4ZB28_PHYSP	Putative uncharacterized protein	45.009	10.62	3	3	1	G4ZB34	10	D0P1L9,D0MUG3,D0MUG4,D0P2W7,H3G695,H3G963,D0MUG5,H3G964,G4ZB37,G4ZB36	K|DATPMYVMGVNHK|E	[iTRAQ-8plex_Nterm]DATPM[Oxidation_M]YVM[Oxidation_M]GVNHK[iTRAQ-8plex_K]	4	128-140	FALSE	6.577	701.697	0	2012_10_22_FRF_OT_32.3022.3025.3	Phytophthora	2	G4ZB28,G4ZB34	353.577	17708	5521.35	185.199	18124.9	5823.11	302.765	15255.8	4452.58
35	G4ZB28	G4ZB28_PHYSP	Putative uncharacterized protein	45.009	10.62	3	3	1	G4ZB34	10	D0P1L9,D0MUG3,D0MUG4,D0P2W7,H3G695,H3G963,D0MUG5,H3G964,G4ZB37,G4ZB36	R|GCGQNIIPSSTGAAK|A	[iTRAQ-8plex_Nterm]GC[Cys_CAM]GQNIIPSSTGAAK[iTRAQ-8plex_K]	3	205-219	FALSE	6.473	690.378	0	2012_10_22_FRF_OT_30.3349.3352.3	Phytophthora	12	H3G964,G4ZB36,G4ZB28,G4ZB34,G4ZB37,H3G695,H3G963,D0MUG5,D0MUG3,D0P2W7,D0MUG4,D0P1L9	1054.69	88163.9	18625.1		92072	19350.8		77497.1	14796.4
35	G4ZB28	G4ZB28_PHYSP	Putative uncharacterized protein	45.009	10.62	3	3	1	G4ZB34	10	D0P1L9,D0MUG3,D0MUG4,D0P2W7,H3G695,H3G963,D0MUG5,H3G964,G4ZB37,G4ZB36	K|VLPVLNGK|L	[iTRAQ-8plex_Nterm]VLPVLNGK[iTRAQ-8plex_K]	2	224-231	FALSE	9.12	483.317	0	2012_10_22_FRF_OT_30.6036.6039.3	Phytophthora	12	H3G964,G4ZB36,G4ZB28,G4ZB34,G4ZB37,H3G695,H3G963,D0MUG5,D0MUG3,D0P2W7,D0MUG4,D0P1L9	1650.2	142097	44712.5	1099.77	145323	47169.9	1797.91	122319	36068
36	H3GK69	H3GK69_PHYRM	Uncharacterized protein	44.666	8.15	6	3	0		3	G4ZVS5,G4ZVS7,G4ZVT2	R|FTTTFEGK|Y	[iTRAQ-8plex_Nterm]FTTTFEGK[iTRAQ-8plex_K]	2	173-180	FALSE	6.613	513.624	0	2012_10_22_FRF_OT_35.4929.4932.3	Phytophthora	5	G4ZVT2,H3GK73,H3GK69,H3GK70,D0P3Q9	26342.1	910373	404182		909960	430209		765915	328955
36	H3GK69	H3GK69_PHYRM	Uncharacterized protein	44.666	8.15	6	3	0		3	G4ZVS5,G4ZVS7,G4ZVT2	R|FTTTFEGK|Y	[iTRAQ-8plex_Nterm]FTTTFEGK[iTRAQ-8plex_K]	2	173-180	FALSE	6.414	513.625	0	2012_10_22_FRF_OT_36.4887.4890.3	Phytophthora	5	G4ZVT2,H3GK73,H3GK69,H3GK70,D0P3Q9	20806.1	377781	172608	4768.08	377342	183829	7794.9	317609	140563
36	H3GK69	H3GK69_PHYRM	Uncharacterized protein	44.666	8.15	6	3	0		3	G4ZVS5,G4ZVS7,G4ZVT2	K|IVNSHYSPYAHYDETGMK|K	[iTRAQ-8plex_Nterm]IVNSHYSPYAHYDETGM[Oxidation_M]K[iTRAQ-8plex_K]	3	346-363	TRUE	7.566	912.79	0	2012_10_22_FRF_OT_33.3345.3348.3	Phytophthora	1	H3GK69	180.417	10653.2	5594.26		10890.4	5970.59		9166.47	4565.35	2.00783	0.667535	0.332465	2.00783
36	H3GK69	H3GK69_PHYRM	Uncharacterized protein	44.666	8.15	6	3	0		3	G4ZVS5,G4ZVS7,G4ZVT2	K|IVNSHYSPYAHYDETGMK|K	[iTRAQ-8plex_Nterm]IVNSHYSPYAHYDETGM[Oxidation_M]K[iTRAQ-8plex_K]	3	346-363	TRUE	6.697	684.844	0	2012_10_22_FRF_OT_33.3351.3354.4	Phytophthora	1	H3GK69	487.857	42626	21491.3		43570.6	22920.7		36673.4	17526.1	2.0925	0.676637	0.323363	2.0925
36	H3GK69	H3GK69_PHYRM	Uncharacterized protein	44.666	8.15	6	3	0		3	G4ZVS5,G4ZVS7,G4ZVT2	K|VHFVDNGAGGGIQK|E	[iTRAQ-8plex_Nterm]VHFVDNGAGGGIQK[iTRAQ-8plex_K]	2	395-408	FALSE	8.478	669.711	0	2012_10_22_FRF_OT_32.3659.3662.3	Phytophthora	5	G4ZVS5,G4ZVS7,H3GK69,H3GK70,D0P3Q9	1207.01	48499.8	23135.9		49809.4	24647.3		41924.6	18846.3
36	H3GK69	H3GK69_PHYRM	Uncharacterized protein	44.666	8.15	6	3	0		3	G4ZVS5,G4ZVS7,G4ZVT2	K|VHFVDNGAGGGIQK|E	[iTRAQ-8plex_Nterm]VHFVDNGAGGGIQK[iTRAQ-8plex_K]	2	395-408	FALSE	9.129	669.711	0	2012_10_22_FRF_OT_32.3708.3711.3	Phytophthora	5	G4ZVS5,G4ZVS7,H3GK69,H3GK70,D0P3Q9	2040.54	86477.3	41873.3		88802.6	44621.4		74745.3	34119.3
37	G4ZYR9	G4ZYR9_PHYSP	Putative uncharacterized protein	43.597	8.6	5	3	0		0		K|DPTSTSWNWK|A	[iTRAQ-8plex_Nterm]DPTSTSWNWK[iTRAQ-8plex_K]	2	134-143	TRUE	7.097	610.657	0	2012_10_22_FRF_OT_36.5294.5297.3	Phytophthora	1	G4ZYR9	2730.12	163511	76085.4	159.804	158735	81103.5	261.249	133607	62015	2.15443	0.682986	0.317014	2.15443
37	G4ZYR9	G4ZYR9_PHYSP	Putative uncharacterized protein	43.597	8.6	5	3	0		0		K|DPTSTSWNWK|A	[iTRAQ-8plex_Nterm]DPTSTSWNWK[iTRAQ-8plex_K]	2	134-143	TRUE	6.612	610.656	0	2012_10_22_FRF_OT_36.5273.5276.3	Phytophthora	1	G4ZYR9	1302.41	56275.6	25351.8	338.579	54971.1	27004.2	553.512	46269.2	20648.5	2.24081	0.691435	0.308565	2.24081
37	G4ZYR9	G4ZYR9_PHYSP	Putative uncharacterized protein	43.597	8.6	5	3	0		0		K|FMESFWLDWMSK|D	[iTRAQ-8plex_Nterm]FM[Oxidation_M]ESFWLDWMSK[iTRAQ-8plex_K]	3	122-133	FALSE	6.899	744.375	0	2012_10_22_FRF_OT_39.10205.10208.3	Phytophthora	4	G4ZYR9,H3H304,D0N6G9,D0NKC3	228.185	11379.5	5255.73	91.0146	11281.1	5599.37	148.791	9495.34	4281.5
37	G4ZYR9	G4ZYR9_PHYSP	Putative uncharacterized protein	43.597	8.6	5	3	0		0		R|YNIGGSSSNVVDDSGTEVAMK|T	[iTRAQ-8plex_Nterm]YNIGGSSSNVVDDSGTEVAMK[iTRAQ-8plex_K]	2	92-112	FALSE	8.482	913.462	0	2012_10_22_FRF_OT_40.3804.3807.3	Phytophthora	4	G4ZYR9,H3H304,D0N6G9,D0NKC3		18202.7	7551.8
37	G4ZYR9	G4ZYR9_PHYSP	Putative uncharacterized protein	43.597	8.6	5	3	0		0		R|YNIGGSSSNVVDDSGTEVAMK|T	[iTRAQ-8plex_Nterm]YNIGGSSSNVVDDSGTEVAM[Oxidation_M]K[iTRAQ-8plex_K]	3	92-112	FALSE	7.598	918.789	0	2012_10_22_FRF_OT_40.3325.3328.3	Phytophthora	4	G4ZYR9,H3H304,D0N6G9,D0NKC3	135.606	3530.41	2291.73	18.0131	3352.95	2456.37	29.448	2822.18	1878.24
38	D0NAQ9	D0NAQ9_PHYIT	Putative uncharacterized protein	43.488	6.33	14	3	0		1	H3GZM5	K|NIQIFTK|N	[iTRAQ-8plex_Nterm]NIQIFTK[iTRAQ-8plex_K]	2	451-457	TRUE	6.819	491.305	0	2012_10_22_FRF_OT_30.5441.5444.3	Phytophthora	1	D0NAQ9	4311.87	85388.7	54708.4	3196.75	81954.1	58620.5	5226.08	68980.8	44823.6	1.53894	0.606135	0.393865	1.53894
38	D0NAQ9	D0NAQ9_PHYIT	Putative uncharacterized protein	43.488	6.33	14	3	0		1	H3GZM5	R|TSTSDTNIWMLNTK|L	[iTRAQ-8plex_Nterm]TSTSDTNIWMLNTK[iTRAQ-8plex_K]	2	240-253	FALSE	7.734	740.729	0	2012_10_22_FRF_OT_35.6429.6432.3	Phytophthora	2	H3GZM5,D0NAQ9	27890.9	109856	76190.4	27139.6	107850	81698.1	44368	90777.5	62469.6
38	D0NAQ9	D0NAQ9_PHYIT	Putative uncharacterized protein	43.488	6.33	14	3	0		1	H3GZM5	R|TSTSDTNIWMLNTK|L	[iTRAQ-8plex_Nterm]TSTSDTNIWMLNTK[iTRAQ-8plex_K]	2	240-253	FALSE	7.358	1110.59	0	2012_10_22_FRF_OT_36.6386.6389.2	Phytophthora	2	H3GZM5,D0NAQ9	247.903	8890.12	6092.12	9.79311	8655.86	6532.21	16.0099	7285.64	4994.78
38	D0NAQ9	D0NAQ9_PHYIT	Putative uncharacterized protein	43.488	6.33	14	3	0		1	H3GZM5	R|TSTSDTNIWMLNTK|L	[iTRAQ-8plex_Nterm]TSTSDTNIWMLNTK[iTRAQ-8plex_K]	2	240-253	FALSE	9.097	740.73	0	2012_10_22_FRF_OT_36.6357.6360.3	Phytophthora	2	H3GZM5,D0NAQ9	4336.48	90622	63086.4	2004.49	88014	67659	3276.97	74081.5	51734.8
38	D0NAQ9	D0NAQ9_PHYIT	Putative uncharacterized protein	43.488	6.33	14	3	0		1	H3GZM5	R|TSTSDTNIWMLNTK|L	[iTRAQ-8plex_Nterm]TSTSDTNIWMLNTK[iTRAQ-8plex_K]	2	240-253	FALSE	8.801	740.729	0	2012_10_22_FRF_OT_36.6420.6423.3	Phytophthora	2	H3GZM5,D0NAQ9	11756.7	117080	77232.4	9033.09	114484	82766.7	14767.4	96361.2	63286.7
38	D0NAQ9	D0NAQ9_PHYIT	Putative uncharacterized protein	43.488	6.33	14	3	0		1	H3GZM5	R|TSTSDTNIWMLNTK|L	[iTRAQ-8plex_Nterm]TSTSDTNIWMLNTK[iTRAQ-8plex_K]	2	240-253	FALSE	7.672	740.729	0	2012_10_22_FRF_OT_36.6378.6381.3	Phytophthora	2	H3GZM5,D0NAQ9	7132.19	531910	359699		517393	385623		435490	294863
38	D0NAQ9	D0NAQ9_PHYIT	Putative uncharacterized protein	43.488	6.33	14	3	0		1	H3GZM5	R|TSTSDTNIWMLNTK|L	[iTRAQ-8plex_Nterm]TSTSDTNIWMLNTK[iTRAQ-8plex_K]	2	240-253	FALSE	7.729	740.73	0	2012_10_22_FRF_OT_37.5905.5908.3	Phytophthora	2	H3GZM5,D0NAQ9	2053.45	58448.2	40754.9	461.722	56853.8	43708.9	754.827	47853.9	33421.5
38	D0NAQ9	D0NAQ9_PHYIT	Putative uncharacterized protein	43.488	6.33	14	3	0		1	H3GZM5	R|TSTSDTNIWMLNTK|L	[iTRAQ-8plex_Nterm]TSTSDTNIWM[Oxidation_M]LNTK[iTRAQ-8plex_K]	3	240-253	FALSE	7.906	746.062	0	2012_10_22_FRF_OT_36.5483.5486.3	Phytophthora	2	H3GZM5,D0NAQ9	1477.34	41370.7	33450.4	360.452	39219.1	35945.3	589.27	33010.7	27485.2
38	D0NAQ9	D0NAQ9_PHYIT	Putative uncharacterized protein	43.488	6.33	14	3	0		1	H3GZM5	R|TSTSDTNIWMLNTK|L	[iTRAQ-8plex_Nterm]TSTSDTNIWM[Oxidation_M]LNTK[iTRAQ-8plex_K]	3	240-253	FALSE	7.861	746.061	0	2012_10_22_FRF_OT_36.5510.5513.3	Phytophthora	2	H3GZM5,D0NAQ9	2562.04	121993	107461		114497	115584		96371.8	88380.4
38	D0NAQ9	D0NAQ9_PHYIT	Putative uncharacterized protein	43.488	6.33	14	3	0		1	H3GZM5	R|TSTSDTNIWMLNTK|L	[iTRAQ-8plex_Nterm]TSTSDTNIWM[Oxidation_M]LNTK[iTRAQ-8plex_K]	3	240-253	FALSE	7.876	746.061	0	2012_10_22_FRF_OT_36.5525.5528.3	Phytophthora	2	H3GZM5,D0NAQ9		155723	126263
38	D0NAQ9	D0NAQ9_PHYIT	Putative uncharacterized protein	43.488	6.33	14	3	0		1	H3GZM5	R|TSTSDTNIWMLNTK|L	[iTRAQ-8plex_Nterm]TSTSDTNIWM[Oxidation_M]LNTK[iTRAQ-8plex_K]	3	240-253	FALSE	7.095	746.062	0	2012_10_22_FRF_OT_37.5127.5130.3	Phytophthora	2	H3GZM5,D0NAQ9	1277.36	43358	28586.1	204.766	42206.8	30636.1	334.753	35525.5	23425.6
38	D0NAQ9	D0NAQ9_PHYIT	Putative uncharacterized protein	43.488	6.33	14	3	0		1	H3GZM5	K|VVYIEWER|T	[iTRAQ-8plex_Nterm]VVYIEWER	1	232-239	FALSE	6.449	699.388	0	2012_10_22_FRF_OT_38.5915.5918.2	Phytophthora	3	G4Z433,H3GZM5,D0NAQ9	5056.54	41563.7	32351.2	4809.14	40764.6	34737.3	7862.02	34311.6	26561.5
38	D0NAQ9	D0NAQ9_PHYIT	Putative uncharacterized protein	43.488	6.33	14	3	0		1	H3GZM5	K|VVYIEWER|T	[iTRAQ-8plex_Nterm]VVYIEWER	1	232-239	FALSE	6.615	699.39	0	2012_10_22_FRF_OT_39.6374.6377.2	Phytophthora	3	G4Z433,H3GZM5,D0NAQ9	35000	253076	198157	33824.4	247448	212794	55296.4	208277	162711
38	D0NAQ9	D0NAQ9_PHYIT	Putative uncharacterized protein	43.488	6.33	14	3	0		1	H3GZM5	K|VVYIEWER|T	[iTRAQ-8plex_Nterm]VVYIEWER	1	232-239	FALSE	8.132	466.594	0	2012_10_22_FRF_OT_39.6404.6407.3	Phytophthora	3	G4Z433,H3GZM5,D0NAQ9	14734.2	83400.2	65470.2	14557.1	81572.3	70307.8	23798.1	68659.5	53760.1
39	D0MXJ2	D0MXJ2_PHYIT	Berberine-like protein	43.436	6.71	4	3	1	D0MXI8	1	D0MXI7	K|ASGGVPGGFTTYR|D	[iTRAQ-8plex_Nterm]ASGGVPGGFTTYR	1	448-460	FALSE	6.624	787.419	0	2012_10_22_FRF_OT_28.4330.4333.2	Phytophthora	10	G4YQ65,G4YQ58,G4YQ67,G4YI39,H3GZM6,H3GTM0,D0MXJ2,D0MXI7,D0MXI8,D0N574	1466.2	25834.2	18165.1	976.027	25788.5	19477.5	1595.62	21706.2	14893.3
39	D0MXJ2	D0MXJ2_PHYIT	Berberine-like protein	43.436	6.71	4	3	1	D0MXI8	1	D0MXI7	R|SSGTVLDNIESVR|V	[iTRAQ-8plex_Nterm]SSGTVLDNIESVR	1	180-192	FALSE	9.058	840.955	0	2012_10_22_FRF_OT_39.5394.5397.2	Phytophthora	2	D0MXJ2,D0MXI8	37573.2	610440	267113	19985.3	620687	284131	32672.1	522433	217258
39	D0MXJ2	D0MXJ2_PHYIT	Berberine-like protein	43.436	6.71	4	3	1	D0MXI8	1	D0MXI7	R|SSGTVLDNIESVR|V	[iTRAQ-8plex_Nterm]SSGTVLDNIESVR	1	180-192	FALSE	10.485	560.973	0	2012_10_22_FRF_OT_39.5387.5390.3	Phytophthora	2	D0MXJ2,D0MXI8	15422.6	111215	58669.8	11878.7	112669	62631.2	19419.3	94833.4	47890.3
39	D0MXJ2	D0MXJ2_PHYIT	Berberine-like protein	43.436	6.71	4	3	1	D0MXI8	1	D0MXI7	K|TVLGSLMK|N	[iTRAQ-8plex_Nterm]TVLGSLMK[iTRAQ-8plex_K]	2	303-310	FALSE	6.589	486.302	0	2012_10_22_FRF_OT_30.6631.6634.3	Phytophthora	5	G5A2A0,G4Z7E3,G5AJ97,D0MXJ2,D0MXI8	4463.44	213155	131991		213046	141284		179321	108032
40	T1NXG1	T1NXG1_PHYCP	Polygalacturonase	43.427	9.42	7	3	0		16	D7EYK0,D0PPG5,D0P0I2,Q8H760,Q8H759,H3GAF3,C5GZ75,Q8H755,G4ZLU6,H3G5C2,G4YEX1,Q0ZJ79,D0NU71,T1NXG0,G4ZL46,T1NXE6	K|NAIVIHSDYSK|S	[iTRAQ-8plex_Nterm]NAIVIHSDYSK[iTRAQ-8plex_K]	2	284-294	FALSE	7.911	928.027	0	2012_10_22_FRF_OT_32.3227.3230.2	Phytophthora	18	G4ZLU6,G4ZL46,T1NXE6,T1NXE9,T1NXF1,T1NXG1,Q0ZJ79,D0PPG5,G4YEX1,H3G5C2,H3G816,H3GAF3,D0P0I2,C5GZ75,D7EYK0,Q8H755,Q8H759,Q8H760	107.023	6813.89	4762.08	6.70029	6560.78	5108.02	10.9537	5522.21	3905.79
40	T1NXG1	T1NXG1_PHYCP	Polygalacturonase	43.427	9.42	7	3	0		16	D7EYK0,D0PPG5,D0P0I2,Q8H760,Q8H759,H3GAF3,C5GZ75,Q8H755,G4ZLU6,H3G5C2,G4YEX1,Q0ZJ79,D0NU71,T1NXG0,G4ZL46,T1NXE6	K|NAIVIHSDYSK|S	[iTRAQ-8plex_Nterm]NAIVIHSDYSK[iTRAQ-8plex_K]	2	284-294	FALSE	7.527	619.021	0	2012_10_22_FRF_OT_32.3246.3249.3	Phytophthora	18	G4ZLU6,G4ZL46,T1NXE6,T1NXE9,T1NXF1,T1NXG1,Q0ZJ79,D0PPG5,G4YEX1,H3G5C2,H3G816,H3GAF3,D0P0I2,C5GZ75,D7EYK0,Q8H755,Q8H759,Q8H760	6251.12	257724	171359	2921.53	249237	183683	4776.14	209783	140451
40	T1NXG1	T1NXG1_PHYCP	Polygalacturonase	43.427	9.42	7	3	0		16	D7EYK0,D0PPG5,D0P0I2,Q8H760,Q8H759,H3GAF3,C5GZ75,Q8H755,G4ZLU6,H3G5C2,G4YEX1,Q0ZJ79,D0NU71,T1NXG0,G4ZL46,T1NXE6	K|NAIVIHSDYSK|S	[iTRAQ-8plex_Nterm]NAIVIHSDYSK[iTRAQ-8plex_K]	2	284-294	FALSE	6.706	464.517	0	2012_10_22_FRF_OT_32.3225.3228.4	Phytophthora	18	G4ZLU6,G4ZL46,T1NXE6,T1NXE9,T1NXF1,T1NXG1,Q0ZJ79,D0PPG5,G4YEX1,H3G5C2,H3G816,H3GAF3,D0P0I2,C5GZ75,D7EYK0,Q8H755,Q8H759,Q8H760	110886	381366	243193	113501	369326	260536	185552	310862	199216
40	T1NXG1	T1NXG1_PHYCP	Polygalacturonase	43.427	9.42	7	3	0		16	D7EYK0,D0PPG5,D0P0I2,Q8H760,Q8H759,H3GAF3,C5GZ75,Q8H755,G4ZLU6,H3G5C2,G4YEX1,Q0ZJ79,D0NU71,T1NXG0,G4ZL46,T1NXE6	R|TFSILNSEK|T	[iTRAQ-8plex_Nterm]TFSILNSEK[iTRAQ-8plex_K]	2	150-158	FALSE	6.501	549.655	0	2012_10_22_FRF_OT_35.5517.5520.3	Phytophthora	9	T1NXE9,T1NXF1,T1NXG1,H3GAF3,D0P0I2,C5GZ75,D7EYK0,Q8H759,Q8H760		228073	163320
40	T1NXG1	T1NXG1_PHYCP	Polygalacturonase	43.427	9.42	7	3	0		16	D7EYK0,D0PPG5,D0P0I2,Q8H760,Q8H759,H3GAF3,C5GZ75,Q8H755,G4ZLU6,H3G5C2,G4YEX1,Q0ZJ79,D0NU71,T1NXG0,G4ZL46,T1NXE6	R|TFSILNSEK|T	[iTRAQ-8plex_Nterm]TFSILNSEK[iTRAQ-8plex_K]	2	150-158	FALSE	6.644	549.654	0	2012_10_22_FRF_OT_35.5552.5555.3	Phytophthora	9	T1NXE9,T1NXF1,T1NXG1,H3GAF3,D0P0I2,C5GZ75,D7EYK0,Q8H759,Q8H760	4324.06	135875	92031.8	2331.44	132486	98663.8	3811.46	111514	75442.3
40	T1NXG1	T1NXG1_PHYCP	Polygalacturonase	43.427	9.42	7	3	0		16	D7EYK0,D0PPG5,D0P0I2,Q8H760,Q8H759,H3GAF3,C5GZ75,Q8H755,G4ZLU6,H3G5C2,G4YEX1,Q0ZJ79,D0NU71,T1NXG0,G4ZL46,T1NXE6	R|TFSILNSEK|T	[iTRAQ-8plex_Nterm]TFSILNSEK[iTRAQ-8plex_K]	2	150-158	FALSE	6.42	549.654	0	2012_10_22_FRF_OT_35.5538.5541.3	Phytophthora	9	T1NXE9,T1NXF1,T1NXG1,H3GAF3,D0P0I2,C5GZ75,D7EYK0,Q8H759,Q8H760	6623.78	220039	167223	2521.36	211409	179550	4121.95	177943	137291
40	T1NXG1	T1NXG1_PHYCP	Polygalacturonase	43.427	9.42	7	3	0		16	D7EYK0,D0PPG5,D0P0I2,Q8H760,Q8H759,H3GAF3,C5GZ75,Q8H755,G4ZLU6,H3G5C2,G4YEX1,Q0ZJ79,D0NU71,T1NXG0,G4ZL46,T1NXE6	K|WAGPLVLLGGSNLK|V	[iTRAQ-8plex_Nterm]WAGPLVLLGGSNLK[iTRAQ-8plex_K]	2	88-101	FALSE	7.393	678.423	0	2012_10_22_FRF_OT_30.8861.8864.3	Phytophthora	4	T1NXG1,T1NXG0,D0PPG5,D0NU71	23.8685	7990.07	1329.91		8419.21	1364.3		7086.46	1043.2
41	H3GFN5	H3GFN5_PHYRM	Uncharacterized protein	42.651	19.5	7	2	0		0		K|HYWVLDLSDGEGETCA|-	[iTRAQ-8plex_Nterm]HYWVLDLSDGEGETC[Cys_CAM]A	2	144-159	TRUE	8.876	1078.5	0	2012_10_22_FRF_OT_40.6114.6117.2	Phytophthora	1	H3GFN5		8549.67	4521.23
41	H3GFN5	H3GFN5_PHYRM	Uncharacterized protein	42.651	19.5	7	2	0		0		K|HYWVLDLSDGEGETCA|-	[iTRAQ-8plex_Nterm]HYWVLDLSDGEGETC[Cys_CAM]A	2	144-159	TRUE	6.981	1078.5	0	2012_10_22_FRF_OT_40.6282.6285.2	Phytophthora	1	H3GFN5		17466.9	12319.8
41	H3GFN5	H3GFN5_PHYRM	Uncharacterized protein	42.651	19.5	7	2	0		0		K|NFIGTSSSDGSTQMDR|L	[iTRAQ-8plex_Nterm]NFIGTSSSDGSTQMDR	1	71-86	TRUE	7.63	1003.97	0	2012_10_22_FRF_OT_40.2933.2936.2	Phytophthora	1	H3GFN5	2870.05	39277	27395	2721.27	39133.7	29372	4448.76	32938.9	22459	1.46662	0.594587	0.405413	1.46662
41	H3GFN5	H3GFN5_PHYRM	Uncharacterized protein	42.651	19.5	7	2	0		0		K|NFIGTSSSDGSTQMDR|L	[iTRAQ-8plex_Nterm]NFIGTSSSDGSTQMDR	1	71-86	TRUE	9.09	669.649	0	2012_10_22_FRF_OT_40.2927.2930.3	Phytophthora	1	H3GFN5	995.681	7280.74	5014.4	987.977	7248.02	5375.46	1615.15	6100.67	4110.29	1.48424	0.597463	0.402537	1.48424
41	H3GFN5	H3GFN5_PHYRM	Uncharacterized protein	42.651	19.5	7	2	0		0		K|NFIGTSSSDGSTQMDR|L	[iTRAQ-8plex_Nterm]NFIGTSSSDGSTQM[Oxidation_M]DR	2	71-86	TRUE	8.06	674.982	0	2012_10_22_FRF_OT_39.2604.2606.3	Phytophthora	1	H3GFN5	580.241	6364.72	4562.46	514.461	6277.6	4893.98	841.045	5283.86	3742.14	1.41199	0.585405	0.414595	1.41199
41	H3GFN5	H3GFN5_PHYRM	Uncharacterized protein	42.651	19.5	7	2	0		0		K|NFIGTSSSDGSTQMDR|L	[iTRAQ-8plex_Nterm]NFIGTSSSDGSTQM[Oxidation_M]DR	2	71-86	TRUE	6.509	1011.97	0	2012_10_22_FRF_OT_40.2545.2548.2	Phytophthora	1	H3GFN5	2983.68	35515.6	28774	2623.19	34586.5	30912	4288.42	29111.5	23636.6	1.23163	0.551897	0.448103	1.23163
41	H3GFN5	H3GFN5_PHYRM	Uncharacterized protein	42.651	19.5	7	2	0		0		K|NFIGTSSSDGSTQMDR|L	[iTRAQ-8plex_Nterm]NFIGTSSSDGSTQM[Oxidation_M]DR	2	71-86	TRUE	9.731	674.982	0	2012_10_22_FRF_OT_40.2539.2542.3	Phytophthora	1	H3GFN5	461.504	2703.57	2210.29	441.515	2619.41	2374.87	721.792	2204.76	1815.92	1.21412	0.548354	0.451646	1.21412
42	D0N018	D0N018_PHYIT	Putative uncharacterized protein	42.307	6.25	4	3	0		2	D0N019,G4YKB3	R|SSGLPALGFNIAR|Y	[iTRAQ-8plex_Nterm]SSGLPALGFNIAR	1	80-92	TRUE	8.245	803.961	0	2012_10_22_FRF_OT_28.6861.6864.2	Phytophthora	1	D0N018	894.508	17646.3	9377.84	788.776	17976.6	10011.3	1289.5	15130.9	7655.06	1.97659	0.664045	0.335955	1.97659
42	D0N018	D0N018_PHYIT	Putative uncharacterized protein	42.307	6.25	4	3	0		2	D0N019,G4YKB3	R|SSGLPALGFNIAR|Y	[iTRAQ-8plex_Nterm]SSGLPALGFNIAR	1	80-92	TRUE	9.027	536.311	0	2012_10_22_FRF_OT_28.6888.6891.3	Phytophthora	1	D0N018	7370.53	71050	36782.4	7340.52	72547.3	39247.9	12000.3	61063.2	30010.5	2.03473	0.670481	0.329519	2.03473
42	D0N018	D0N018_PHYIT	Putative uncharacterized protein	42.307	6.25	4	3	0		2	D0N019,G4YKB3	K|VTYDLASFK|S	[iTRAQ-8plex_Nterm]VTYDLASFK[iTRAQ-8plex_K]	2	437-445	FALSE	7.893	551.321	0	2012_10_22_FRF_OT_36.6610.6613.3	Phytophthora	2	D0N019,D0N018	1860.94	125678	64247.9	673.111	127028	68551.5	1100.41	106920	52417.2
42	D0N018	D0N018_PHYIT	Putative uncharacterized protein	42.307	6.25	4	3	0		2	D0N019,G4YKB3	K|YYALAQYSR|H	[iTRAQ-8plex_Nterm]YYALAQYSR	1	388-396	FALSE	6.548	719.883	0	2012_10_22_FRF_OT_28.5854.5857.2	Phytophthora	3	G4YKB3,D0N019,D0N018	3047.89	71783.2	31190.3	2538.82	73970.3	33163.4	4150.48	62260.9	25358
43	Q3L578	Q3L578_9STRA	Necrosis and ethylene-inducing protein 1 (Fragment)	40.769	14.29	4	2	1	L7NCS1	15	Q3L571,H3G6C6,Q3L577,H3G6C5,Q8LKK9,G4ZP62,Q3L572,L7NCR0,H3GB32,H3G8R5,H3GAZ2,H3G8R7,H3G8R4,Q9AT04,D0NUA4	K|GSGYGSQIYGR|S	[iTRAQ-8plex_Nterm]GSGYGSQIYGR	1	23-33	FALSE	8.203	724.875	0	2012_10_22_FRF_OT_28.2963.2966.2	Phytophthora	19	Q9AT04,L7NCR0,L7NCS1,Q8LKL0,Q8LKK9,G4ZP63,G4ZP62,Q3L577,H3G8R7,H3GAZ2,H3G6C6,H3G8R4,Q3L578,Q3L571,H3G6C5,H3G8R5,H3GB32,Q3L572,D0NUA4	1049	7765.3	22567.2	984.089	6123.83	24442.4	1608.8	5154.43	18689.6
43	Q3L578	Q3L578_9STRA	Necrosis and ethylene-inducing protein 1 (Fragment)	40.769	14.29	4	2	1	L7NCS1	15	Q3L571,H3G6C6,Q3L577,H3G6C5,Q8LKK9,G4ZP62,Q3L572,L7NCR0,H3GB32,H3G8R5,H3GAZ2,H3G8R7,H3G8R4,Q9AT04,D0NUA4	K|GSGYGSQIYGR|S	[iTRAQ-8plex_Nterm]GSGYGSQIYGR	1	23-33	FALSE	10.288	483.586	0	2012_10_22_FRF_OT_28.2972.2975.3	Phytophthora	19	Q9AT04,L7NCR0,L7NCS1,Q8LKL0,Q8LKK9,G4ZP63,G4ZP62,Q3L577,H3G8R7,H3GAZ2,H3G6C6,H3G8R4,Q3L578,Q3L571,H3G6C5,H3G8R5,H3GB32,Q3L572,D0NUA4	4175.9	31930.7	38806.9	3989.33	30460.1	41843.3	6521.79	25638.3	31995.1
43	Q3L578	Q3L578_9STRA	Necrosis and ethylene-inducing protein 1 (Fragment)	40.769	14.29	4	2	1	L7NCS1	15	Q3L571,H3G6C6,Q3L577,H3G6C5,Q8LKK9,G4ZP62,Q3L572,L7NCR0,H3GB32,H3G8R5,H3GAZ2,H3G8R7,H3G8R4,Q9AT04,D0NUA4	K|IDYYSILLINHAFR|M	[iTRAQ-8plex_Nterm]IDYYSILLINHAFR	1	110-123	FALSE	7.796	1021.57	0	2012_10_22_FRF_OT_32.8050.8053.2	Phytophthora	2	L7NCS1,Q3L578	11.3883	106.533	1036.55	11.0674	22.7757	1125.12	18.093	19.1703	860.312
43	Q3L578	Q3L578_9STRA	Necrosis and ethylene-inducing protein 1 (Fragment)	40.769	14.29	4	2	1	L7NCS1	15	Q3L571,H3G6C6,Q3L577,H3G6C5,Q8LKK9,G4ZP62,Q3L572,L7NCR0,H3GB32,H3G8R5,H3GAZ2,H3G8R7,H3G8R4,Q9AT04,D0NUA4	K|IDYYSILLINHAFR|M	[iTRAQ-8plex_Nterm]IDYYSILLINHAFR	1	110-123	FALSE	8.604	681.384	0	2012_10_22_FRF_OT_32.8043.8045.3	Phytophthora	2	L7NCS1,Q3L578	25.6338	170.736	1425.82	25.355	56.51	1547.42	41.4505	47.5646	1183.22
44	D0N0P5	D0N0P5_PHYIT	Glycoside hydrolase, putative	40.01	10.74	17	2	0		1	D0N0N2	R|NPWAVEAVYVGNEDLQNGGFGK|F	[iTRAQ-8plex_Nterm]NPWAVEAVYVGNEDLQNGGFGK[iTRAQ-8plex_K]	2	105-126	FALSE	7.483	1486.77	0	2012_10_22_FRF_OT_39.8154.8157.2	Phytophthora	4	H3GF10,H3GF09,D0N0N2,D0N0P5		11877.5	4443.14
44	D0N0P5	D0N0P5_PHYIT	Glycoside hydrolase, putative	40.01	10.74	17	2	0		1	D0N0N2	R|NPWAVEAVYVGNEDLQNGGFGK|F	[iTRAQ-8plex_Nterm]NPWAVEAVYVGNEDLQNGGFGK[iTRAQ-8plex_K]	2	105-126	FALSE	8.296	991.513	0	2012_10_22_FRF_OT_39.8118.8121.3	Phytophthora	4	H3GF10,H3GF09,D0N0N2,D0N0P5	1059.19	30249	12338.4	553.968	30694.8	13105.4	905.631	25835.9	10020.9
44	D0N0P5	D0N0P5_PHYIT	Glycoside hydrolase, putative	40.01	10.74	17	2	0		1	D0N0N2	R|NPWAVEAVYVGNEDLQNGGFGK|F	[iTRAQ-8plex_Nterm]NPWAVEAVYVGNEDLQNGGFGK[iTRAQ-8plex_K]	2	105-126	FALSE	8.484	743.889	0	2012_10_22_FRF_OT_39.8124.8127.4	Phytophthora	4	H3GF10,H3GF09,D0N0N2,D0N0P5	1636.41	116717	50689.1		118283	53913.9		99559.3	41224.7
44	D0N0P5	D0N0P5_PHYIT	Glycoside hydrolase, putative	40.01	10.74	17	2	0		1	D0N0N2	R|NPWAVEAVYVGNEDLQNGGFGK|F	[iTRAQ-8plex_Nterm]NPWAVEAVYVGNEDLQNGGFGK[iTRAQ-8plex_K]	2	105-126	FALSE	7.207	743.889	0	2012_10_22_FRF_OT_39.8280.8283.4	Phytophthora	4	H3GF10,H3GF09,D0N0N2,D0N0P5	2877.28	42323.7	20116	2189.52	42720	21435.6	3579.45	35957.4	16390.5
44	D0N0P5	D0N0P5_PHYIT	Glycoside hydrolase, putative	40.01	10.74	17	2	0		1	D0N0N2	R|NPWAVEAVYVGNEDLQNGGFGK|F	[iTRAQ-8plex_Nterm]NPWAVEAVYVGNEDLQNGGFGK[iTRAQ-8plex_K]	2	105-126	FALSE	7.659	1486.77	0	2012_10_22_FRF_OT_40.7121.7124.2	Phytophthora	4	H3GF10,H3GF09,D0N0N2,D0N0P5		5094.18	2271.5
44	D0N0P5	D0N0P5_PHYIT	Glycoside hydrolase, putative	40.01	10.74	17	2	0		1	D0N0N2	R|NPWAVEAVYVGNEDLQNGGFGK|F	[iTRAQ-8plex_Nterm]NPWAVEAVYVGNEDLQNGGFGK[iTRAQ-8plex_K]	2	105-126	FALSE	7.289	991.519	0	2012_10_22_FRF_OT_40.7345.7348.3	Phytophthora	4	H3GF10,H3GF09,D0N0N2,D0N0P5		9854.64	4759.54
44	D0N0P5	D0N0P5_PHYIT	Glycoside hydrolase, putative	40.01	10.74	17	2	0		1	D0N0N2	R|NPWAVEAVYVGNEDLQNGGFGK|F	[iTRAQ-8plex_Nterm]NPWAVEAVYVGNEDLQNGGFGK[iTRAQ-8plex_K]	2	105-126	FALSE	6.52	991.518	0	2012_10_22_FRF_OT_40.7541.7544.3	Phytophthora	4	H3GF10,H3GF09,D0N0N2,D0N0P5	92.6102	4786.35	2250.55		4770.32	2398.27		4015.18	1833.81
44	D0N0P5	D0N0P5_PHYIT	Glycoside hydrolase, putative	40.01	10.74	17	2	0		1	D0N0N2	R|NPWAVEAVYVGNEDLQNGGFGK|F	[iTRAQ-8plex_Nterm]NPWAVEAVYVGNEDLQNGGFGK[iTRAQ-8plex_K]	2	105-126	FALSE	6.665	991.517	0	2012_10_22_FRF_OT_40.7716.7719.3	Phytophthora	4	H3GF10,H3GF09,D0N0N2,D0N0P5	189.042	4664.18	2291.56	83.8722	4653.1	2443.9	137.115	3916.52	1868.7
44	D0N0P5	D0N0P5_PHYIT	Glycoside hydrolase, putative	40.01	10.74	17	2	0		1	D0N0N2	R|NPWAVEAVYVGNEDLQNGGFGK|F	[iTRAQ-8plex_Nterm]NPWAVEAVYVGNEDLQNGGFGK[iTRAQ-8plex_K]	2	105-126	FALSE	9.988	991.515	0	2012_10_22_FRF_OT_40.7058.7061.3	Phytophthora	4	H3GF10,H3GF09,D0N0N2,D0N0P5		37109.3	16248.7
44	D0N0P5	D0N0P5_PHYIT	Glycoside hydrolase, putative	40.01	10.74	17	2	0		1	D0N0N2	R|NPWAVEAVYVGNEDLQNGGFGK|F	[iTRAQ-8plex_Nterm]NPWAVEAVYVGNEDLQNGGFGK[iTRAQ-8plex_K]	2	105-126	FALSE	6.839	991.514	0	2012_10_22_FRF_OT_40.7387.7390.3	Phytophthora	4	H3GF10,H3GF09,D0N0N2,D0N0P5	100.534	7231.05	3142.09		7232.88	3342.92		6087.92	2556.13
44	D0N0P5	D0N0P5_PHYIT	Glycoside hydrolase, putative	40.01	10.74	17	2	0		1	D0N0N2	R|NPWAVEAVYVGNEDLQNGGFGK|F	[iTRAQ-8plex_Nterm]NPWAVEAVYVGNEDLQNGGFGK[iTRAQ-8plex_K]	2	105-126	FALSE	6.869	991.511	0	2012_10_22_FRF_OT_40.10238.10241.3	Phytophthora	4	H3GF10,H3GF09,D0N0N2,D0N0P5		231.692	109.53
44	D0N0P5	D0N0P5_PHYIT	Glycoside hydrolase, putative	40.01	10.74	17	2	0		1	D0N0N2	R|NPWAVEAVYVGNEDLQNGGFGK|F	[iTRAQ-8plex_Nterm]NPWAVEAVYVGNEDLQNGGFGK[iTRAQ-8plex_K]	2	105-126	FALSE	7.219	743.888	0	2012_10_22_FRF_OT_40.9518.9521.4	Phytophthora	4	H3GF10,H3GF09,D0N0N2,D0N0P5	70.2629	3363.62	1636.08		3348.17	1744.6		2818.16	1333.99
44	D0N0P5	D0N0P5_PHYIT	Glycoside hydrolase, putative	40.01	10.74	17	2	0		1	D0N0N2	R|NPWAVEAVYVGNEDLQNGGFGK|F	[iTRAQ-8plex_Nterm]NPWAVEAVYVGNEDLQNGGFGK[iTRAQ-8plex_K]	2	105-126	FALSE	7.26	743.886	0	2012_10_22_FRF_OT_40.7044.7047.4	Phytophthora	4	H3GF10,H3GF09,D0N0N2,D0N0P5	792.866	49658.5	23940.5		49677.9	25522		41814	19515.1
44	D0N0P5	D0N0P5_PHYIT	Glycoside hydrolase, putative	40.01	10.74	17	2	0		1	D0N0N2	R|NPWAVEAVYVGNEDLQNGGFGK|F	[iTRAQ-8plex_Nterm]NPWAVEAVYVGNEDLQNGGFGK[iTRAQ-8plex_K]	2	105-126	FALSE	6.941	743.881	0	2012_10_22_FRF_OT_40.8422.8425.4	Phytophthora	4	H3GF10,H3GF09,D0N0N2,D0N0P5	755.303	3108.46	1504.49	733.564	3062.72	1604.43	1199.24	2577.9	1226.81
44	D0N0P5	D0N0P5_PHYIT	Glycoside hydrolase, putative	40.01	10.74	17	2	0		1	D0N0N2	R|QVAQHFSSIR|T	[iTRAQ-8plex_Nterm]QVAQHFSSIR	1	48-57	TRUE	7.431	738.912	0	2012_10_22_FRF_OT_28.3376.3379.2	Phytophthora	1	D0N0P5	8169.03	181341	65168	6285.46	186866	68985.2	10275.5	157286	52748.8	2.98179	0.748856	0.251144	2.98179
44	D0N0P5	D0N0P5_PHYIT	Glycoside hydrolase, putative	40.01	10.74	17	2	0		1	D0N0N2	R|QVAQHFSSIR|T	[iTRAQ-8plex_Nterm]QVAQHFSSIR	1	48-57	TRUE	9.673	492.945	0	2012_10_22_FRF_OT_28.3453.3456.3	Phytophthora	1	D0N0P5	207755	1.97918e+06	775286	196897	2.03309e+06	822493	321888	1.71126e+06	628911	2.72098	0.731254	0.268746	2.72098
44	D0N0P5	D0N0P5_PHYIT	Glycoside hydrolase, putative	40.01	10.74	17	2	0		1	D0N0N2	R|QVAQHFSSIR|T	[iTRAQ-8plex_Nterm]QVAQHFSSIR	1	48-57	TRUE	8.767	492.945	0	2012_10_22_FRF_OT_28.3273.3276.3	Phytophthora	1	D0N0P5	4108.25	45485.1	24367.3	4003.3	45543.9	26024.4	6544.63	38334.4	19899.3	1.92642	0.658285	0.341715	1.92642
45	G4ZCB7	G4ZCB7_PHYSP	Chloroperoxidase	38.985	13.1	3	2	0		2	H3GA33,H3GUM0	R|GQTSGTLGVTELGAAR|K	[iTRAQ-8plex_Nterm]GQTSGTLGVTELGAAR	1	152-167	TRUE	9.865	608.004	0	2012_10_22_FRF_OT_35.4293.4296.3	Phytophthora	1	G4ZCB7	3533.63	53628	28885.2	2880.68	53577	30853.4	4709.36	45095.8	23591.7	1.91151	0.656536	0.343464	1.91151
45	G4ZCB7	G4ZCB7_PHYSP	Chloroperoxidase	38.985	13.1	3	2	0		2	H3GA33,H3GUM0	R|SPCPALNTLANHGYLPR|N	[iTRAQ-8plex_Nterm]SPC[Cys_CAM]PALNTLANHGYLPR	2	57-73	FALSE	8.521	729.055	0	2012_10_22_FRF_OT_28.6002.6005.3	Phytophthora	3	G4ZCB7,H3GA33,H3GUM0	417.904	11081.4	2511.13	360.217	11615.8	2616.52	588.886	9777.01	2000.69
45	G4ZCB7	G4ZCB7_PHYSP	Chloroperoxidase	38.985	13.1	3	2	0		2	H3GA33,H3GUM0	R|SPCPALNTLANHGYLPR|N	[iTRAQ-8plex_Nterm]SPC[Cys_CAM]PALNTLANHGYLPR	2	57-73	FALSE	7.538	729.053	0	2012_10_22_FRF_OT_28.5925.5928.3	Phytophthora	3	G4ZCB7,H3GA33,H3GUM0	341.593	10312.4	4033.94	259.019	10648.9	4278.9	423.446	8963.18	3271.82
46	D0N574	D0N574_PHYIT	Berberine-like protein	38.787	7.28	4	3	0		6	D0N569,G4YQ67,G4YI39,H3GTM0,H3GZM6,D0MXI7	K|ASGGVPGGFTTYR|D	[iTRAQ-8plex_Nterm]ASGGVPGGFTTYR	1	450-462	FALSE	6.624	787.419	0	2012_10_22_FRF_OT_28.4330.4333.2	Phytophthora	10	G4YQ65,G4YQ58,G4YQ67,G4YI39,H3GZM6,H3GTM0,D0MXJ2,D0MXI7,D0MXI8,D0N574	1466.2	25834.2	18165.1	976.027	25788.5	19477.5	1595.62	21706.2	14893.3
46	D0N574	D0N574_PHYIT	Berberine-like protein	38.787	7.28	4	3	0		6	D0N569,G4YQ67,G4YI39,H3GTM0,H3GZM6,D0MXI7	R|FFYIASVTIPR|S	[iTRAQ-8plex_Nterm]FFYIASVTIPR	1	348-358	FALSE	7.126	809.468	0	2012_10_22_FRF_OT_28.9039.9042.2	Phytophthora	2	D0N569,D0N574	24.9861	504.046	1087.01		410.271	1176.25		345.326	899.406
46	D0N574	D0N574_PHYIT	Berberine-like protein	38.787	7.28	4	3	0		6	D0N569,G4YQ67,G4YI39,H3GTM0,H3GZM6,D0MXI7	R|GAASSMGVVLDFK|I	[iTRAQ-8plex_Nterm]GAASSMGVVLDFK[iTRAQ-8plex_K]	2	219-231	FALSE	7.011	630.69	0	2012_10_22_FRF_OT_35.7251.7254.3	Phytophthora	9	G5A2A0,G4Z7E3,G4YQ67,G5AJ97,G4YI39,H3GZM6,H3GTM0,D0N569,D0N574	2678.57	93553.7	54726	382.093	94314.3	58522.9	624.649	79384.5	44749
46	D0N574	D0N574_PHYIT	Berberine-like protein	38.787	7.28	4	3	0		6	D0N569,G4YQ67,G4YI39,H3GTM0,H3GZM6,D0MXI7	R|GAASSMGVVLDFK|I	[iTRAQ-8plex_Nterm]GAASSMGVVLDFK[iTRAQ-8plex_K]	2	219-231	FALSE	6.642	630.69	0	2012_10_22_FRF_OT_36.7227.7230.3	Phytophthora	9	G5A2A0,G4Z7E3,G4YQ67,G5AJ97,G4YI39,H3GZM6,H3GTM0,D0N569,D0N574	2837.35	84022.4	50531.2	723.811	84409.9	54062.4	1183.29	71047.9	41338.3
47	Q2V8M9	Q2V8M9_PHYSO	Cell 12A endoglucanase	38.076	12.7	3	2	5	G4ZHR3,H3GA79,Q30BY4,Q30BZ2,G4ZHR2	0		K|AIATVTIGSNSFK|L	[iTRAQ-8plex_Nterm]AIATVTIGSNSFK[iTRAQ-8plex_K]	2	156-168	FALSE	10.654	639.711	0	2012_10_22_FRF_OT_30.6247.6250.3	Phytophthora	8	Q30BZ2,Q2V8M9,G4ZHR2,G4ZHR3,Q30BY4,H3G7P9,Q30BY5,H3GA79	451.771	33241.2	4968	290.766	34943.1	5063.51	475.346	29411.6	3871.76
47	Q2V8M9	Q2V8M9_PHYSO	Cell 12A endoglucanase	38.076	12.7	3	2	5	G4ZHR3,H3GA79,Q30BY4,Q30BZ2,G4ZHR2	0		K|SYSNAALVFSK|K	[iTRAQ-8plex_Nterm]SYSNAALVFSK[iTRAQ-8plex_K]	2	81-91	FALSE	7.416	599.009	0	2012_10_22_FRF_OT_30.5826.5829.3	Phytophthora	6	Q30BZ2,Q2V8M9,G4ZHR2,G4ZHR3,Q30BY4,H3GA79	6154.74	421276	58042.9	4906.67	443440	58826.4	8021.47	373244	44981
47	Q2V8M9	Q2V8M9_PHYSO	Cell 12A endoglucanase	38.076	12.7	3	2	5	G4ZHR3,H3GA79,Q30BY4,Q30BZ2,G4ZHR2	0		K|SYSNAALVFSK|K	[iTRAQ-8plex_Nterm]SYSNAALVFSK[iTRAQ-8plex_K]	2	81-91	FALSE	6.641	599.009	0	2012_10_22_FRF_OT_30.5798.5801.3	Phytophthora	6	Q30BZ2,Q2V8M9,G4ZHR2,G4ZHR3,Q30BY4,H3GA79	2817.56	276546	38265.1	1871.45	291034	38793.9	3059.47	244963	29663.4
48	G5AB98	G5AB98_PHYSP	Putative uncharacterized protein	37.896	6.89	4	3	0		3	D0N9M9,G5AB99,H3GPM2	R|CLTIVNAIK|S	[iTRAQ-8plex_Nterm]C[Cys_CAM]LTIVNAIK[iTRAQ-8plex_K]	3	537-545	TRUE	7.042	547.336	0	2012_10_22_FRF_OT_30.6546.6549.3	Phytophthora	1	G5AB98		143975	45906.7
48	G5AB98	G5AB98_PHYSP	Putative uncharacterized protein	37.896	6.89	4	3	0		3	D0N9M9,G5AB99,H3GPM2	K|GALAAAMDSGAYIK|F	[iTRAQ-8plex_Nterm]GALAAAM[Oxidation_M]DSGAYIK[iTRAQ-8plex_K]	3	46-59	FALSE	6.679	655.028	0	2012_10_22_FRF_OT_36.5867.5870.3	Phytophthora	7	G5AB98,G5AB99,H3GPM4,H3GPM3,H3GPM2,D0N9M9,D0N9N0	1015.85	196837	60212.9		201374	63468.6		169497	48530.6
48	G5AB98	G5AB98_PHYSP	Putative uncharacterized protein	37.896	6.89	4	3	0		3	D0N9M9,G5AB99,H3GPM2	R|TGVNGNNPIQGSQDPLIGR|Y	[iTRAQ-8plex_Nterm]TGVNGNNPIQGSQDPLIGR	1	252-270	FALSE	6.344	747.734	0	2012_10_22_FRF_OT_35.4763.4766.3	Phytophthora	2	G5AB98,D0N9N0	2145.79	58995.8	14430.7	1602.76	61330.7	15087.5	2620.21	51622.1	11536.5
48	G5AB98	G5AB98_PHYSP	Putative uncharacterized protein	37.896	6.89	4	3	0		3	D0N9M9,G5AB99,H3GPM2	R|TGVNGNNPIQGSQDPLIGR|Y	[iTRAQ-8plex_Nterm]TGVNGNNPIQGSQDPLIGR	1	252-270	FALSE	6.828	747.739	0	2012_10_22_FRF_OT_36.4643.4646.3	Phytophthora	2	G5AB98,D0N9N0	3178.21	30867.2	13765.2	2557.03	30960.1	14651.9	4180.25	26059.2	11203.4
49	D0P3F1	D0P3F1_PHYIT	Aldose 1-epimerase, putative	37.147	12.41	2	2	1	D0NIZ4	2	G4Z0F1,H3GG96	R|GGIPVVFPNFGGAPGFPNHGFAR|I	[iTRAQ-8plex_Nterm]GGIPVVFPNFGGAPGFPNHGFAR	1	79-101	FALSE	10.12	872.797	0	2012_10_22_FRF_OT_28.7744.7747.3	Phytophthora	4	G4Z0F1,H3GG96,D0NIZ4,D0P3F1	567.527	12494.6	6779.76	426.952	12660.6	7240.92	697.985	10656.5	5536.7
49	D0P3F1	D0P3F1_PHYIT	Aldose 1-epimerase, putative	37.147	12.41	2	2	1	D0NIZ4	2	G4Z0F1,H3GG96	K|TDAVVWNPGAER|A	[iTRAQ-8plex_Nterm]TDAVVWNPGAER	1	223-234	FALSE	7.592	809.927	0	2012_10_22_FRF_OT_39.4204.4207.2	Phytophthora	2	D0NIZ4,D0P3F1	4391.31	48982.9	33344.4	3975.84	48182.4	35745.5	6499.73	40555.2	27332.4
50	Q8LKL0	Q8LKL0_PHYSO	Necrosis-inducing-like protein	36.937	14.41	3	2	1	G4ZP63	15	Q3L571,H3G6C6,Q3L577,H3G6C5,Q8LKK9,G4ZP62,Q3L572,L7NCR0,H3GB32,H3G8R5,H3GAZ2,H3G8R7,H3G8R4,Q9AT04,D0NUA4	K|GSGYGSQIYGR|S	[iTRAQ-8plex_Nterm]GSGYGSQIYGR	1	84-94	FALSE	8.203	724.875	0	2012_10_22_FRF_OT_28.2963.2966.2	Phytophthora	19	Q9AT04,L7NCR0,L7NCS1,Q8LKL0,Q8LKK9,G4ZP63,G4ZP62,Q3L577,H3G8R7,H3GAZ2,H3G6C6,H3G8R4,Q3L578,Q3L571,H3G6C5,H3G8R5,H3GB32,Q3L572,D0NUA4	1049	7765.3	22567.2	984.089	6123.83	24442.4	1608.8	5154.43	18689.6
50	Q8LKL0	Q8LKL0_PHYSO	Necrosis-inducing-like protein	36.937	14.41	3	2	1	G4ZP63	15	Q3L571,H3G6C6,Q3L577,H3G6C5,Q8LKK9,G4ZP62,Q3L572,L7NCR0,H3GB32,H3G8R5,H3GAZ2,H3G8R7,H3G8R4,Q9AT04,D0NUA4	K|GSGYGSQIYGR|S	[iTRAQ-8plex_Nterm]GSGYGSQIYGR	1	84-94	FALSE	10.288	483.586	0	2012_10_22_FRF_OT_28.2972.2975.3	Phytophthora	19	Q9AT04,L7NCR0,L7NCS1,Q8LKL0,Q8LKK9,G4ZP63,G4ZP62,Q3L577,H3G8R7,H3GAZ2,H3G6C6,H3G8R4,Q3L578,Q3L571,H3G6C5,H3G8R5,H3GB32,Q3L572,D0NUA4	4175.9	31930.7	38806.9	3989.33	30460.1	41843.3	6521.79	25638.3	31995.1
50	Q8LKL0	Q8LKL0_PHYSO	Necrosis-inducing-like protein	36.937	14.41	3	2	1	G4ZP63	15	Q3L571,H3G6C6,Q3L577,H3G6C5,Q8LKK9,G4ZP62,Q3L572,L7NCR0,H3GB32,H3G8R5,H3GAZ2,H3G8R7,H3G8R4,Q9AT04,D0NUA4	R|TALENTDFGDANVPFKDANFETK|L	[iTRAQ-8plex_Nterm]TALENTDFGDANVPFK[iTRAQ-8plex_K]DANFETK[iTRAQ-8plex_K]	3	207-229	FALSE	6.8	864.954	1	2012_10_22_FRF_OT_40.5217.5220.4	Phytophthora	2	Q8LKL0,G4ZP63	5311.56	28811.5	172244	5222.37	14232.2	186863	8537.57	11979.3	142883
51	H3G7P9	H3G7P9_PHYRM	Uncharacterized protein (Fragment)	36.87	11.06	3	2	1	Q30BY5	0		K|AIATVTIGSNSFK|L	[iTRAQ-8plex_Nterm]AIATVTIGSNSFK[iTRAQ-8plex_K]	2	141-153	FALSE	10.654	639.711	0	2012_10_22_FRF_OT_30.6247.6250.3	Phytophthora	8	Q30BZ2,Q2V8M9,G4ZHR2,G4ZHR3,Q30BY4,H3G7P9,Q30BY5,H3GA79	451.771	33241.2	4968	290.766	34943.1	5063.51	475.346	29411.6	3871.76
51	H3G7P9	H3G7P9_PHYRM	Uncharacterized protein (Fragment)	36.87	11.06	3	2	1	Q30BY5	0		K|SYSNAALIFTPK|K	[iTRAQ-8plex_Nterm]SYSNAALIFTPK[iTRAQ-8plex_K]	2	67-78	FALSE	7.351	640.704	0	2012_10_22_FRF_OT_30.6625.6628.3	Phytophthora	2	H3G7P9,Q30BY5	2083.56	114727	23954.6	1594.23	120190	24871.3	2606.26	101164	19017.6
51	H3G7P9	H3G7P9_PHYRM	Uncharacterized protein (Fragment)	36.87	11.06	3	2	1	Q30BY5	0		K|SYSNAALIFTPK|K	[iTRAQ-8plex_Nterm]SYSNAALIFTPK[iTRAQ-8plex_K]	2	67-78	FALSE	7.105	640.703	0	2012_10_22_FRF_OT_30.6568.6571.3	Phytophthora	2	H3G7P9,Q30BY5	2006.4	68962.7	14933.7	1690.96	72216.2	15530.8	2764.39	60784.5	11875.5
52	D0NG32	D0NG32_PHYIT	Putative uncharacterized protein	36.383	16.42	11	2	0		1	H3GFN1	K|AAQVLASDNAK|N	[iTRAQ-8plex_Nterm]AAQVLASDNAK[iTRAQ-8plex_K]	2	34-44	TRUE	7.126	848.49	0	2012_10_22_FRF_OT_35.3370.3373.2	Phytophthora	1	D0NG32	76.4086	13695.4	2246.12		14390.9	2302.59		12112.8	1760.65	6.87974	0.873092	0.126908	6.87974
52	D0NG32	D0NG32_PHYIT	Putative uncharacterized protein	36.383	16.42	11	2	0		1	H3GFN1	K|AAQVLASDNAK|N	[iTRAQ-8plex_Nterm]AAQVLASDNAK[iTRAQ-8plex_K]	2	34-44	TRUE	9.058	565.997	0	2012_10_22_FRF_OT_35.3424.3427.3	Phytophthora	1	D0NG32	3777.38	570084	97489.2		597122	100200		502598	76616.9	6.55988	0.867723	0.132277	6.55988
52	D0NG32	D0NG32_PHYIT	Putative uncharacterized protein	36.383	16.42	11	2	0		1	H3GFN1	K|AAQVLASDNAK|N	[iTRAQ-8plex_Nterm]AAQVLASDNAK[iTRAQ-8plex_K]	2	34-44	TRUE	7.413	848.492	0	2012_10_22_FRF_OT_36.3298.3301.2	Phytophthora	1	D0NG32		118111	15735
52	D0NG32	D0NG32_PHYIT	Putative uncharacterized protein	36.383	16.42	11	2	0		1	H3GFN1	K|AAQVLASDNAK|N	[iTRAQ-8plex_Nterm]AAQVLASDNAK[iTRAQ-8plex_K]	2	34-44	TRUE	8.848	565.997	0	2012_10_22_FRF_OT_36.3342.3345.3	Phytophthora	1	D0NG32	2685.84	66296.7	47949	693.842	63752.8	51454.1	1134.3	53660.8	39343.8	1.36389	0.576969	0.423031	1.36389
52	D0NG32	D0NG32_PHYIT	Putative uncharacterized protein	36.383	16.42	11	2	0		1	H3GFN1	K|AAQVLASDNAK|N	[iTRAQ-8plex_Nterm]AAQVLASDNAK[iTRAQ-8plex_K]	2	34-44	TRUE	9.009	565.997	0	2012_10_22_FRF_OT_36.3270.3273.3	Phytophthora	1	D0NG32	13911.3	3.09635e+06	665162		3.23741e+06	691561		2.72493e+06	528795	5.1531	0.83748	0.16252	5.1531
52	D0NG32	D0NG32_PHYIT	Putative uncharacterized protein	36.383	16.42	11	2	0		1	H3GFN1	K|AAQVLASDNAK|N	[iTRAQ-8plex_Nterm]AAQVLASDNAK[iTRAQ-8plex_K]	2	34-44	TRUE	8.246	565.997	0	2012_10_22_FRF_OT_37.3176.3179.3	Phytophthora	1	D0NG32	2061.65	80800	19080.2	1468.14	84065.8	19920.6	2400.13	70758.3	15232	4.64536	0.822863	0.177137	4.64536
52	D0NG32	D0NG32_PHYIT	Putative uncharacterized protein	36.383	16.42	11	2	0		1	H3GFN1	K|SSSAYLYSDLK|F	[iTRAQ-8plex_Nterm]SSSAYLYSDLK[iTRAQ-8plex_K]	2	93-103	FALSE	6.717	921.506	0	2012_10_22_FRF_OT_35.5113.5116.2	Phytophthora	2	H3GFN1,D0NG32	159.702	29911.7	4467.34		31319.7	4554.18		26361.8	3482.31
52	D0NG32	D0NG32_PHYIT	Putative uncharacterized protein	36.383	16.42	11	2	0		1	H3GFN1	K|SSSAYLYSDLK|F	[iTRAQ-8plex_Nterm]SSSAYLYSDLK[iTRAQ-8plex_K]	2	93-103	FALSE	7.345	614.672	0	2012_10_22_FRF_OT_35.5111.5114.3	Phytophthora	2	H3GFN1,D0NG32	4235.34	323304	52407.5	2221.02	337799	53706.1	3630.93	284326	41065.8
52	D0NG32	D0NG32_PHYIT	Putative uncharacterized protein	36.383	16.42	11	2	0		1	H3GFN1	K|SSSAYLYSDLK|F	[iTRAQ-8plex_Nterm]SSSAYLYSDLK[iTRAQ-8plex_K]	2	93-103	FALSE	6.441	921.506	0	2012_10_22_FRF_OT_36.5076.5079.2	Phytophthora	2	H3GFN1,D0NG32		40375.1	5985.52
52	D0NG32	D0NG32_PHYIT	Putative uncharacterized protein	36.383	16.42	11	2	0		1	H3GFN1	K|SSSAYLYSDLK|F	[iTRAQ-8plex_Nterm]SSSAYLYSDLK[iTRAQ-8plex_K]	2	93-103	FALSE	6.35	921.505	0	2012_10_22_FRF_OT_36.5112.5115.2	Phytophthora	2	H3GFN1,D0NG32	457.542	56783	8049.47	58.5803	59448.9	8177.47	95.7676	50038.2	6252.82
52	D0NG32	D0NG32_PHYIT	Putative uncharacterized protein	36.383	16.42	11	2	0		1	H3GFN1	K|SSSAYLYSDLK|F	[iTRAQ-8plex_Nterm]SSSAYLYSDLK[iTRAQ-8plex_K]	2	93-103	FALSE	6.851	614.672	0	2012_10_22_FRF_OT_36.5090.5093.3	Phytophthora	2	H3GFN1,D0NG32		1.15781e+06	151815
53	T2FFK2	T2FFK2_PHYCP	NLP effector	36.063	10.16	3	2	0		0		K|FDSHFSLLGNK|A	[iTRAQ-8plex_Nterm]FDSHFSLLGNK[iTRAQ-8plex_K]	2	173-183	TRUE	6.605	937.021	0	2012_10_22_FRF_OT_32.5614.5617.2	Phytophthora	1	T2FFK2	26.8854	6640.7	2406.17	23.53	6912.52	2546.99	38.4671	5818.28	1947.53	2.98752	0.749218	0.250782	2.98752
53	T2FFK2	T2FFK2_PHYCP	NLP effector	36.063	10.16	3	2	0		0		K|FDSHFSLLGNK|A	[iTRAQ-8plex_Nterm]FDSHFSLLGNK[iTRAQ-8plex_K]	2	173-183	TRUE	7.054	625.016	0	2012_10_22_FRF_OT_32.5605.5608.3	Phytophthora	1	T2FFK2	1829.52	256869	92246.6	1914.19	267530	97621.5	3129.33	225181	74645.2	3.01668	0.751038	0.248962	3.01668
53	T2FFK2	T2FFK2_PHYCP	NLP effector	36.063	10.16	3	2	0		0		R|QDLITWDQLTVAAR|D	[iTRAQ-8plex_Nterm]QDLITWDQLTVAAR	1	196-209	TRUE	10.876	645.359	0	2012_10_22_FRF_OT_40.6561.6564.3	Phytophthora	1	T2FFK2	1841.88	30545.6	10286	1877.43	31753.9	10867.1	3069.23	26727.3	8309.42	3.21651	0.762837	0.237163	3.21651
54	D0MY47	D0MY47_PHYIT	Cellulose binding elicitor lectin (CBEL), putative	34.832	14.97	10	2	4	G4YIR5,D0MY49,B9VUU8,H3H2Y7	1	G4YIR7	K|AYTYINNNPGQPVCYLK|S	[iTRAQ-8plex_Nterm]AYTYINNNPGQPVC[Cys_CAM]YLK[iTRAQ-8plex_K]	3	133-149	FALSE	7.3	1312.19	0	2012_10_22_FRF_OT_30.6358.6361.2	Phytophthora	7	B9VUU8,G4YIR7,G4YIR5,H3H2Y7,D0MY49,D0MY47,O42830		19394	8143.4
54	D0MY47	D0MY47_PHYIT	Cellulose binding elicitor lectin (CBEL), putative	34.832	14.97	10	2	4	G4YIR5,D0MY49,B9VUU8,H3H2Y7	1	G4YIR7	K|AYTYINNNPGQPVCYLK|S	[iTRAQ-8plex_Nterm]AYTYINNNPGQPVC[Cys_CAM]YLK[iTRAQ-8plex_K]	3	133-149	FALSE	8.317	875.13	0	2012_10_22_FRF_OT_30.6322.6325.3	Phytophthora	7	B9VUU8,G4YIR7,G4YIR5,H3H2Y7,D0MY49,D0MY47,O42830	3118.32	140545	60938		145094	64787.4		122126	49539
54	D0MY47	D0MY47_PHYIT	Cellulose binding elicitor lectin (CBEL), putative	34.832	14.97	10	2	4	G4YIR5,D0MY49,B9VUU8,H3H2Y7	1	G4YIR7	K|AYTYINNNPGQPVCYLK|S	[iTRAQ-8plex_Nterm]AYTYINNNPGQPVC[Cys_CAM]YLK[iTRAQ-8plex_K]	3	133-149	FALSE	7.563	875.13	0	2012_10_22_FRF_OT_30.6399.6402.3	Phytophthora	7	B9VUU8,G4YIR7,G4YIR5,H3H2Y7,D0MY49,D0MY47,O42830		795984	336847
54	D0MY47	D0MY47_PHYIT	Cellulose binding elicitor lectin (CBEL), putative	34.832	14.97	10	2	4	G4YIR5,D0MY49,B9VUU8,H3H2Y7	1	G4YIR7	K|AYTYINNNPGQPVCYLK|S	[iTRAQ-8plex_Nterm]AYTYINNNPGQPVC[Cys_CAM]YLK[iTRAQ-8plex_K]	3	133-149	FALSE	8.311	875.13	0	2012_10_22_FRF_OT_30.6441.6444.3	Phytophthora	7	B9VUU8,G4YIR7,G4YIR5,H3H2Y7,D0MY49,D0MY47,O42830	465.193	72256.3	33812.2		74425.4	36005.5		62643.9	27531.2
54	D0MY47	D0MY47_PHYIT	Cellulose binding elicitor lectin (CBEL), putative	34.832	14.97	10	2	4	G4YIR5,D0MY49,B9VUU8,H3H2Y7	1	G4YIR7	K|VGAVSGTLN|-	[iTRAQ-8plex_Nterm]VGAVSGTLN	1	159-167	FALSE	6.509	561.326	0	2012_10_22_FRF_OT_35.4034.4037.2	Phytophthora	5	B9VUU8,G4YIR5,H3H2Y7,D0MY49,D0MY47		264183	127682
54	D0MY47	D0MY47_PHYIT	Cellulose binding elicitor lectin (CBEL), putative	34.832	14.97	10	2	4	G4YIR5,D0MY49,B9VUU8,H3H2Y7	1	G4YIR7	K|VGAVSGTLN|-	[iTRAQ-8plex_Nterm]VGAVSGTLN	1	159-167	FALSE	7.675	561.326	0	2012_10_22_FRF_OT_36.4068.4071.2	Phytophthora	5	B9VUU8,G4YIR5,H3H2Y7,D0MY49,D0MY47		2.85539e+06	1.33811e+06
54	D0MY47	D0MY47_PHYIT	Cellulose binding elicitor lectin (CBEL), putative	34.832	14.97	10	2	4	G4YIR5,D0MY49,B9VUU8,H3H2Y7	1	G4YIR7	K|VGAVSGTLN|-	[iTRAQ-8plex_Nterm]VGAVSGTLN	1	159-167	FALSE	7.422	561.326	0	2012_10_22_FRF_OT_36.3872.3875.2	Phytophthora	5	B9VUU8,G4YIR5,H3H2Y7,D0MY49,D0MY47		163759	92439.9
54	D0MY47	D0MY47_PHYIT	Cellulose binding elicitor lectin (CBEL), putative	34.832	14.97	10	2	4	G4YIR5,D0MY49,B9VUU8,H3H2Y7	1	G4YIR7	K|VGAVSGTLN|-	[iTRAQ-8plex_Nterm]VGAVSGTLN	1	159-167	FALSE	7.251	561.328	0	2012_10_22_FRF_OT_37.3832.3835.2	Phytophthora	5	B9VUU8,G4YIR5,H3H2Y7,D0MY49,D0MY47		5.0858e+06	2.73749e+06
54	D0MY47	D0MY47_PHYIT	Cellulose binding elicitor lectin (CBEL), putative	34.832	14.97	10	2	4	G4YIR5,D0MY49,B9VUU8,H3H2Y7	1	G4YIR7	K|VGAVSGTLN|-	[iTRAQ-8plex_Nterm]VGAVSGTLN	1	159-167	FALSE	6.98	561.327	0	2012_10_22_FRF_OT_37.3685.3688.2	Phytophthora	5	B9VUU8,G4YIR5,H3H2Y7,D0MY49,D0MY47		116700	66402.7
54	D0MY47	D0MY47_PHYIT	Cellulose binding elicitor lectin (CBEL), putative	34.832	14.97	10	2	4	G4YIR5,D0MY49,B9VUU8,H3H2Y7	1	G4YIR7	K|VGAVSGTLN|-	[iTRAQ-8plex_Nterm]VGAVSGTLN	1	159-167	FALSE	6.358	561.326	0	2012_10_22_FRF_OT_38.3562.3565.2	Phytophthora	5	B9VUU8,G4YIR5,H3H2Y7,D0MY49,D0MY47		127282	67939.1
55	Q4TUC7	Q4TUC7_PHYNI	Superoxide dismutase	33.575	14.55	3	2	2	G4YY40,D0N7U0	1	H3G948	R|RPEYISAFWNVANWDK|V	[iTRAQ-8plex_Nterm]RPEYISAFWNVANWDK[iTRAQ-8plex_K]	2	181-196	FALSE	6.655	868.796	1	2012_10_22_FRF_OT_35.8805.8808.3	Phytophthora	4	G4YY40,Q4TUC7,H3G948,D0N7U0	1041.74	20152.2	8119.6	890.569	20637.8	8620.18	1455.91	17370.9	6591.33
55	Q4TUC7	Q4TUC7_PHYNI	Superoxide dismutase	33.575	14.55	3	2	2	G4YY40,D0N7U0	1	H3G948	K|SILEVVQSATEAPVR|N	[iTRAQ-8plex_Nterm]SILEVVQSATEAPVR	1	55-69	FALSE	8.846	952.042	0	2012_10_22_FRF_OT_39.8201.8204.2	Phytophthora	3	G4YY40,Q4TUC7,D0N7U0	5240.21	16949.8	8607.01	5513.57	16994.1	9183.76	9013.64	14304	7022.27
55	Q4TUC7	Q4TUC7_PHYNI	Superoxide dismutase	33.575	14.55	3	2	2	G4YY40,D0N7U0	1	H3G948	K|SILEVVQSATEAPVR|N	[iTRAQ-8plex_Nterm]SILEVVQSATEAPVR	1	55-69	FALSE	6.983	635.031	0	2012_10_22_FRF_OT_39.8195.8198.3	Phytophthora	3	G4YY40,Q4TUC7,D0N7U0	1714.18	19819.2	10963.3	1595.97	19757.8	11715.7	2609.11	16630.2	8958.33
56	H3GSM9	H3GSM9_PHYRM	Uncharacterized protein	33.23	4.3	4	2	0		0		K|AASSSAIGSFWIR|A	[iTRAQ-8plex_Nterm]AASSSAIGSFWIR	1	279-291	TRUE	10.376	828.952	0	2012_10_22_FRF_OT_28.7175.7178.2	Phytophthora	1	H3GSM9	414.348	719.214	223.226	264.787	380.221	238.756	432.876	320.032	182.562	1.753	0.63676	0.36324	1.753
56	H3GSM9	H3GSM9_PHYRM	Uncharacterized protein	33.23	4.3	4	2	0		0		K|AASSSAIGSFWIR|A	[iTRAQ-8plex_Nterm]AASSSAIGSFWIR	1	279-291	TRUE	13.562	552.971	0	2012_10_22_FRF_OT_28.7212.7215.3	Phytophthora	1	H3GSM9	968.85	3168.6	2764.92	894.49	2923.85	2974.15	1462.32	2461.01	2274.15	1.08216	0.519731	0.480269	1.08216
56	H3GSM9	H3GSM9_PHYRM	Uncharacterized protein	33.23	4.3	4	2	0		0		K|AASSSAIGSFWIR|A	[iTRAQ-8plex_Nterm]AASSSAIGSFWIR	1	279-291	TRUE	13.456	552.97	0	2012_10_22_FRF_OT_28.7183.7186.3	Phytophthora	1	H3GSM9	1726.73	1672.72	1305.9	1481.88	874.594	1409.5	2422.59	736.147	1077.76	0.683033	0.405835	0.594165	0.683033
56	H3GSM9	H3GSM9_PHYRM	Uncharacterized protein	33.23	4.3	4	2	0		0		K|TEELPATALAR|K	[iTRAQ-8plex_Nterm]TEELPATALAR	1	402-412	TRUE	6.657	492.615	0	2012_10_22_FRF_OT_39.4087.4090.3	Phytophthora	1	H3GSM9	9021.46	39332.3	23694.7	8355.15	38112.8	25364.4	13659.1	32079.6	19394.6	1.65405	0.623217	0.376783	1.65405
57	G5A3Z2	G5A3Z2_PHYSP	Putative uncharacterized protein	32.882	4.94	10	2	0		0		K|ACLMEGASATYVPLQFYNSQK|V	[iTRAQ-8plex_Nterm]AC[Cys_CAM]LMEGASATYVPLQFYNSQK[iTRAQ-8plex_K]	3	137-157	TRUE	8.645	996.18	0	2012_10_22_FRF_OT_35.8133.8136.3	Phytophthora	1	G5A3Z2	972.262	38985.8	14828.2	331.751	38981.8	15730.1	542.349	32811	12027.9	2.72791	0.731753	0.268247	2.72791
57	G5A3Z2	G5A3Z2_PHYSP	Putative uncharacterized protein	32.882	4.94	10	2	0		0		K|ACLMEGASATYVPLQFYNSQK|V	[iTRAQ-8plex_Nterm]AC[Cys_CAM]LMEGASATYVPLQFYNSQK[iTRAQ-8plex_K]	3	137-157	TRUE	7.702	996.179	0	2012_10_22_FRF_OT_35.8086.8089.3	Phytophthora	1	G5A3Z2	237.425	3828.37	1478.49	184.528	3823.68	1569.02	301.668	3218.4	1199.74	2.68259	0.728452	0.271548	2.68259
57	G5A3Z2	G5A3Z2_PHYSP	Putative uncharacterized protein	32.882	4.94	10	2	0		0		K|ACLMEGASATYVPLQFYNSQK|V	[iTRAQ-8plex_Nterm]AC[Cys_CAM]LMEGASATYVPLQFYNSQK[iTRAQ-8plex_K]	3	137-157	TRUE	8.619	996.179	0	2012_10_22_FRF_OT_35.8105.8108.3	Phytophthora	1	G5A3Z2		14626.7	5464.68
57	G5A3Z2	G5A3Z2_PHYSP	Putative uncharacterized protein	32.882	4.94	10	2	0		0		K|ACLMEGASATYVPLQFYNSQK|V	[iTRAQ-8plex_Nterm]AC[Cys_CAM]LMEGASATYVPLQFYNSQK[iTRAQ-8plex_K]	3	137-157	TRUE	6.835	747.386	0	2012_10_22_FRF_OT_35.8112.8115.4	Phytophthora	1	G5A3Z2	673.348	9555.23	3929.27	479.728	9522.84	4175.9	784.263	8015.38	3193.06	2.51025	0.71512	0.28488	2.51025
57	G5A3Z2	G5A3Z2_PHYSP	Putative uncharacterized protein	32.882	4.94	10	2	0		0		K|ACLMEGASATYVPLQFYNSQK|V	[iTRAQ-8plex_Nterm]AC[Cys_CAM]LMEGASATYVPLQFYNSQK[iTRAQ-8plex_K]	3	137-157	TRUE	7.844	996.183	0	2012_10_22_FRF_OT_36.8073.8076.3	Phytophthora	1	G5A3Z2	304.33	8011.48	3167	171.08	7992.32	3362.79	279.683	6727.14	2571.32	2.61622	0.723468	0.276532	2.61622
57	G5A3Z2	G5A3Z2_PHYSP	Putative uncharacterized protein	32.882	4.94	10	2	0		0		K|ACLMEGASATYVPLQFYNSQK|V	[iTRAQ-8plex_Nterm]AC[Cys_CAM]LM[Oxidation_M]EGASATYVPLQFYNSQK[iTRAQ-8plex_K]	4	137-157	TRUE	8.343	1001.51	0	2012_10_22_FRF_OT_35.7057.7060.3	Phytophthora	1	G5A3Z2		49400.1	19581.7
57	G5A3Z2	G5A3Z2_PHYSP	Putative uncharacterized protein	32.882	4.94	10	2	0		0		K|ACLMEGASATYVPLQFYNSQK|V	[iTRAQ-8plex_Nterm]AC[Cys_CAM]LM[Oxidation_M]EGASATYVPLQFYNSQK[iTRAQ-8plex_K]	4	137-157	TRUE	8.346	1001.51	0	2012_10_22_FRF_OT_36.7010.7013.3	Phytophthora	1	G5A3Z2		17586.4	6924.01
57	G5A3Z2	G5A3Z2_PHYSP	Putative uncharacterized protein	32.882	4.94	10	2	0		0		K|ACLMEGASATYVPLQFYNSQK|V	[iTRAQ-8plex_Nterm]AC[Cys_CAM]LM[Oxidation_M]EGASATYVPLQFYNSQK[iTRAQ-8plex_K]	4	137-157	TRUE	7.699	1001.51	0	2012_10_22_FRF_OT_36.7045.7048.3	Phytophthora	1	G5A3Z2	464.325	11414.7	5908.38	236.966	11161	6309.07	387.395	9394.22	4824.16	1.94733	0.660709	0.339291	1.94733
57	G5A3Z2	G5A3Z2_PHYSP	Putative uncharacterized protein	32.882	4.94	10	2	0		0		K|GISESSDNFK|Y	[iTRAQ-8plex_Nterm]GISESSDNFK[iTRAQ-8plex_K]	2	41-50	TRUE	10.674	846.454	0	2012_10_22_FRF_OT_39.2834.2837.2	Phytophthora	1	G5A3Z2	123.201	5247.55	2831.25		5141.38	3025.2		4327.51	2313.19	1.8708	0.651665	0.348335	1.8708
57	G5A3Z2	G5A3Z2_PHYSP	Putative uncharacterized protein	32.882	4.94	10	2	0		0		K|GISESSDNFK|Y	[iTRAQ-8plex_Nterm]GISESSDNFK[iTRAQ-8plex_K]	2	41-50	TRUE	9.635	564.638	0	2012_10_22_FRF_OT_39.2820.2823.3	Phytophthora	1	G5A3Z2	727.222	20497.3	10745.6	73.4219	19849.2	11478.5	120.031	16707.1	8776.96	1.90352	0.655591	0.344409	1.90352
58	D0MV27	D0MV27_PHYIT	Glycoside hydrolase, putative	32.134	6.78	6	2	0		1	H3GJM9	R|DIPVGVVMADPDTTNNNR|E	[iTRAQ-8plex_Nterm]DIPVGVVMADPDTTNNNR	1	165-182	FALSE	6.393	1116.56	0	2012_10_22_FRF_OT_40.4469.4472.2	Phytophthora	3	G4ZHV2,H3GJM9,D0MV27	919.211	25014.5	14368	317.935	24979.6	15362.9	519.763	21025.3	11747
58	D0MV27	D0MV27_PHYIT	Glycoside hydrolase, putative	32.134	6.78	6	2	0		1	H3GJM9	R|DIPVGVVMADPDTTNNNR|E	[iTRAQ-8plex_Nterm]DIPVGVVMADPDTTNNNR	1	165-182	FALSE	8.524	744.713	0	2012_10_22_FRF_OT_40.4449.4452.3	Phytophthora	3	G4ZHV2,H3GJM9,D0MV27	1102.01	13827.4	9391.99	575.422	13468.9	10069.3	940.704	11336.8	7699.37
58	D0MV27	D0MV27_PHYIT	Glycoside hydrolase, putative	32.134	6.78	6	2	0		1	H3GJM9	R|DIPVGVVMADPDTTNNNR|E	[iTRAQ-8plex_Nterm]DIPVGVVM[Oxidation_M]ADPDTTNNNR	2	165-182	FALSE	7.307	1124.56	0	2012_10_22_FRF_OT_40.3490.3493.2	Phytophthora	3	G4ZHV2,H3GJM9,D0MV27	515.415	16483.4	10154.6	80.7652	16254.7	10870.9	132.036	13681.6	8312.34
58	D0MV27	D0MV27_PHYIT	Glycoside hydrolase, putative	32.134	6.78	6	2	0		1	H3GJM9	R|DIPVGVVMADPDTTNNNR|E	[iTRAQ-8plex_Nterm]DIPVGVVM[Oxidation_M]ADPDTTNNNR	2	165-182	FALSE	8.199	750.043	0	2012_10_22_FRF_OT_40.3468.3471.3	Phytophthora	3	G4ZHV2,H3GJM9,D0MV27	789.959	26161.1	17774.2	224.408	25846.8	19052.6	366.864	21755.2	14568.4
58	D0MV27	D0MV27_PHYIT	Glycoside hydrolase, putative	32.134	6.78	6	2	0		1	H3GJM9	R|TWLQAGWMFDSTFR|D	[iTRAQ-8plex_Nterm]TWLQAGWM[Oxidation_M]FDSTFR	2	265-278	TRUE	8.964	689.34	0	2012_10_22_FRF_OT_35.8987.8990.3	Phytophthora	1	D0MV27	937.838	5076.47	2974.76	764.042	4949.4	3182.83	1249.06	4165.91	2433.71	1.71175	0.631234	0.368766	1.71175
58	D0MV27	D0MV27_PHYIT	Glycoside hydrolase, putative	32.134	6.78	6	2	0		1	H3GJM9	R|TWLQAGWMFDSTFR|D	[iTRAQ-8plex_Nterm]TWLQAGWM[Oxidation_M]FDSTFR	2	265-278	TRUE	7.968	689.342	0	2012_10_22_FRF_OT_36.9012.9015.3	Phytophthora	1	D0MV27	347.063	2315.7	1580.65	242.104	2243.84	1694.86	395.793	1888.64	1295.96	1.45733	0.593055	0.406945	1.45733
59	G4ZEQ8	G4ZEQ8_PHYSP	Putative uncharacterized protein	31.865	8.11	3	2	0		0		R|LAGLLGFDVNGK|T	[iTRAQ-8plex_Nterm]LAGLLGFDVNGK[iTRAQ-8plex_K]	2	138-149	TRUE	7.794	604.698	0	2012_10_22_FRF_OT_36.9262.9265.3	Phytophthora	1	G4ZEQ8	286.972	10641.5	2400.82	213.073	11075	2501.86	348.333	9321.8	1913.02	4.87281	0.829724	0.170276	4.87281
59	G4ZEQ8	G4ZEQ8_PHYSP	Putative uncharacterized protein	31.865	8.11	3	2	0		0		R|LAGLLGFDVNGK|T	[iTRAQ-8plex_Nterm]LAGLLGFDVNGK[iTRAQ-8plex_K]	2	138-149	TRUE	8.422	604.698	0	2012_10_22_FRF_OT_36.9290.9293.3	Phytophthora	1	G4ZEQ8	269.821	20584.3	4018.96	118.019	21534.6	4159.82	192.938	18125.7	3180.77	5.69854	0.850714	0.149286	5.69854
59	G4ZEQ8	G4ZEQ8_PHYSP	Putative uncharacterized protein	31.865	8.11	3	2	0		0		R|SDIISLHAPLFPTTK|H	[iTRAQ-8plex_Nterm]SDIISLHAPLFPTTK[iTRAQ-8plex_K]	2	202-216	TRUE	8.225	750.104	0	2012_10_22_FRF_OT_32.6209.6212.3	Phytophthora	1	G4ZEQ8	287.057	14121.6	2769.61	190.78	14793.9	2867.12	311.889	12452	2192.32	5.67984	0.850296	0.149704	5.67984
60	G4YP90	G4YP90_PHYSP	Putative uncharacterized protein	31.796	8.22	5	2	0		3	D0MTP0,H3H1E3,D0NVP8	R|IDASVDPVQLVWYTGGSTETR|W	[iTRAQ-8plex_Nterm]IDASVDPVQLVWYTGGSTETR	1	151-171	FALSE	7.893	866.781	0	2012_10_22_FRF_OT_40.7289.7292.3	Phytophthora	3	G4YP90,H3H1E3,D0MSJ6	1767.75	11202.8	6073.77	1664.31	11180.1	6488.44	2720.83	9410.29	4961.32
60	G4YP90	G4YP90_PHYSP	Putative uncharacterized protein	31.796	8.22	5	2	0		3	D0MTP0,H3H1E3,D0NVP8	K|YLTHILTMR|Q	[iTRAQ-8plex_Nterm]YLTHILTMR	1	49-57	FALSE	8.391	484.615	0	2012_10_22_FRF_OT_28.7084.7087.3	Phytophthora	9	G4YP90,G4YP82,G4YP86,H3H1E1,D0MTP0,D0MSJ5,D0MSJ4,D0NSZ3,D0NVP8	6086.8	35590.2	16456.3	4985.11	35001.2	17535.3	8149.71	29460.6	13408.2
60	G4YP90	G4YP90_PHYSP	Putative uncharacterized protein	31.796	8.22	5	2	0		3	D0MTP0,H3H1E3,D0NVP8	K|YLTHILTMR|Q	[iTRAQ-8plex_Nterm]YLTHILTMR	1	49-57	FALSE	8.002	484.615	0	2012_10_22_FRF_OT_28.6958.6961.3	Phytophthora	9	G4YP90,G4YP82,G4YP86,H3H1E1,D0MTP0,D0MSJ5,D0MSJ4,D0NSZ3,D0NVP8	1993.67	10975.2	4785.89	1691.75	10821.6	5093.63	2765.68	9108.58	3894.79
60	G4YP90	G4YP90_PHYSP	Putative uncharacterized protein	31.796	8.22	5	2	0		3	D0MTP0,H3H1E3,D0NVP8	K|YLTHILTMR|Q	[iTRAQ-8plex_Nterm]YLTHILTM[Oxidation_M]R	2	49-57	FALSE	8.667	489.947	0	2012_10_22_FRF_OT_28.6132.6134.3	Phytophthora	9	G4YP90,G4YP82,G4YP86,H3H1E1,D0MTP0,D0MSJ5,D0MSJ4,D0NSZ3,D0NVP8	9486.49	37997.4	21080.2	8466.78	36058.7	22545.3	13841.6	30350.7	17239
60	G4YP90	G4YP90_PHYSP	Putative uncharacterized protein	31.796	8.22	5	2	0		3	D0MTP0,H3H1E3,D0NVP8	K|YLTHILTMR|Q	[iTRAQ-8plex_Nterm]YLTHILTM[Oxidation_M]R	2	49-57	FALSE	8.307	489.947	0	2012_10_22_FRF_OT_28.6251.6254.3	Phytophthora	9	G4YP90,G4YP82,G4YP86,H3H1E1,D0MTP0,D0MSJ5,D0MSJ4,D0NSZ3,D0NVP8	18392.6	94697.5	51088.2	15798.7	90387.2	54610.6	25827.8	76079	41757.4
61	G4YS06	G4YS06_PHYSP	Putative uncharacterized protein	31.643	11.59	7	2	0		1	D0NG33	K|GLAAVCINTK|L	[iTRAQ-8plex_Nterm]GLAAVC[Cys_CAM]INTK[iTRAQ-8plex_K]	3	51-60	FALSE	7.511	827.987	0	2012_10_22_FRF_OT_30.4677.4680.2	Phytophthora	3	G4YS06,D0NG33,D0NG34		252540	140500
61	G4YS06	G4YS06_PHYSP	Putative uncharacterized protein	31.643	11.59	7	2	0		1	D0NG33	K|GLAAVCINTK|L	[iTRAQ-8plex_Nterm]GLAAVC[Cys_CAM]INTK[iTRAQ-8plex_K]	3	51-60	FALSE	7.43	827.986	0	2012_10_22_FRF_OT_30.4650.4653.2	Phytophthora	3	G4YS06,D0NG33,D0NG34		110327	61167.2
61	G4YS06	G4YS06_PHYSP	Putative uncharacterized protein	31.643	11.59	7	2	0		1	D0NG33	K|GLAAVCINTK|L	[iTRAQ-8plex_Nterm]GLAAVC[Cys_CAM]INTK[iTRAQ-8plex_K]	3	51-60	FALSE	7.166	827.986	0	2012_10_22_FRF_OT_30.4700.4703.2	Phytophthora	3	G4YS06,D0NG33,D0NG34		60691.6	35488.5
61	G4YS06	G4YS06_PHYSP	Putative uncharacterized protein	31.643	11.59	7	2	0		1	D0NG33	K|GLAAVCINTK|L	[iTRAQ-8plex_Nterm]GLAAVC[Cys_CAM]INTK[iTRAQ-8plex_K]	3	51-60	FALSE	8.308	552.327	0	2012_10_22_FRF_OT_30.4656.4659.3	Phytophthora	3	G4YS06,D0NG33,D0NG34		2642093	1.45912e+06
61	G4YS06	G4YS06_PHYSP	Putative uncharacterized protein	31.643	11.59	7	2	0		1	D0NG33	K|GLAAVCINTK|L	[iTRAQ-8plex_Nterm]GLAAVC[Cys_CAM]INTK[iTRAQ-8plex_K]	3	51-60	FALSE	8.893	552.327	0	2012_10_22_FRF_OT_30.4685.4688.3	Phytophthora	3	G4YS06,D0NG33,D0NG34		1.89593e+06	1.01412e+06
61	G4YS06	G4YS06_PHYSP	Putative uncharacterized protein	31.643	11.59	7	2	0		1	D0NG33	K|GLAAVCINTK|L	[iTRAQ-8plex_Nterm]GLAAVC[Cys_CAM]INTK[iTRAQ-8plex_K]	3	51-60	FALSE	8.252	552.327	0	2012_10_22_FRF_OT_30.4642.4645.3	Phytophthora	3	G4YS06,D0NG33,D0NG34		413411	225890
61	G4YS06	G4YS06_PHYSP	Putative uncharacterized protein	31.643	11.59	7	2	0		1	D0NG33	K|LLNAVNALR|S	[iTRAQ-8plex_Nterm]LLNAVNALR	1	39-47	TRUE	6.411	644.402	0	2012_10_22_FRF_OT_28.7485.7488.2	Phytophthora	1	G4YS06	206.44	1105.19	6328.88	207.529	622.12	6865.13	339.269	523.639	5249.35	0.0997531	0.090705	0.909295	0.0997531
62	G4YLH1	G4YLH1_PHYSP	Putative uncharacterized protein	31.497	4.96	3	2	0		3	G4YNJ6,H3GTL1,G4YNJ8	K|FVYVSNR|G	[iTRAQ-8plex_Nterm]FVYVSNR	1	296-302	FALSE	10.715	594.836	0	2012_10_22_FRF_OT_28.4510.4513.2	Phytophthora	4	G4YNJ6,G4YLH1,G4YNJ8,H3GTL1	27409.7	213230	135183	24621.4	203139	144844	40251.3	170982	110754
62	G4YLH1	G4YLH1_PHYSP	Putative uncharacterized protein	31.497	4.96	3	2	0		3	G4YNJ6,H3GTL1,G4YNJ8	K|FVYVSNR|G	[iTRAQ-8plex_Nterm]FVYVSNR	1	296-302	FALSE	10.376	594.835	0	2012_10_22_FRF_OT_28.4427.4430.2	Phytophthora	4	G4YNJ6,G4YLH1,G4YNJ8,H3GTL1	12256.8	66689	54827.6	11180.6	62551.9	58933.2	18278.2	52650	45062.7
62	G4YLH1	G4YLH1_PHYSP	Putative uncharacterized protein	31.497	4.96	3	2	0		3	G4YNJ6,H3GTL1,G4YNJ8	K|GLNPTYVQGSNK|K	[iTRAQ-8plex_Nterm]GLNPTYVQGSNK[iTRAQ-8plex_K]	2	69-80	TRUE	7.767	629.354	0	2012_10_22_FRF_OT_30.3221.3224.3	Phytophthora	1	G4YLH1	850.439	79214.7	38300	249.617	80689.7	40818.6	408.077	67916.6	31211.5	2.17601	0.68514	0.31486	2.17601
63	B0B0H6	B0B0H6_PHYCI	Glucan 1,3-beta-D-glucosidase	31.272	7.19	13	2	0		3	G4ZK26,H3GAU8,G5AGU4	R|AGPDWATADVK|C	[iTRAQ-8plex_Nterm]AGPDWATADVK[iTRAQ-8plex_K]	2	37-47	FALSE	6.959	869.978	0	2012_10_22_FRF_OT_39.3910.3913.2	Phytophthora	4	G4ZK26,G5AGU4,H3GAU8,B0B0H6	1672.53	165276	136958		159388	147184		134157	112543
63	B0B0H6	B0B0H6_PHYCI	Glucan 1,3-beta-D-glucosidase	31.272	7.19	13	2	0		3	G4ZK26,H3GAU8,G5AGU4	R|AGPDWATADVK|C	[iTRAQ-8plex_Nterm]AGPDWATADVK[iTRAQ-8plex_K]	2	37-47	FALSE	7.002	869.977	0	2012_10_22_FRF_OT_39.3924.3927.2	Phytophthora	4	G4ZK26,G5AGU4,H3GAU8,B0B0H6	859.168	69900.9	54644		67843.2	58683.9		57103.7	44872
63	B0B0H6	B0B0H6_PHYCI	Glucan 1,3-beta-D-glucosidase	31.272	7.19	13	2	0		3	G4ZK26,H3GAU8,G5AGU4	R|AGPDWATADVK|C	[iTRAQ-8plex_Nterm]AGPDWATADVK[iTRAQ-8plex_K]	2	37-47	FALSE	7.358	869.977	0	2012_10_22_FRF_OT_39.3869.3872.2	Phytophthora	4	G4ZK26,G5AGU4,H3GAU8,B0B0H6	479.393	39345.2	30723.9		38233.9	32994.5		32181.5	25228.9
63	B0B0H6	B0B0H6_PHYCI	Glucan 1,3-beta-D-glucosidase	31.272	7.19	13	2	0		3	G4ZK26,H3GAU8,G5AGU4	R|FSALVETASTYSK|E	[iTRAQ-8plex_Nterm]FSALVETASTYSK[iTRAQ-8plex_K]	2	215-227	TRUE	8.494	1006.56	0	2012_10_22_FRF_OT_35.8219.8222.2	Phytophthora	1	B0B0H6		5244.54	4757.62
63	B0B0H6	B0B0H6_PHYCI	Glucan 1,3-beta-D-glucosidase	31.272	7.19	13	2	0		3	G4ZK26,H3GAU8,G5AGU4	R|FSALVETASTYSK|E	[iTRAQ-8plex_Nterm]FSALVETASTYSK[iTRAQ-8plex_K]	2	215-227	TRUE	8.571	1006.56	0	2012_10_22_FRF_OT_35.8322.8325.2	Phytophthora	1	B0B0H6		15135.7	13025.4
63	B0B0H6	B0B0H6_PHYCI	Glucan 1,3-beta-D-glucosidase	31.272	7.19	13	2	0		3	G4ZK26,H3GAU8,G5AGU4	R|FSALVETASTYSK|E	[iTRAQ-8plex_Nterm]FSALVETASTYSK[iTRAQ-8plex_K]	2	215-227	TRUE	8.801	671.375	0	2012_10_22_FRF_OT_35.8336.8339.3	Phytophthora	1	B0B0H6	10170.7	356477	331621	4538.42	343960	356778	7419.46	289512	272807	1.06123	0.514854	0.485146	1.06123
63	B0B0H6	B0B0H6_PHYCI	Glucan 1,3-beta-D-glucosidase	31.272	7.19	13	2	0		3	G4ZK26,H3GAU8,G5AGU4	R|FSALVETASTYSK|E	[iTRAQ-8plex_Nterm]FSALVETASTYSK[iTRAQ-8plex_K]	2	215-227	TRUE	7.955	671.373	0	2012_10_22_FRF_OT_35.8198.8201.3	Phytophthora	1	B0B0H6	1167.56	31588.3	27071.7	534.183	30615.4	29101.4	873.287	25769	22252.1	1.15805	0.536618	0.463382	1.15805
63	B0B0H6	B0B0H6_PHYCI	Glucan 1,3-beta-D-glucosidase	31.272	7.19	13	2	0		3	G4ZK26,H3GAU8,G5AGU4	R|FSALVETASTYSK|E	[iTRAQ-8plex_Nterm]FSALVETASTYSK[iTRAQ-8plex_K]	2	215-227	TRUE	8.409	1006.56	0	2012_10_22_FRF_OT_36.8213.8216.2	Phytophthora	1	B0B0H6	53.6332	9088.6	8578.93		8753.18	9231.11		7367.56	7058.47	1.04379	0.510713	0.489287	1.04379
63	B0B0H6	B0B0H6_PHYCI	Glucan 1,3-beta-D-glucosidase	31.272	7.19	13	2	0		3	G4ZK26,H3GAU8,G5AGU4	R|FSALVETASTYSK|E	[iTRAQ-8plex_Nterm]FSALVETASTYSK[iTRAQ-8plex_K]	2	215-227	TRUE	9.433	671.375	0	2012_10_22_FRF_OT_36.8261.8264.3	Phytophthora	1	B0B0H6	55855	1.60436e+06	1.45928e+06	27628.4	1.54854e+06	1.56966e+06	45167.1	1.30341e+06	1.20022e+06	1.08598	0.520608	0.479392	1.08598
63	B0B0H6	B0B0H6_PHYCI	Glucan 1,3-beta-D-glucosidase	31.272	7.19	13	2	0		3	G4ZK26,H3GAU8,G5AGU4	R|FSALVETASTYSK|E	[iTRAQ-8plex_Nterm]FSALVETASTYSK[iTRAQ-8plex_K]	2	215-227	TRUE	8.592	671.375	0	2012_10_22_FRF_OT_36.8282.8285.3	Phytophthora	1	B0B0H6	25994.3	971934	902180	10146.6	936205	970616	16587.7	788005	742172	1.06176	0.514976	0.485024	1.06176
63	B0B0H6	B0B0H6_PHYCI	Glucan 1,3-beta-D-glucosidase	31.272	7.19	13	2	0		3	G4ZK26,H3GAU8,G5AGU4	R|FSALVETASTYSK|E	[iTRAQ-8plex_Nterm]FSALVETASTYSK[iTRAQ-8plex_K]	2	215-227	TRUE	8.944	671.374	0	2012_10_22_FRF_OT_36.8310.8313.3	Phytophthora	1	B0B0H6	6292.42	188948	184793	3045.09	181356	198909	4978.14	152647	152093	1.00364	0.500909	0.499091	1.00364
63	B0B0H6	B0B0H6_PHYCI	Glucan 1,3-beta-D-glucosidase	31.272	7.19	13	2	0		3	G4ZK26,H3GAU8,G5AGU4	R|FSALVETASTYSK|E	[iTRAQ-8plex_Nterm]FSALVETASTYSK[iTRAQ-8plex_K]	2	215-227	TRUE	8.438	671.374	0	2012_10_22_FRF_OT_36.8186.8189.3	Phytophthora	1	B0B0H6	1880.18	54747.9	47293.8	1059.24	53061.4	50843.7	1731.66	44661.9	38877.1	1.1488	0.534623	0.465377	1.1488
63	B0B0H6	B0B0H6_PHYCI	Glucan 1,3-beta-D-glucosidase	31.272	7.19	13	2	0		3	G4ZK26,H3GAU8,G5AGU4	R|FSALVETASTYSK|E	[iTRAQ-8plex_Nterm]FSALVETASTYSK[iTRAQ-8plex_K]	2	215-227	TRUE	6.436	503.783	0	2012_10_22_FRF_OT_36.8228.8231.4	Phytophthora	1	B0B0H6	784.536	21427.5	19137.3	390.196	20423.7	20583.7	637.896	17190.6	15739.1	1.09222	0.52204	0.47796	1.09222
64	Q6XDM3	Q6XDM3_PHYIN	Transglutaminase elicitor M81C	30.889	3.55	4	3	0		9	D0RLV4,Q6Q475,Q01928,G4ZZV8,B0B0Q5,D0NUH1,D0NUH0,Q6XDM1,H3GZF5	K|AAQTFYGLQK|Y	[iTRAQ-8plex_Nterm]AAQTFYGLQK[iTRAQ-8plex_K]	2	421-430	FALSE	6.316	867.998	0	2012_10_22_FRF_OT_30.5308.5311.2	Phytophthora	5	Q6XDM3,Q6XDM2,G4ZZW1,D0RLV4,D0NUH2	193.91	20255.7	7691.47		20261.1	8158.93		17053.8	6238.65
64	Q6XDM3	Q6XDM3_PHYIN	Transglutaminase elicitor M81C	30.889	3.55	4	3	0		9	D0RLV4,Q6Q475,Q01928,G4ZZV8,B0B0Q5,D0NUH1,D0NUH0,Q6XDM1,H3GZF5	K|KAAQTFYGLQK|Y	[iTRAQ-8plex_Nterm]K[iTRAQ-8plex_K]AAQTFYGLQK[iTRAQ-8plex_K]	3	420-430	FALSE	6.806	723.1	1	2012_10_22_FRF_OT_29.4354.4357.3	Phytophthora	5	Q6XDM3,Q6XDM2,G4ZZW1,D0RLV4,D0NUH2	789.481	30446.1	11751.2	512.799	30293.6	12471.7	838.328	25498.2	9536.33
64	Q6XDM3	Q6XDM3_PHYIN	Transglutaminase elicitor M81C	30.889	3.55	4	3	0		9	D0RLV4,Q6Q475,Q01928,G4ZZV8,B0B0Q5,D0NUH1,D0NUH0,Q6XDM1,H3GZF5	K|LEAYFGTK|M	[iTRAQ-8plex_Nterm]LEAYFGTK[iTRAQ-8plex_K]	2	181-188	FALSE	6.648	512.965	0	2012_10_22_FRF_OT_36.6806.6809.3	Phytophthora	14	Q6XDM1,Q6XDM3,Q6Q475,G4ZZV5,G4ZZV6,G4ZZW3,G5A054,G4ZZV8,H3GZF4,H3GZF5,D0NUH0,D0NUH1,Q01928,B0B0Q5	1949.11	65827.5	41823	1517.15	62471.1	44815.5	2480.25	52582	34267.7
64	Q6XDM3	Q6XDM3_PHYIN	Transglutaminase elicitor M81C	30.889	3.55	4	3	0		9	D0RLV4,Q6Q475,Q01928,G4ZZV8,B0B0Q5,D0NUH1,D0NUH0,Q6XDM1,H3GZF5	K|LEAYFGTK|M	[iTRAQ-8plex_Nterm]LEAYFGTK[iTRAQ-8plex_K]	2	181-188	FALSE	6.508	512.964	0	2012_10_22_FRF_OT_36.6821.6824.3	Phytophthora	14	Q6XDM1,Q6XDM3,Q6Q475,G4ZZV5,G4ZZV6,G4ZZW3,G5A054,G4ZZV8,H3GZF4,H3GZF5,D0NUH0,D0NUH1,Q01928,B0B0Q5	4753.45	237553	165419	2917.66	221721	177494	4769.81	186623	135719
65	T1NXE7	T1NXE7_PHYCP	Pectate lyase	30.843	6.25	4	2	0		0		R|FSMVNNYIHSTSGR|S	[iTRAQ-8plex_Nterm]FSMVNNYIHSTSGR	1	258-271	TRUE	8.413	639.657	0	2012_10_22_FRF_OT_28.6714.6717.3	Phytophthora	1	T1NXE7	904.029	12342	5497.57	896.526	12718	5848.35	1465.65	10704.8	4471.88	2.3938	0.705345	0.294655	2.3938
65	T1NXE7	T1NXE7_PHYCP	Pectate lyase	30.843	6.25	4	2	0		0		R|FSMVNNYIHSTSGR|S	[iTRAQ-8plex_Nterm]FSM[Oxidation_M]VNNYIHSTSGR	2	258-271	TRUE	7.745	644.988	0	2012_10_22_FRF_OT_28.5253.5256.3	Phytophthora	1	T1NXE7	2487.13	33217.3	18341.7	2399.32	33892.1	19592.7	3922.43	28527	14981.4	1.90416	0.655667	0.344333	1.90416
65	T1NXE7	T1NXE7_PHYCP	Pectate lyase	30.843	6.25	4	2	0		0		K|SYSAITGYSPR|S	[iTRAQ-8plex_Nterm]SYSAITGYSPR	1	372-382	TRUE	8.696	753.396	0	2012_10_22_FRF_OT_28.4231.4234.2	Phytophthora	1	T1NXE7	1234.26	41773.5	17040.2	1192.88	43063.3	18093.1	1950.13	36246.4	13834.7	2.61997	0.723754	0.276246	2.61997
65	T1NXE7	T1NXE7_PHYCP	Pectate lyase	30.843	6.25	4	2	0		0		K|SYSAITGYSPR|S	[iTRAQ-8plex_Nterm]SYSAITGYSPR	1	372-382	TRUE	8.576	502.601	0	2012_10_22_FRF_OT_28.4259.4262.3	Phytophthora	1	T1NXE7	10896.4	142213	68674.4	10813.5	145147	73185.9	17678.1	122170	55960.9	2.18314	0.685845	0.314155	2.18314
66	D0NNT6	D0NNT6_PHYIT	Glutamine synthetase	30.771	13.16	3	2	3	D0NNT7,G5AC97,Q8H731	2	H3GAH1,H3GAH2	R|HETASMDTFSYGVANR|G	[iTRAQ-8plex_Nterm]HETASM[Oxidation_M]DTFSYGVANR	2	168-183	FALSE	7.221	702.667	0	2012_10_22_FRF_OT_37.2908.2911.3	Phytophthora	6	G5AC97,Q8H731,H3GAH2,H3GAH1,D0NNT7,D0NNT6	560.456	8017.77	3725.1	296.466	8026.38	3968.38	484.665	6755.81	3034.38
66	D0NNT6	D0NNT6_PHYIT	Glutamine synthetase	30.771	13.16	3	2	3	D0NNT7,G5AC97,Q8H731	2	H3GAH1,H3GAH2	R|RPASNMDPYVVTGR|I	[iTRAQ-8plex_Nterm]RPASNMDPYVVTGR	1	205-218	FALSE	6.64	622.998	1	2012_10_22_FRF_OT_28.3635.3638.3	Phytophthora	4	G5AC97,Q8H731,D0NNT7,D0NNT6	58583	482944	63869.4	49205.2	508326	64539	80441.1	427859	49349.1
66	D0NNT6	D0NNT6_PHYIT	Glutamine synthetase	30.771	13.16	3	2	3	D0NNT7,G5AC97,Q8H731	2	H3GAH1,H3GAH2	R|RPASNMDPYVVTGR|I	[iTRAQ-8plex_Nterm]RPASNM[Oxidation_M]DPYVVTGR	2	205-218	FALSE	7.277	628.329	1	2012_10_22_FRF_OT_28.2550.2553.3	Phytophthora	4	G5AC97,Q8H731,D0NNT7,D0NNT6	41926.5	295189	22837.4	31535.8	311170	21854.5	51555	261912	16710.9
67	G4Z433	G4Z433_PHYSP	Putative uncharacterized protein	30.618	6.09	4	2	0		0		K|CATAGGHDATSGFPFFESFR|I	[iTRAQ-8plex_Nterm]C[Cys_CAM]ATAGGHDATSGFPFFESFR	2	415-434	TRUE	8.959	822.72	0	2012_10_22_FRF_OT_37.7515.7518.3	Phytophthora	1	G4Z433	820.365	16130.5	10855.4	649.188	16184.9	11632.4	1061.3	13622.9	8894.57	1.5316	0.604992	0.395008	1.5316
67	G4Z433	G4Z433_PHYSP	Putative uncharacterized protein	30.618	6.09	4	2	0		0		K|VVYIEWER|S	[iTRAQ-8plex_Nterm]VVYIEWER	1	234-241	FALSE	6.449	699.388	0	2012_10_22_FRF_OT_38.5915.5918.2	Phytophthora	3	G4Z433,H3GZM5,D0NAQ9	5056.54	41563.7	32351.2	4809.14	40764.6	34737.3	7862.02	34311.6	26561.5
67	G4Z433	G4Z433_PHYSP	Putative uncharacterized protein	30.618	6.09	4	2	0		0		K|VVYIEWER|S	[iTRAQ-8plex_Nterm]VVYIEWER	1	234-241	FALSE	6.615	699.39	0	2012_10_22_FRF_OT_39.6374.6377.2	Phytophthora	3	G4Z433,H3GZM5,D0NAQ9	35000	253076	198157	33824.4	247448	212794	55296.4	208277	162711
67	G4Z433	G4Z433_PHYSP	Putative uncharacterized protein	30.618	6.09	4	2	0		0		K|VVYIEWER|S	[iTRAQ-8plex_Nterm]VVYIEWER	1	234-241	FALSE	8.132	466.594	0	2012_10_22_FRF_OT_39.6404.6407.3	Phytophthora	3	G4Z433,H3GZM5,D0NAQ9	14734.2	83400.2	65470.2	14557.1	81572.3	70307.8	23798.1	68659.5	53760.1
68	G2XKV0	G2XKV0_PHYCP	Pectinesterase	30.6	9.76	3	2	0		4	I4AXX1,D0MWL3,H3GA77,D0MS99	R|VFGSTPGQAFLGR|P	[iTRAQ-8plex_Nterm]VFGSTPGQAFLGR	1	241-253	FALSE	7.428	820.957	0	2012_10_22_FRF_OT_28.6769.6772.2	Phytophthora	2	G2XKV0,D0MS99	2835.92	43401	59681.1	1613.79	40674.6	64409.1	2638.24	34235.9	49249.7
68	G2XKV0	G2XKV0_PHYCP	Pectinesterase	30.6	9.76	3	2	0		4	I4AXX1,D0MWL3,H3GA77,D0MS99	R|VFGSTPGQAFLGR|P	[iTRAQ-8plex_Nterm]VFGSTPGQAFLGR	1	241-253	FALSE	7.295	547.639	0	2012_10_22_FRF_OT_28.6770.6773.3	Phytophthora	2	G2XKV0,D0MS99	3629.06	27282	41203.8	3021.35	25211.7	44495.1	4939.32	21220.7	34022.7
68	G2XKV0	G2XKV0_PHYCP	Pectinesterase	30.6	9.76	3	2	0		4	I4AXX1,D0MWL3,H3GA77,D0MS99	K|VYNLNVANTAGNVGQAIAMK|V	[iTRAQ-8plex_Nterm]VYNLNVANTAGNVGQAIAMK[iTRAQ-8plex_K]	2	138-157	FALSE	7.918	886.16	0	2012_10_22_FRF_OT_30.7493.7496.3	Phytophthora	4	G2XKV0,I4AXX1,H3GA77,D0MWL3	1761.81	32226.4	28208.9	995.086	31322	30329.4	1626.78	26363.7	23191.1
69	G2XKU9	G2XKU9_PHYCP	Pectinesterase	30.481	7.58	4	2	0		3	G4Z870,H3GWR2,G4Z909	R|ESESSSATYVFNK|A	[iTRAQ-8plex_Nterm]ESESSSATYVFNK[iTRAQ-8plex_K]	2	230-242	TRUE	7.814	686.355	0	2012_10_22_FRF_OT_39.3778.3781.3	Phytophthora	1	G2XKU9	7377.63	259102	133497	4472.26	261114	142466	7311.29	219780	108935	2.01753	0.668603	0.331397	2.01753
69	G2XKU9	G2XKU9_PHYCP	Pectinesterase	30.481	7.58	4	2	0		3	G4Z870,H3GWR2,G4Z909	R|TYINGATDFVFGR|Y	[iTRAQ-8plex_Nterm]TYINGATDFVFGR	1	193-205	FALSE	8.352	882.965	0	2012_10_22_FRF_OT_35.7889.7892.2	Phytophthora	4	G2XKU9,G4Z909,G4Z870,H3GWR2	1259.96	18913.1	10894.1	898.172	18975.5	11648	1468.34	15971.7	8906.52
69	G2XKU9	G2XKU9_PHYCP	Pectinesterase	30.481	7.58	4	2	0		3	G4Z870,H3GWR2,G4Z909	R|TYINGATDFVFGR|Y	[iTRAQ-8plex_Nterm]TYINGATDFVFGR	1	193-205	FALSE	8.34	588.978	0	2012_10_22_FRF_OT_35.7902.7905.3	Phytophthora	4	G2XKU9,G4Z909,G4Z870,H3GWR2	574.923	5475.92	3277.05	476.201	5411.31	3506.64	778.498	4554.71	2681.32
69	G2XKU9	G2XKU9_PHYCP	Pectinesterase	30.481	7.58	4	2	0		3	G4Z870,H3GWR2,G4Z909	R|TYINGATDFVFGR|Y	[iTRAQ-8plex_Nterm]TYINGATDFVFGR	1	193-205	FALSE	7.843	882.965	0	2012_10_22_FRF_OT_36.7857.7860.2	Phytophthora	4	G2XKU9,G4Z909,G4Z870,H3GWR2	1885.92	29860.1	16689.3	1288.33	29935.9	17836.2	2106.17	25197.1	13638.2
70	H3GH67	H3GH67_PHYRM	Uncharacterized protein	30.006	8.7	2	2	0		2	G4ZUM7,D0NC30	K|IAIHSAPDLTGPWK|Y	[iTRAQ-8plex_Nterm]IAIHSAPDLTGPWK[iTRAQ-8plex_K]	2	56-69	FALSE	7.393	705.411	0	2012_10_22_FRF_OT_32.5395.5398.3	Phytophthora	2	H3GH67,D0NC30	193.348	25498.2	4224.79	89.5822	26889.8	4332.69	146.45	22633.2	3312.95
70	H3GH67	H3GH67_PHYRM	Uncharacterized protein	30.006	8.7	2	2	0		2	G4ZUM7,D0NC30	K|YGPVLYYHYVDTR|V	[iTRAQ-8plex_Nterm]YGPVLYYHYVDTR	1	286-298	FALSE	8.04	650.675	0	2012_10_22_FRF_OT_32.5459.5462.3	Phytophthora	2	G4ZUM7,H3GH67	4740.72	77764.8	11673.1	4526.48	82032.6	11898.2	7399.93	69046.9	9097.84
71	H3GRB0	H3GRB0_PHYRM	Uncharacterized protein	29.789	4.6	6	2	0		2	G4YSJ5,G4ZKR4	R|IAFQSGDNVIVR|E	[iTRAQ-8plex_Nterm]IAFQSGDNVIVR	1	146-157	FALSE	7.074	811.96	0	2012_10_22_FRF_OT_35.5379.5382.2	Phytophthora	12	G4ZK20,G4ZK14,G4YSJ5,G4ZK12,G4ZKR4,H3H869,H3GRB2,H3GRB1,H3GRB3,H3GRB0,H3H841,H3GRB6	6149.28	115832	61176.6	4931.93	117163	65310.3	8062.76	98616.5	49938.9
71	H3GRB0	H3GRB0_PHYRM	Uncharacterized protein	29.789	4.6	6	2	0		2	G4YSJ5,G4ZKR4	R|IAFQSGDNVIVR|E	[iTRAQ-8plex_Nterm]IAFQSGDNVIVR	1	146-157	FALSE	8.868	541.642	0	2012_10_22_FRF_OT_35.5412.5415.3	Phytophthora	12	G4ZK20,G4ZK14,G4YSJ5,G4ZK12,G4ZKR4,H3H869,H3GRB2,H3GRB1,H3GRB3,H3GRB0,H3H841,H3GRB6	62764.6	944879	584522	47019.8	947041	625646	76868.3	797125	478394
71	H3GRB0	H3GRB0_PHYRM	Uncharacterized protein	29.789	4.6	6	2	0		2	G4YSJ5,G4ZKR4	R|IAFQSGDNVIVR|E	[iTRAQ-8plex_Nterm]IAFQSGDNVIVR	1	146-157	FALSE	9.928	541.643	0	2012_10_22_FRF_OT_36.5420.5423.3	Phytophthora	12	G4ZK20,G4ZK14,G4YSJ5,G4ZK12,G4ZKR4,H3H869,H3GRB2,H3GRB1,H3GRB3,H3GRB0,H3H841,H3GRB6	7139.65	116935	64206.2	5848.23	118162	68590	9560.74	99456.9	52446.6
71	H3GRB0	H3GRB0_PHYRM	Uncharacterized protein	29.789	4.6	6	2	0		2	G4YSJ5,G4ZKR4	R|IAFQSGDNVIVR|E	[iTRAQ-8plex_Nterm]IAFQSGDNVIVR	1	146-157	FALSE	7.946	541.643	0	2012_10_22_FRF_OT_37.5045.5048.3	Phytophthora	12	G4ZK20,G4ZK14,G4YSJ5,G4ZK12,G4ZKR4,H3H869,H3GRB2,H3GRB1,H3GRB3,H3GRB0,H3H841,H3GRB6	2110.66	31540.6	18220.2	1726.81	31715.5	19481.3	2823.01	26695	14896.2
71	H3GRB0	H3GRB0_PHYRM	Uncharacterized protein	29.789	4.6	6	2	0		2	G4YSJ5,G4ZKR4	R|YDGSTETWATK|L	[iTRAQ-8plex_Nterm]YDGSTETWATK[iTRAQ-8plex_K]	2	230-240	TRUE	7.577	933.982	0	2012_10_22_FRF_OT_39.3498.3501.2	Phytophthora	1	H3GRB0	230.793	51571.4	24428.1		52444.3	26025.2		44142.5	19899.9	2.21822	0.689269	0.310731	2.21822
71	H3GRB0	H3GRB0_PHYRM	Uncharacterized protein	29.789	4.6	6	2	0		2	G4YSJ5,G4ZKR4	R|YDGSTETWATK|L	[iTRAQ-8plex_Nterm]YDGSTETWATK[iTRAQ-8plex_K]	2	230-240	TRUE	7.89	622.991	0	2012_10_22_FRF_OT_39.3490.3493.3	Phytophthora	1	H3GRB0	1424.37	137882	65117.8	561.649	140234	69371.2	918.188	118035	53044	2.22524	0.689945	0.310055	2.22524
72	G4YQ65	G4YQ65_PHYSP	Putative uncharacterized protein	29.415	4.73	3	2	1	G4YQ58	1	D0MXI7	K|ASGGVPGGFTTYR|D	[iTRAQ-8plex_Nterm]ASGGVPGGFTTYR	1	449-461	FALSE	6.624	787.419	0	2012_10_22_FRF_OT_28.4330.4333.2	Phytophthora	10	G4YQ65,G4YQ58,G4YQ67,G4YI39,H3GZM6,H3GTM0,D0MXJ2,D0MXI7,D0MXI8,D0N574	1466.2	25834.2	18165.1	976.027	25788.5	19477.5	1595.62	21706.2	14893.3
72	G4YQ65	G4YQ65_PHYSP	Putative uncharacterized protein	29.415	4.73	3	2	1	G4YQ58	1	D0MXI7	R|YFYIASVTIPR|S	[iTRAQ-8plex_Nterm]YFYIASVTIPR	1	347-357	FALSE	9.772	817.466	0	2012_10_22_FRF_OT_28.7960.7963.2	Phytophthora	2	G4YQ65,G4YQ58	423.475	11891.8	7260.94		12071.3	7768.88		10160.4	5940.4
72	G4YQ65	G4YQ65_PHYSP	Putative uncharacterized protein	29.415	4.73	3	2	1	G4YQ58	1	D0MXI7	R|YFYIASVTIPR|S	[iTRAQ-8plex_Nterm]YFYIASVTIPR	1	347-357	FALSE	10.841	545.313	0	2012_10_22_FRF_OT_28.7973.7976.3	Phytophthora	2	G4YQ65,G4YQ58	3060.19	49472.6	29565.2	1212.48	50259.4	31623	1982.18	42303.4	24180.2
73	Q8SAQ8	Q8SAQ8_PHYIN	6-phosphogluconate dehydrogenase, decarboxylating	28.983	6.13	2	2	3	H3G9Q8,G4Z5K1,D0NE49	0		K|DASLISLLVDPDFAAELQAR|Q	[iTRAQ-8plex_Nterm]DASLISLLVDPDFAAELQAR	1	386-405	FALSE	9.595	816.778	0	2012_10_22_FRF_OT_40.9208.9211.3	Phytophthora	4	Q8SAQ8,G4Z5K1,H3G9Q8,D0NE49	237.655	2401.38	682.53	225.113	2460.13	717.758	368.017	2070.69	548.826
73	Q8SAQ8	Q8SAQ8_PHYIN	6-phosphogluconate dehydrogenase, decarboxylating	28.983	6.13	2	2	3	H3G9Q8,G4Z5K1,D0NE49	0		R|DFFGGHTYER|T	[iTRAQ-8plex_Nterm]DFFGGHTYER	1	451-460	FALSE	6.552	511.586	0	2012_10_22_FRF_OT_37.3755.3758.3	Phytophthora	4	Q8SAQ8,G4Z5K1,H3G9Q8,D0NE49	3948.35	37935.7	5159.55	3645.23	40004.4	5223.66	5959.26	33671.7	3994.22
74	O42830	O42830_PHYPR	CBEL protein, formerly GP34	28.916	9.33	5	2	0		1	G4YIR7	K|AYTYINNNPGQPVCYLK|S	[iTRAQ-8plex_Nterm]AYTYINNNPGQPVC[Cys_CAM]YLK[iTRAQ-8plex_K]	3	234-250	FALSE	7.3	1312.19	0	2012_10_22_FRF_OT_30.6358.6361.2	Phytophthora	7	B9VUU8,G4YIR7,G4YIR5,H3H2Y7,D0MY49,D0MY47,O42830		19394	8143.4
74	O42830	O42830_PHYPR	CBEL protein, formerly GP34	28.916	9.33	5	2	0		1	G4YIR7	K|AYTYINNNPGQPVCYLK|S	[iTRAQ-8plex_Nterm]AYTYINNNPGQPVC[Cys_CAM]YLK[iTRAQ-8plex_K]	3	234-250	FALSE	8.317	875.13	0	2012_10_22_FRF_OT_30.6322.6325.3	Phytophthora	7	B9VUU8,G4YIR7,G4YIR5,H3H2Y7,D0MY49,D0MY47,O42830	3118.32	140545	60938		145094	64787.4		122126	49539
74	O42830	O42830_PHYPR	CBEL protein, formerly GP34	28.916	9.33	5	2	0		1	G4YIR7	K|AYTYINNNPGQPVCYLK|S	[iTRAQ-8plex_Nterm]AYTYINNNPGQPVC[Cys_CAM]YLK[iTRAQ-8plex_K]	3	234-250	FALSE	7.563	875.13	0	2012_10_22_FRF_OT_30.6399.6402.3	Phytophthora	7	B9VUU8,G4YIR7,G4YIR5,H3H2Y7,D0MY49,D0MY47,O42830		795984	336847
74	O42830	O42830_PHYPR	CBEL protein, formerly GP34	28.916	9.33	5	2	0		1	G4YIR7	K|AYTYINNNPGQPVCYLK|S	[iTRAQ-8plex_Nterm]AYTYINNNPGQPVC[Cys_CAM]YLK[iTRAQ-8plex_K]	3	234-250	FALSE	8.311	875.13	0	2012_10_22_FRF_OT_30.6441.6444.3	Phytophthora	7	B9VUU8,G4YIR7,G4YIR5,H3H2Y7,D0MY49,D0MY47,O42830	465.193	72256.3	33812.2		74425.4	36005.5		62643.9	27531.2
74	O42830	O42830_PHYPR	CBEL protein, formerly GP34	28.916	9.33	5	2	0		1	G4YIR7	K|IGAVSGTLN|-	[iTRAQ-8plex_Nterm]IGAVSGTLN	1	260-268	TRUE	6.328	568.333	0	2012_10_22_FRF_OT_36.5049.5052.2	Phytophthora	1	O42830	6031.74	141877	112528	3020.06	139096	120853	4937.22	117078	92408.9	1.26695	0.558879	0.441121	1.26695
75	G4ZRY1	G4ZRY1_PHYSP	Putative uncharacterized protein	28.907	5.36	5	2	1	G4ZRJ9	1	H3GV39	R|HYGLAADQTTEMR|V	[iTRAQ-8plex_Nterm]HYGLAADQTTEMR	1	169-181	FALSE	8.134	599.635	0	2012_10_22_FRF_OT_37.2749.2752.3	Phytophthora	3	G4ZRJ9,G4ZRY1,H3GV39	1488.33	13143	7546.72	1017.25	12921.6	8071.11	1663.01	10876.1	6171.49
75	G4ZRY1	G4ZRY1_PHYSP	Putative uncharacterized protein	28.907	5.36	5	2	1	G4ZRJ9	1	H3GV39	R|VTTQLVVDGGGAR|M	[iTRAQ-8plex_Nterm]VTTQLVVDGGGAR	1	258-270	FALSE	8.505	788.95	0	2012_10_22_FRF_OT_35.4125.4128.2	Phytophthora	2	G4ZRJ9,G4ZRY1	4276.29	21886.8	11815	4140.19	20390.4	12634.5	6768.43	17162.6	9660.83
75	G4ZRY1	G4ZRY1_PHYSP	Putative uncharacterized protein	28.907	5.36	5	2	1	G4ZRJ9	1	H3GV39	R|VTTQLVVDGGGAR|M	[iTRAQ-8plex_Nterm]VTTQLVVDGGGAR	1	258-270	FALSE	8.483	788.95	0	2012_10_22_FRF_OT_36.4042.4045.2	Phytophthora	2	G4ZRJ9,G4ZRY1	10772.5	61184.5	30289.6	10231.1	56755.5	32348	16725.9	47771.1	24734.6
75	G4ZRY1	G4ZRY1_PHYSP	Putative uncharacterized protein	28.907	5.36	5	2	1	G4ZRJ9	1	H3GV39	R|VTTQLVVDGGGAR|M	[iTRAQ-8plex_Nterm]VTTQLVVDGGGAR	1	258-270	FALSE	8.028	526.303	0	2012_10_22_FRF_OT_36.4048.4051.3	Phytophthora	2	G4ZRJ9,G4ZRY1	48542.4	122004	68279.7	49961.4	112663	73064.3	81677.3	94828.9	55867.9
75	G4ZRY1	G4ZRY1_PHYSP	Putative uncharacterized protein	28.907	5.36	5	2	1	G4ZRJ9	1	H3GV39	R|VTTQLVVDGGGAR|M	[iTRAQ-8plex_Nterm]VTTQLVVDGGGAR	1	258-270	FALSE	6.58	788.95	0	2012_10_22_FRF_OT_37.3839.3842.2	Phytophthora	2	G4ZRJ9,G4ZRY1	1776.93	11809	6822.81	1659.32	10962.3	7303.7	2712.67	9226.94	5584.7
76	H3GCV1	H3GCV1_PHYRM	Uncharacterized protein	28.671	8.06	4	2	1	D0NIC1	2	G4YUH7,D0NIC0	R|APYPGNYWFSFPNSCAQELR|E	[iTRAQ-8plex_Nterm]APYPGNYWFSFPNSC[Cys_CAM]AQELR	2	231-250	FALSE	7.567	903.431	0	2012_10_22_FRF_OT_35.8740.8743.3	Phytophthora	2	H3GCV1,D0NIC1	1367.96	24895.4	9970.34	805.677	25695.8	10581.7	1317.13	21628.1	8091.17
76	H3GCV1	H3GCV1_PHYRM	Uncharacterized protein	28.671	8.06	4	2	1	D0NIC1	2	G4YUH7,D0NIC0	R|APYPGNYWFSFPNSCAQELR|E	[iTRAQ-8plex_Nterm]APYPGNYWFSFPNSC[Cys_CAM]AQELR	2	231-250	FALSE	8.368	903.434	0	2012_10_22_FRF_OT_36.8786.8789.3	Phytophthora	2	H3GCV1,D0NIC1	2753.3	44984.5	22174	1890.49	46157.9	23637.5	3090.58	38851.2	18074.1
76	H3GCV1	H3GCV1_PHYRM	Uncharacterized protein	28.671	8.06	4	2	1	D0NIC1	2	G4YUH7,D0NIC0	R|APYPGNYWFSFPNSCAQELR|E	[iTRAQ-8plex_Nterm]APYPGNYWFSFPNSC[Cys_CAM]AQELR	2	231-250	FALSE	6.961	903.434	0	2012_10_22_FRF_OT_36.8752.8755.3	Phytophthora	2	H3GCV1,D0NIC1	2877.41	38449.7	17844.7	2120.36	39527	18999.9	3466.38	33269.9	14528.1
76	H3GCV1	H3GCV1_PHYRM	Uncharacterized protein	28.671	8.06	4	2	1	D0NIC1	2	G4YUH7,D0NIC0	K|YYESHTPPEYGEFVAMDGAK|C	[iTRAQ-8plex_Nterm]YYESHTPPEYGEFVAMDGAK[iTRAQ-8plex_K]	2	173-192	FALSE	6.628	967.136	0	2012_10_22_FRF_OT_39.5613.5616.3	Phytophthora	4	G4YUH7,H3GCV1,D0NIC0,D0NIC1	1907.64	204472	105490		206151	112579		173517	86082.1
77	G4ZZW4	G4ZZW4_PHYSP	Putative uncharacterized protein	28.625	5.61	3	2	0		1	H3GZF3	K|YATAFGLDVTDFMDK|V	[iTRAQ-8plex_Nterm]YATAFGLDVTDFMDK[iTRAQ-8plex_K]	2	80-94	FALSE	6.878	768.069	0	2012_10_22_FRF_OT_40.7954.7957.3	Phytophthora	3	G4ZZW4,H3GZF3,H3GZF6	5471.15	17819.7	11781.6	5736.31	17512.4	12625.4	9377.77	14740.2	9653.88
77	G4ZZW4	G4ZZW4_PHYSP	Putative uncharacterized protein	28.625	5.61	3	2	0		1	H3GZF3	K|YATAFGLDVTDFMDK|V	[iTRAQ-8plex_Nterm]YATAFGLDVTDFM[Oxidation_M]DK[iTRAQ-8plex_K]	3	80-94	FALSE	7.265	773.396	0	2012_10_22_FRF_OT_40.6743.6746.3	Phytophthora	3	G4ZZW4,H3GZF3,H3GZF6	204.413	11869.2	10351	64.9901	11262.5	11131.2	106.246	9479.66	8511.39
77	G4ZZW4	G4ZZW4_PHYSP	Putative uncharacterized protein	28.625	5.61	3	2	0		1	H3GZF3	R|YNGGTDSTDEYGR|H	[iTRAQ-8plex_Nterm]YNGGTDSTDEYGR	1	195-207	TRUE	9.03	869.891	0	2012_10_22_FRF_OT_40.2061.2064.2	Phytophthora	1	G4ZZW4	81.03	801.569	560.91	76.7165	784.158	601.55	125.417	660.027	459.969	1.43494	0.589312	0.410688	1.43494
78	G4ZHV2	G4ZHV2_PHYSP	Putative uncharacterized protein	28.563	5.87	7	2	0		1	H3GJM9	R|DIPVGVVMADPDTTNNNR|E	[iTRAQ-8plex_Nterm]DIPVGVVMADPDTTNNNR	1	167-184	FALSE	6.393	1116.56	0	2012_10_22_FRF_OT_40.4469.4472.2	Phytophthora	3	G4ZHV2,H3GJM9,D0MV27	919.211	25014.5	14368	317.935	24979.6	15362.9	519.763	21025.3	11747
78	G4ZHV2	G4ZHV2_PHYSP	Putative uncharacterized protein	28.563	5.87	7	2	0		1	H3GJM9	R|DIPVGVVMADPDTTNNNR|E	[iTRAQ-8plex_Nterm]DIPVGVVMADPDTTNNNR	1	167-184	FALSE	8.524	744.713	0	2012_10_22_FRF_OT_40.4449.4452.3	Phytophthora	3	G4ZHV2,H3GJM9,D0MV27	1102.01	13827.4	9391.99	575.422	13468.9	10069.3	940.704	11336.8	7699.37
78	G4ZHV2	G4ZHV2_PHYSP	Putative uncharacterized protein	28.563	5.87	7	2	0		1	H3GJM9	R|DIPVGVVMADPDTTNNNR|E	[iTRAQ-8plex_Nterm]DIPVGVVM[Oxidation_M]ADPDTTNNNR	2	167-184	FALSE	7.307	1124.56	0	2012_10_22_FRF_OT_40.3490.3493.2	Phytophthora	3	G4ZHV2,H3GJM9,D0MV27	515.415	16483.4	10154.6	80.7652	16254.7	10870.9	132.036	13681.6	8312.34
78	G4ZHV2	G4ZHV2_PHYSP	Putative uncharacterized protein	28.563	5.87	7	2	0		1	H3GJM9	R|DIPVGVVMADPDTTNNNR|E	[iTRAQ-8plex_Nterm]DIPVGVVM[Oxidation_M]ADPDTTNNNR	2	167-184	FALSE	8.199	750.043	0	2012_10_22_FRF_OT_40.3468.3471.3	Phytophthora	3	G4ZHV2,H3GJM9,D0MV27	789.959	26161.1	17774.2	224.408	25846.8	19052.6	366.864	21755.2	14568.4
78	G4ZHV2	G4ZHV2_PHYSP	Putative uncharacterized protein	28.563	5.87	7	2	0		1	H3GJM9	K|SHDLFMCALR|A	[iTRAQ-8plex_Nterm]SHDLFMC[Cys_CAM]ALR	2	67-76	TRUE	6.641	777.395	0	2012_10_22_FRF_OT_32.5129.5132.2	Phytophthora	1	G4ZHV2	331.316	7895.23	3836.64	204.063	8109.33	4088.69	333.605	6825.64	3126.37	2.18324	0.685855	0.314145	2.18324
78	G4ZHV2	G4ZHV2_PHYSP	Putative uncharacterized protein	28.563	5.87	7	2	0		1	H3GJM9	K|SHDLFMCALR|A	[iTRAQ-8plex_Nterm]SHDLFMC[Cys_CAM]ALR	2	67-76	TRUE	7.559	518.6	0	2012_10_22_FRF_OT_32.5151.5154.3	Phytophthora	1	G4ZHV2	6832.71	94399.9	42589.5	5571.52	97455.5	45317.2	9108.36	82028.4	34651.3	2.36725	0.703022	0.296978	2.36725
78	G4ZHV2	G4ZHV2_PHYSP	Putative uncharacterized protein	28.563	5.87	7	2	0		1	H3GJM9	K|SHDLFMCALR|A	[iTRAQ-8plex_Nterm]SHDLFM[Oxidation_M]C[Cys_CAM]ALR	3	67-76	TRUE	6.535	523.932	0	2012_10_22_FRF_OT_32.4276.4279.3	Phytophthora	1	G4ZHV2	3477.72	53175.5	27931.2	2604.17	54482.7	29809.2	4257.31	45858.2	22793.3	2.01192	0.667986	0.332014	2.01192
79	D0NXX6	D0NXX6_PHYIT	Glycoside hydrolase, putative	28.34	6.93	4	2	0		0		K|GIAINTSNYR|S	[iTRAQ-8plex_Nterm]GIAINTSNYR	1	208-217	TRUE	7.577	706.891	0	2012_10_22_FRF_OT_28.3769.3772.2	Phytophthora	1	D0NXX6	5377.01	122287	28821.5	5018.19	126941	30091.3	8203.78	106846	23009	4.64367	0.82281	0.17719	4.64367
79	D0NXX6	D0NXX6_PHYIT	Glycoside hydrolase, putative	28.34	6.93	4	2	0		0		R|MTIVVYGIPNK|D	[iTRAQ-8plex_Nterm]MTIVVYGIPNK[iTRAQ-8plex_K]	2	88-98	TRUE	7.766	615.034	0	2012_10_22_FRF_OT_30.7156.7159.3	Phytophthora	1	D0NXX6	714.002	79040	22930.5	370.317	82339.9	24117	605.398	69305.6	18440.8	3.75827	0.78984	0.21016	3.75827
79	D0NXX6	D0NXX6_PHYIT	Glycoside hydrolase, putative	28.34	6.93	4	2	0		0		R|MTIVVYGIPNK|D	[iTRAQ-8plex_Nterm]M[Oxidation_M]TIVVYGIPNK[iTRAQ-8plex_K]	3	88-98	TRUE	7.34	620.366	0	2012_10_22_FRF_OT_30.5757.5760.3	Phytophthora	1	D0NXX6	8721.84	42352.6	20570.3	8348.12	42149.2	21934.2	13647.6	35477	16771.8	2.11528	0.679002	0.320998	2.11528
79	D0NXX6	D0NXX6_PHYIT	Glycoside hydrolase, putative	28.34	6.93	4	2	0		0		R|MTIVVYGIPNK|D	[iTRAQ-8plex_Nterm]M[Oxidation_M]TIVVYGIPNK[iTRAQ-8plex_K]	3	88-98	TRUE	7.257	620.365	0	2012_10_22_FRF_OT_30.5701.5704.3	Phytophthora	1	D0NXX6	1719.04	117694	46341.2	1179.25	121007	49167.7	1927.85	101852	37595.6	2.70915	0.730396	0.269604	2.70915
80	H3G7U3	H3G7U3_PHYRM	Uncharacterized protein (Fragment)	28.007	4.87	5	2	0		2	G4YUK6,G4YUK8	K|SFTVVTR|F	[iTRAQ-8plex_Nterm]SFTVVTR	1	300-306	FALSE	7.676	557.331	0	2012_10_22_FRF_OT_28.3593.3596.2	Phytophthora	2	G4YUK7,H3G7U3	37104.7	344719	120936	35030.5	349270	127997	57268.2	293981	97871.4
80	H3G7U3	H3G7U3_PHYRM	Uncharacterized protein (Fragment)	28.007	4.87	5	2	0		2	G4YUK6,G4YUK8	K|TFFGPGSDFTIDTTK|S	[iTRAQ-8plex_Nterm]TFFGPGSDFTIDTTK[iTRAQ-8plex_K]	2	285-299	FALSE	8.837	1121.59	0	2012_10_22_FRF_OT_39.6971.6974.2	Phytophthora	3	G4YUK8,G4YUK6,H3G7U3	92.6205	5343.68	1457.79	23.4731	5280.64	1532.78	38.374	4444.72	1172.03
80	H3G7U3	H3G7U3_PHYRM	Uncharacterized protein (Fragment)	28.007	4.87	5	2	0		2	G4YUK6,G4YUK8	K|TFFGPGSDFTIDTTK|S	[iTRAQ-8plex_Nterm]TFFGPGSDFTIDTTK[iTRAQ-8plex_K]	2	285-299	FALSE	7.281	748.064	0	2012_10_22_FRF_OT_39.6929.6932.3	Phytophthora	3	G4YUK8,G4YUK6,H3G7U3	1256.6	40978.4	12440.3	812.312	40508.5	13123.3	1327.97	34096	10034.6
80	H3G7U3	H3G7U3_PHYRM	Uncharacterized protein (Fragment)	28.007	4.87	5	2	0		2	G4YUK6,G4YUK8	K|TFFGPGSDFTIDTTK|S	[iTRAQ-8plex_Nterm]TFFGPGSDFTIDTTK[iTRAQ-8plex_K]	2	285-299	FALSE	7.826	748.062	0	2012_10_22_FRF_OT_39.6997.7000.3	Phytophthora	3	G4YUK8,G4YUK6,H3G7U3	2451.03	149641	46149.9	745.128	149374	48692.1	1218.14	125728	37231.9
80	H3G7U3	H3G7U3_PHYRM	Uncharacterized protein (Fragment)	28.007	4.87	5	2	0		2	G4YUK6,G4YUK8	K|TFFGPGSDFTIDTTK|S	[iTRAQ-8plex_Nterm]TFFGPGSDFTIDTTK[iTRAQ-8plex_K]	2	285-299	FALSE	6.466	748.061	0	2012_10_22_FRF_OT_40.6009.6012.3	Phytophthora	3	G4YUK8,G4YUK6,H3G7U3	380.341	8764.99	4831.48	290.052	8553.01	5164.55	474.18	7199.07	3949.02
81	D0MSJ6	D0MSJ6_PHYIT	Putative uncharacterized protein	27.696	8.04	4	2	0		1	H3H1E3	R|IDASVDPVQLVWYTGGSTETR|W	[iTRAQ-8plex_Nterm]IDASVDPVQLVWYTGGSTETR	1	151-171	FALSE	7.893	866.781	0	2012_10_22_FRF_OT_40.7289.7292.3	Phytophthora	3	G4YP90,H3H1E3,D0MSJ6	1767.75	11202.8	6073.77	1664.31	11180.1	6488.44	2720.83	9410.29	4961.32
81	D0MSJ6	D0MSJ6_PHYIT	Putative uncharacterized protein	27.696	8.04	4	2	0		1	H3H1E3	K|YLTHILTNR|Q	[iTRAQ-8plex_Nterm]YLTHILTNR	1	49-57	TRUE	6.602	717.919	0	2012_10_22_FRF_OT_28.6003.6006.2	Phytophthora	1	D0MSJ6	485.426	11582.9	4979.39	319.229	11694.4	5295.46	521.878	9843.19	4049.12	2.43095	0.708535	0.291465	2.43095
81	D0MSJ6	D0MSJ6_PHYIT	Putative uncharacterized protein	27.696	8.04	4	2	0		1	H3H1E3	K|YLTHILTNR|Q	[iTRAQ-8plex_Nterm]YLTHILTNR	1	49-57	TRUE	6.601	478.949	0	2012_10_22_FRF_OT_28.6125.6128.3	Phytophthora	1	D0MSJ6	2759.08	36208.3	14143.9	2414.88	36603.8	15009.7	3947.87	30809.5	11477	2.68445	0.728589	0.271411	2.68445
81	D0MSJ6	D0MSJ6_PHYIT	Putative uncharacterized protein	27.696	8.04	4	2	0		1	H3H1E3	K|YLTHILTNR|Q	[iTRAQ-8plex_Nterm]YLTHILTNR	1	49-57	TRUE	6.373	478.949	0	2012_10_22_FRF_OT_28.5987.5990.3	Phytophthora	1	D0MSJ6	9624.29	107431	40314.1	8684.36	108875	42739	14197.3	91640.2	32680	2.80417	0.737131	0.262869	2.80417
82	G5A5B6	G5A5B6_PHYSP	Putative uncharacterized protein	27.474	4.04	5	2	0		1	D0NBH7	R|AATGNPLLEATNALTK|V	[iTRAQ-8plex_Nterm]AATGNPLLEATNALTK[iTRAQ-8plex_K]	2	221-236	TRUE	8.403	731.759	0	2012_10_22_FRF_OT_35.7839.7842.3	Phytophthora	1	G5A5B6	3226.23	218256	101699		217182	108359		182803	82855.3	2.20629	0.688113	0.311887	2.20629
82	G5A5B6	G5A5B6_PHYSP	Putative uncharacterized protein	27.474	4.04	5	2	0		1	D0NBH7	R|AATGNPLLEATNALTK|V	[iTRAQ-8plex_Nterm]AATGNPLLEATNALTK[iTRAQ-8plex_K]	2	221-236	TRUE	7.113	731.76	0	2012_10_22_FRF_OT_36.7765.7768.3	Phytophthora	1	G5A5B6	2976.5	117943	43270.7	1284.61	119031	45852.9	2100.08	100189	35061	2.85756	0.740769	0.259231	2.85756
82	G5A5B6	G5A5B6_PHYSP	Putative uncharacterized protein	27.474	4.04	5	2	0		1	D0NBH7	R|WGELGAFSGTAFR|T	[iTRAQ-8plex_Nterm]WGELGAFSGTAFR	1	526-538	FALSE	8.426	851.945	0	2012_10_22_FRF_OT_35.8719.8722.2	Phytophthora	2	G5A5B6,D0NBH7	1554.6	29101.6	16683.9	827.158	28673	17842.2	1352.25	24134.1	13642.9
82	G5A5B6	G5A5B6_PHYSP	Putative uncharacterized protein	27.474	4.04	5	2	0		1	D0NBH7	R|WGELGAFSGTAFR|T	[iTRAQ-8plex_Nterm]WGELGAFSGTAFR	1	526-538	FALSE	8.582	568.299	0	2012_10_22_FRF_OT_35.8678.8681.3	Phytophthora	2	G5A5B6,D0NBH7	558.156	3910.02	2183.28	498.519	3863.45	2333.81	814.983	3251.87	1784.52
82	G5A5B6	G5A5B6_PHYSP	Putative uncharacterized protein	27.474	4.04	5	2	0		1	D0NBH7	R|WGELGAFSGTAFR|T	[iTRAQ-8plex_Nterm]WGELGAFSGTAFR	1	526-538	FALSE	8.327	568.3	0	2012_10_22_FRF_OT_36.8690.8693.3	Phytophthora	2	G5A5B6,D0NBH7	500.113	3829.76	1868.94	436.237	3810.23	1993.04	713.165	3207.07	1523.96
83	E5D6U5	E5D6U5_9STRA	Translation elongation factor 1 alpha (Fragment)	27.395	7.34	2	2	7	M4PZM8,F8S2R1,F8S2Q1,F8S2P1,F8S2N7,A7XJG7,A7XGW6	325	R4I4T9,G5CQ20,A7XLL7,G5CQ19,A7XJ39,A8B085,Q697V3,Q697V9,Q697U8,Q697T7,F6KV92,Q697W1,Q697T0,H9A2M2,E0X057,C7EAE2,G5CQ17,A7XJD6,I2APN1,H2BEH5,A7XL86,A7XKV8,A7XJY3,A7XID9,A7XGC4,K4NPL5,A7XKJ5,B1PW22,A7XK40,A7XJN1,A7XGL0,A7XG20,H9A2M3,B1PW36,A7XLN9,B3VSA0,A7XJV3,A7XJ86,A7XKT3,A7XJI6,Q697S9,E5D6U8,A7XJK7,A7XJ73,E5D6U3,H9A2M4,C7E419,B2LXV0,A7XJC5,A7XKN1,A7XKD4,G5CQ16,D4QB83,D4QB82,D4QB81,D4QB80,D4QB78,…	-|FTVIDAPGHR|D	[iTRAQ-8plex_Nterm]FTVIDAPGHR	1	1-10	FALSE	7.417	472.935	0	2012_10_22_FRF_OT_31.4026.4029.3	Phytophthora	8	F8S2R1,E5D6U5,F8S2N7,F8S2P1,F8S2Q1,A7XGW6,M4PZM8,A7XJG7	2072.26	43679.6	7113.58	1782.58	45780.2	7290.51	2914.18	38533.2	5574.62
83	E5D6U5	E5D6U5_9STRA	Translation elongation factor 1 alpha (Fragment)	27.395	7.34	2	2	7	M4PZM8,F8S2R1,F8S2Q1,F8S2P1,F8S2N7,A7XJG7,A7XGW6	325	R4I4T9,G5CQ20,A7XLL7,G5CQ19,A7XJ39,A8B085,Q697V3,Q697V9,Q697U8,Q697T7,F6KV92,Q697W1,Q697T0,H9A2M2,E0X057,C7EAE2,G5CQ17,A7XJD6,I2APN1,H2BEH5,A7XL86,A7XKV8,A7XJY3,A7XID9,A7XGC4,K4NPL5,A7XKJ5,B1PW22,A7XK40,A7XJN1,A7XGL0,A7XG20,H9A2M3,B1PW36,A7XLN9,B3VSA0,A7XJV3,A7XJ86,A7XKT3,A7XJI6,Q697S9,E5D6U8,A7XJK7,A7XJ73,E5D6U3,H9A2M4,C7E419,B2LXV0,A7XJC5,A7XKN1,A7XKD4,G5CQ16,D4QB83,D4QB82,D4QB81,D4QB80,D4QB78,…	K|IGGIGTVPVGR|V	[iTRAQ-8plex_Nterm]IGGIGTVPVGR	1	158-168	FALSE	7.219	665.409	0	2012_10_22_FRF_OT_28.4923.4926.2	Phytophthora	333	B1PW36,A7XH28,A7XHM9,E5D6U8,A7XJ16,B7UBF2,A7XGF5,A7XGT3,D0VET9,A7XHR1,T1SPG2,A7XG67,Q697U0,A3RJK1,A7XGQ7,A7XG73,C7E417,A7XG51,A7XHZ2,A7XH07,A7XK74,A7XJP3,B5TR08,C7E419,A7XG37,A7XIV4,E5D6T2,A7XHP3,C7E414,A7XG63,A7XGZ9,G4Z0H2,T1SNL9,A7XHB5,A7XJB5,F6KWK5,F8S2R1,A7XIY5,A7XG44,Q27IC5,E5D6U3,E5D6U5,Q3ZRM7,G9C7S9,B1PW22,A7XI41,D4QB78,Q697Y0,B0L1T8,A7XHQ4,A7XHW7,A7XG89,C7E412,A7XGJ9,Q3ZRC7,A7XGN7,Q3ZRP2,…	2491.31	60443.5	12327.5	1800.52	63289.7	12785.7	2943.51	53271	9776.46
84	H3GF08	H3GF08_PHYRM	Uncharacterized protein	27.165	6.94	2	2	0		4	D0N0M8,H3GF07,G5A8X0,G4YVS0	K|HFGLFGTDK|S	[iTRAQ-8plex_Nterm]HFGLFGTDK[iTRAQ-8plex_K]	2	273-281	FALSE	7.097	543.975	0	2012_10_22_FRF_OT_32.4668.4671.3	Phytophthora	4	G4YVS0,G5A8X0,H3GF07,H3GF08	1109.05	26128.7	15224.7	830.031	26212.9	16281.2	1356.94	22063.4	12449.3
84	H3GF08	H3GF08_PHYRM	Uncharacterized protein	27.165	6.94	2	2	0		4	D0N0M8,H3GF07,G5A8X0,G4YVS0	K|LEAQWDQMVSK|F	[iTRAQ-8plex_Nterm]LEAQWDQMVSK[iTRAQ-8plex_K]	2	195-205	FALSE	7.604	648.352	0	2012_10_22_FRF_OT_39.6837.6840.3	Phytophthora	2	H3GF08,D0N0M8	14232.7	157354	82569.1	9392.26	157389	88155.3	15354.6	132475	67407
85	Q0PQ32	Q0PQ32_PHYIN	Cell 5A endo-1,4-betaglucanase	26.457	5.79	2	2	3	G4Z8D8,D0NES1,A1YT24	1	A1YT25	K|EQLVFTGINWSGMENAEGVPHGLATK|Q	[iTRAQ-8plex_Nterm]EQLVFTGINWSGM[Oxidation_M]ENAEGVPHGLATK[iTRAQ-8plex_K]	3	164-189	FALSE	6.619	853.195	0	2012_10_22_FRF_OT_38.6362.6365.4	Phytophthora	4	Q0PQ32,A1YT24,G4Z8D8,D0NES1	300.447	3419.72	2046.66	170.736	3246.17	2191.31	279.12	2732.3	1675.56
85	Q0PQ32	Q0PQ32_PHYIN	Cell 5A endo-1,4-betaglucanase	26.457	5.79	2	2	3	G4Z8D8,D0NES1,A1YT24	1	A1YT25	K|QQIGVLLDIHK|I	[iTRAQ-8plex_Nterm]QQIGVLLDIHK[iTRAQ-8plex_K]	2	255-265	FALSE	8.327	624.72	0	2012_10_22_FRF_OT_31.5564.5567.3	Phytophthora	5	A1YT25,Q0PQ32,A1YT24,G4Z8D8,D0NES1		15301.8	14994.8
86	H3G816	H3G816_PHYRM	Uncharacterized protein	26.45	5.49	6	2	0		7	Q8H755,G4ZLU6,H3G5C2,G4YEX1,Q0ZJ79,G4ZL46,T1NXE6	K|NAIVIHSDYSK|S	[iTRAQ-8plex_Nterm]NAIVIHSDYSK[iTRAQ-8plex_K]	2	287-297	FALSE	7.911	928.027	0	2012_10_22_FRF_OT_32.3227.3230.2	Phytophthora	18	G4ZLU6,G4ZL46,T1NXE6,T1NXE9,T1NXF1,T1NXG1,Q0ZJ79,D0PPG5,G4YEX1,H3G5C2,H3G816,H3GAF3,D0P0I2,C5GZ75,D7EYK0,Q8H755,Q8H759,Q8H760	107.023	6813.89	4762.08	6.70029	6560.78	5108.02	10.9537	5522.21	3905.79
86	H3G816	H3G816_PHYRM	Uncharacterized protein	26.45	5.49	6	2	0		7	Q8H755,G4ZLU6,H3G5C2,G4YEX1,Q0ZJ79,G4ZL46,T1NXE6	K|NAIVIHSDYSK|S	[iTRAQ-8plex_Nterm]NAIVIHSDYSK[iTRAQ-8plex_K]	2	287-297	FALSE	7.527	619.021	0	2012_10_22_FRF_OT_32.3246.3249.3	Phytophthora	18	G4ZLU6,G4ZL46,T1NXE6,T1NXE9,T1NXF1,T1NXG1,Q0ZJ79,D0PPG5,G4YEX1,H3G5C2,H3G816,H3GAF3,D0P0I2,C5GZ75,D7EYK0,Q8H755,Q8H759,Q8H760	6251.12	257724	171359	2921.53	249237	183683	4776.14	209783	140451
86	H3G816	H3G816_PHYRM	Uncharacterized protein	26.45	5.49	6	2	0		7	Q8H755,G4ZLU6,H3G5C2,G4YEX1,Q0ZJ79,G4ZL46,T1NXE6	K|NAIVIHSDYSK|S	[iTRAQ-8plex_Nterm]NAIVIHSDYSK[iTRAQ-8plex_K]	2	287-297	FALSE	6.706	464.517	0	2012_10_22_FRF_OT_32.3225.3228.4	Phytophthora	18	G4ZLU6,G4ZL46,T1NXE6,T1NXE9,T1NXF1,T1NXG1,Q0ZJ79,D0PPG5,G4YEX1,H3G5C2,H3G816,H3GAF3,D0P0I2,C5GZ75,D7EYK0,Q8H755,Q8H759,Q8H760	110886	381366	243193	113501	369326	260536	185552	310862	199216
86	H3G816	H3G816_PHYRM	Uncharacterized protein	26.45	5.49	6	2	0		7	Q8H755,G4ZLU6,H3G5C2,G4YEX1,Q0ZJ79,G4ZL46,T1NXE6	R|TFSILNSQK|T	[iTRAQ-8plex_Nterm]TFSILNSQK[iTRAQ-8plex_K]	2	153-161	FALSE	7.223	549.327	0	2012_10_22_FRF_OT_30.5622.5625.3	Phytophthora	6	Q0ZJ78,H3G5I5,H3H099,H3G816,H3H0A0,C5GZ71	1575.01	75641	33049		75856.9	35163.5		63848.8	26887.4
86	H3G816	H3G816_PHYRM	Uncharacterized protein	26.45	5.49	6	2	0		7	Q8H755,G4ZLU6,H3G5C2,G4YEX1,Q0ZJ79,G4ZL46,T1NXE6	R|TFSILNSQK|T	[iTRAQ-8plex_Nterm]TFSILNSQK[iTRAQ-8plex_K]	2	153-161	FALSE	6.981	549.326	0	2012_10_22_FRF_OT_30.5643.5646.3	Phytophthora	6	Q0ZJ78,H3G5I5,H3H099,H3G816,H3H0A0,C5GZ71		126735	51962.3
86	H3G816	H3G816_PHYRM	Uncharacterized protein	26.45	5.49	6	2	0		7	Q8H755,G4ZLU6,H3G5C2,G4YEX1,Q0ZJ79,G4ZL46,T1NXE6	R|TFSILNSQK|T	[iTRAQ-8plex_Nterm]TFSILNSQK[iTRAQ-8plex_K]	2	153-161	FALSE	6.923	549.326	0	2012_10_22_FRF_OT_30.5664.5667.3	Phytophthora	6	Q0ZJ78,H3G5I5,H3H099,H3G816,H3H0A0,C5GZ71	1443.61	88699.4	33989.1		89624.5	36054		75437	27568.4
87	H3H844	H3H844_PHYRM	Uncharacterized protein	26.348	5.81	2	2	1	G4YNI2	0		R|HFGIYTYDSQLK|S	[iTRAQ-8plex_Nterm]HFGIYTYDSQLK[iTRAQ-8plex_K]	2	307-318	FALSE	7.824	694.047	0	2012_10_22_FRF_OT_32.4788.4791.3	Phytophthora	2	G4YNI2,H3H844	870.453	45903	29074.7		45284.3	31137.5		38115.8	23808.9
87	H3H844	H3H844_PHYRM	Uncharacterized protein	26.348	5.81	2	2	1	G4YNI2	0		R|SDDTSVDVELER|H	[iTRAQ-8plex_Nterm]SDDTSVDVELER	1	295-306	FALSE	7.048	834.912	0	2012_10_22_FRF_OT_40.2997.3000.2	Phytophthora	2	G4YNI2,H3H844	513.344	4258.61	3064.16	489.997	4163.49	3287.31	801.051	3504.42	2513.6
88	D0NNP3	D0NNP3_PHYIT	Glycoside hydrolase, putative	26.316	8.12	3	2	1	H3H0M9	1	G5AC48	R|EVPIGVEMADIPPR|A	[iTRAQ-8plex_Nterm]EVPIGVEMADIPPR	1	201-214	FALSE	6.804	913.999	0	2012_10_22_FRF_OT_40.5079.5082.2	Phytophthora	3	G5AC48,H3H0M9,D0NNP3	841.98	13043.4	8401.39	606.309	12837.9	8999.78	991.198	10805.7	6881.59
88	D0NNP3	D0NNP3_PHYIT	Glycoside hydrolase, putative	26.316	8.12	3	2	1	H3H0M9	1	G5AC48	K|LFDSETGLEFR|S	[iTRAQ-8plex_Nterm]LFDSETGLEFR	1	30-40	FALSE	6.441	809.424	0	2012_10_22_FRF_OT_40.6176.6179.2	Phytophthora	2	H3H0M9,D0NNP3	970.509	8176	3729.66	878.526	7977.17	3973.79	1436.22	6714.39	3038.52
88	D0NNP3	D0NNP3_PHYIT	Glycoside hydrolase, putative	26.316	8.12	3	2	1	H3H0M9	1	G5AC48	K|LFDSETGLEFR|S	[iTRAQ-8plex_Nterm]LFDSETGLEFR	1	30-40	FALSE	6.941	539.951	0	2012_10_22_FRF_OT_40.6199.6202.3	Phytophthora	2	H3H0M9,D0NNP3	654.475	3492.25	1956.5	628.175	3372.76	2092.23	1026.95	2838.85	1599.81
89	G4Z0C3	G4Z0C3_PHYSP	Family 3 glycoside hydrolase	26.067	2.86	4	2	1	G4Z0C4	7	H3GD38,H3GD30,G4Z168,H3GD28,D0P2I8,D0MVH5,H3GD31	R|FLQAVVTLK|H	[iTRAQ-8plex_Nterm]FLQAVVTLK[iTRAQ-8plex_K]	2	199-207	FALSE	8.194	543.017	0	2012_10_22_FRF_OT_30.8469.8472.3	Phytophthora	9	G4Z0C4,G4Z0C3,G4Z168,H3GD38,H3GD28,H3GD30,H3GD31,D0P2I8,D0MVH5	1019.39	37560.1	35824.6		36991	38543.9		31135.4	29472.2
89	G4Z0C3	G4Z0C3_PHYSP	Family 3 glycoside hydrolase	26.067	2.86	4	2	1	G4Z0C4	7	H3GD38,H3GD30,G4Z168,H3GD28,D0P2I8,D0MVH5,H3GD31	R|FLQAVVTLK|H	[iTRAQ-8plex_Nterm]FLQAVVTLK[iTRAQ-8plex_K]	2	199-207	FALSE	8.852	543.016	0	2012_10_22_FRF_OT_30.8518.8521.3	Phytophthora	9	G4Z0C4,G4Z0C3,G4Z168,H3GD38,H3GD28,H3GD30,H3GD31,D0P2I8,D0MVH5	2174.51	122167	110159		120892	118453		101755	90574.2
89	G4Z0C3	G4Z0C3_PHYSP	Family 3 glycoside hydrolase	26.067	2.86	4	2	1	G4Z0C4	7	H3GD38,H3GD30,G4Z168,H3GD28,D0P2I8,D0MVH5,H3GD31	R|FLQAVVTLK|H	[iTRAQ-8plex_Nterm]FLQAVVTLK[iTRAQ-8plex_K]	2	199-207	FALSE	8.86	543.016	0	2012_10_22_FRF_OT_30.8483.8486.3	Phytophthora	9	G4Z0C4,G4Z0C3,G4Z168,H3GD38,H3GD28,H3GD30,H3GD31,D0P2I8,D0MVH5	1332.65	58594.5	54413.4		57868.4	58527.8		48707.9	44752.7
89	G4Z0C3	G4Z0C3_PHYSP	Family 3 glycoside hydrolase	26.067	2.86	4	2	1	G4Z0C4	7	H3GD38,H3GD30,G4Z168,H3GD28,D0P2I8,D0MVH5,H3GD31	R|LAILAGTDINSGK|S	[iTRAQ-8plex_Nterm]LAILAGTDINSGK[iTRAQ-8plex_K]	2	313-325	FALSE	8.855	627.712	0	2012_10_22_FRF_OT_36.7415.7418.3	Phytophthora	2	G4Z0C4,G4Z0C3	1114.02	25653.4	20890.7	219.087	25470	22439.6	358.166	21438.1	17158.2
90	G5AHN2	G5AHN2_PHYSP	Putative uncharacterized protein	25.866	7.18	2	2	4	G5AGH9,D0NNQ8,G5ACU5,G5AC59	4	D0NNQ6,G5AC57,G5AC56,H3H0M2	R|QVPIGLDIADIPPR|E	[iTRAQ-8plex_Nterm]QVPIGLDIADIPPR	1	58-71	FALSE	6.355	603.356	0	2012_10_22_FRF_OT_39.6745.6748.3	Phytophthora	9	G5AC59,G5AGH9,G5ACU5,G5AHN2,G5AC57,G5AC56,H3H0M2,D0NNQ6,D0NNQ8	19970.8	95960.5	68091.8	18441.8	91886.5	73056.5	30148.8	77341	55861.9
90	G5AHN2	G5AHN2_PHYSP	Putative uncharacterized protein	25.866	7.18	2	2	4	G5AGH9,D0NNQ8,G5ACU5,G5AC59	4	D0NNQ6,G5AC57,G5AC56,H3H0M2	R|SYAASCSGSVR|Q	[iTRAQ-8plex_Nterm]SYAASC[Cys_CAM]SGSVR	2	47-57	FALSE	7.533	724.858	0	2012_10_22_FRF_OT_28.2012.2015.2	Phytophthora	5	G5AC59,G5AGH9,G5ACU5,G5AHN2,D0NNQ8	387.241	4576.07	3176.39	239.525	4545.46	3405.54	391.578	3825.92	2604.01
91	Q84P47	Q84P47_9STRA	Actin A	25.712	6.12	3	2	5	P22131,H3G9B9,G4ZMF4,D0NRP9,A7IYV9	11	A4LAC6,A4LAC5,A4LAC4,B0B0X9,P22132,P13363,H3G9B8,G5AER5,D0NRL5,B0B0X8,A7IYV8	K|AGFAGDDAPR|A	[iTRAQ-8plex_Nterm]AGFAGDDAPR	1	20-29	FALSE	6.572	640.827	0	2012_10_22_FRF_OT_40.2298.2301.2	Phytophthora	14	P22131,P22132,P13363,G5AER5,G4ZMF4,A7IYV8,A7IYV9,H3G9B9,Q84P47,H3G9B8,D0NRL5,D0NRP9,B0B0X8,B0B0X9	147.802	2509.48	848.16	116.062	2584.99	896.396	189.74	2175.79	685.42
91	Q84P47	Q84P47_9STRA	Actin A	25.712	6.12	3	2	5	P22131,H3G9B9,G4ZMF4,D0NRP9,A7IYV9	11	A4LAC6,A4LAC5,A4LAC4,B0B0X9,P22132,P13363,H3G9B8,G5AER5,D0NRL5,B0B0X8,A7IYV8	R|TPEVLFQPSLIGK|E	[iTRAQ-8plex_Nterm]TPEVLFQPSLIGK[iTRAQ-8plex_K]	2	258-270	FALSE	6.406	679.742	0	2012_10_22_FRF_OT_35.7729.7732.3	Phytophthora	9	P22131,A4LAC4,G4ZMF4,A4LAC6,A4LAC5,A7IYV9,H3G9B9,Q84P47,D0NRP9	1205.53	35047	7241.68	813.059	36400.6	7518.17	1329.2	30638.4	5748.7
91	Q84P47	Q84P47_9STRA	Actin A	25.712	6.12	3	2	5	P22131,H3G9B9,G4ZMF4,D0NRP9,A7IYV9	11	A4LAC6,A4LAC5,A4LAC4,B0B0X9,P22132,P13363,H3G9B8,G5AER5,D0NRL5,B0B0X8,A7IYV8	R|TPEVLFQPSLIGK|E	[iTRAQ-8plex_Nterm]TPEVLFQPSLIGK[iTRAQ-8plex_K]	2	258-270	FALSE	7.764	679.742	0	2012_10_22_FRF_OT_36.7689.7692.3	Phytophthora	9	P22131,A4LAC4,G4ZMF4,A4LAC6,A4LAC5,A7IYV9,H3G9B9,Q84P47,D0NRP9	687.21	39963.4	10508.8	206.479	41095.6	11020.8	337.553	34590.2	8426.93
92	D0NPZ5	D0NPZ5_PHYIT	Putative uncharacterized protein	25.484	2.06	1	1	0		0		R|DMCVAVATDMFR|Q	[iTRAQ-8plex_Nterm]DM[Oxidation_M]C[Cys_CAM]VAVATDM[Oxidation_M]FR	4	264-275	TRUE	19.102	876.389	0	2012_10_22_FRF_OT_40.2649.2650.2	Phytophthora	1	D0NPZ5	535.812	6800.64	5134.26	430.926	6675.92	5510.99	704.481	5619.12	4213.92	1.33347	0.571453	0.428547	1.33347
93	D0N3Y4	D0N3Y4_PHYIT	Putative uncharacterized protein	25.416	6.83	8	2	2	G5AB58,G5AB57	4	H3GU68,G5AG39,G5AG40,H3GPN8	R|FYWLAFQGVDGK|T	[iTRAQ-8plex_Nterm]FYWLAFQGVDGK[iTRAQ-8plex_K]	2	169-180	FALSE	7.131	1020.06	0	2012_10_22_FRF_OT_35.9378.9381.2	Phytophthora	4	G5AB58,G5AB57,H3GU68,D0N3Y4	11.2557	1183.18	497.783		1177.34	529.302		990.965	404.725
93	D0N3Y4	D0N3Y4_PHYIT	Putative uncharacterized protein	25.416	6.83	8	2	2	G5AB58,G5AB57	4	H3GU68,G5AG39,G5AG40,H3GPN8	R|FYWLAFQGVDGK|T	[iTRAQ-8plex_Nterm]FYWLAFQGVDGK[iTRAQ-8plex_K]	2	169-180	FALSE	6.937	680.377	0	2012_10_22_FRF_OT_35.9357.9360.3	Phytophthora	4	G5AB58,G5AB57,H3GU68,D0N3Y4	156.515	3526.27	1685.55	85.2631	3498.83	1796.89	139.389	2944.97	1373.97
93	D0N3Y4	D0N3Y4_PHYIT	Putative uncharacterized protein	25.416	6.83	8	2	2	G5AB58,G5AB57	4	H3GU68,G5AG39,G5AG40,H3GPN8	R|FYWLAFQGVDGK|T	[iTRAQ-8plex_Nterm]FYWLAFQGVDGK[iTRAQ-8plex_K]	2	169-180	FALSE	6.904	1020.06	0	2012_10_22_FRF_OT_36.9403.9406.2	Phytophthora	4	G5AB58,G5AB57,H3GU68,D0N3Y4	13.8154	1445.67	714.554		1428.3	762.271		1202.2	582.863
93	D0N3Y4	D0N3Y4_PHYIT	Putative uncharacterized protein	25.416	6.83	8	2	2	G5AB58,G5AB57	4	H3GU68,G5AG39,G5AG40,H3GPN8	R|FYWLAFQGVDGK|T	[iTRAQ-8plex_Nterm]FYWLAFQGVDGK[iTRAQ-8plex_K]	2	169-180	FALSE	6.677	680.378	0	2012_10_22_FRF_OT_36.9438.9441.3	Phytophthora	4	G5AB58,G5AB57,H3GU68,D0N3Y4	646.172	10064.7	4566.99	405.249	9934	4864.37	662.505	8361.46	3719.49
93	D0N3Y4	D0N3Y4_PHYIT	Putative uncharacterized protein	25.416	6.83	8	2	2	G5AB58,G5AB57	4	H3GU68,G5AG39,G5AG40,H3GPN8	R|FYWLAFQGVDGK|T	[iTRAQ-8plex_Nterm]FYWLAFQGVDGK[iTRAQ-8plex_K]	2	169-180	FALSE	7.458	680.377	0	2012_10_22_FRF_OT_36.9388.9391.3	Phytophthora	4	G5AB58,G5AB57,H3GU68,D0N3Y4	367.695	12024.6	5534.23	90.8455	11941	5895.5	148.515	10050.8	4507.93
93	D0N3Y4	D0N3Y4_PHYIT	Putative uncharacterized protein	25.416	6.83	8	2	2	G5AB58,G5AB57	4	H3GU68,G5AG39,G5AG40,H3GPN8	R|FYWLAFQGVDGK|T	[iTRAQ-8plex_Nterm]FYWLAFQGVDGK[iTRAQ-8plex_K]	2	169-180	FALSE	7.115	680.375	0	2012_10_22_FRF_OT_36.9313.9316.3	Phytophthora	4	G5AB58,G5AB57,H3GU68,D0N3Y4	187.281	3379.26	2180.86	69.0252	3215.43	2337.3	112.843	2706.43	1787.19
93	D0N3Y4	D0N3Y4_PHYIT	Putative uncharacterized protein	25.416	6.83	8	2	2	G5AB58,G5AB57	4	H3GU68,G5AG39,G5AG40,H3GPN8	R|FYWLAFQGVDGK|T	[iTRAQ-8plex_Nterm]FYWLAFQGVDGK[iTRAQ-8plex_K]	2	169-180	FALSE	6.372	680.379	0	2012_10_22_FRF_OT_37.8535.8538.3	Phytophthora	4	G5AB58,G5AB57,H3GU68,D0N3Y4	162.713	1083.9	716.126	135.874	1039.6	767.648	222.129	875.031	586.975
93	D0N3Y4	D0N3Y4_PHYIT	Putative uncharacterized protein	25.416	6.83	8	2	2	G5AB58,G5AB57	4	H3GU68,G5AG39,G5AG40,H3GPN8	K|TVWQSYK|D	[iTRAQ-8plex_Nterm]TVWQSYK[iTRAQ-8plex_K]	2	181-187	FALSE	6.347	507.293	0	2012_10_22_FRF_OT_30.4728.4731.3	Phytophthora	6	G5AG40,G5AB58,G5AG39,G5AB57,H3GPN8,D0N3Y4	1336.21	118464	89437.5		114519	96016.9		96391.1	73418.4
94	G4Z4L7	G4Z4L7_PHYSP	Putative uncharacterized protein	24.841	4.09	2	2	1	H3G8E9	1	D0MTV6	R|AQVLDHDLQR|Q	[iTRAQ-8plex_Nterm]AQVLDHDLQR	1	151-160	FALSE	6.703	500.279	0	2012_10_22_FRF_OT_37.3477.3480.3	Phytophthora	2	G4Z4L7,H3G8E9	1881.04	18586.1	4805.65	1763.32	19287.1	5035.12	2882.69	16233.9	3850.06
94	G4Z4L7	G4Z4L7_PHYSP	Putative uncharacterized protein	24.841	4.09	2	2	1	H3G8E9	1	D0MTV6	K|VIVLWSANTER|F	[iTRAQ-8plex_Nterm]VIVLWSANTER	1	220-230	FALSE	8.614	796.459	0	2012_10_22_FRF_OT_35.8009.8012.2	Phytophthora	3	G4Z4L7,H3G8E9,D0MTV6	920.717	19783.8	6488.96	673.318	20292.3	6853.13	1100.75	17080	5240.18
95	H3GZF6	H3GZF6_PHYRM	Uncharacterized protein	24.834	4.52	4	2	0		1	H3GZF3	K|ALLSDIYDGATVSTVFTGTR|Y	[iTRAQ-8plex_Nterm]ALLSDIYDGATVSTVFTGTR	1	418-437	TRUE	7.204	1196.14	0	2012_10_22_FRF_OT_39.9692.9695.2	Phytophthora	1	H3GZF6	211.658	5744.76	3930.63	149.139	5732.62	4213.18	243.814	4825.15	3221.56	1.49777	0.599642	0.400358	1.49777
95	H3GZF6	H3GZF6_PHYRM	Uncharacterized protein	24.834	4.52	4	2	0		1	H3GZF3	K|ALLSDIYDGATVSTVFTGTR|Y	[iTRAQ-8plex_Nterm]ALLSDIYDGATVSTVFTGTR	1	418-437	TRUE	7.657	1196.14	0	2012_10_22_FRF_OT_40.7429.7432.2	Phytophthora	1	H3GZF6	113.831	3016.85	2034.88	61.2268	2989.01	2180.95	100.094	2515.85	1667.64	1.50863	0.601376	0.398624	1.50863
95	H3GZF6	H3GZF6_PHYRM	Uncharacterized protein	24.834	4.52	4	2	0		1	H3GZF3	K|YATAFGLDVTDFMDK|V	[iTRAQ-8plex_Nterm]YATAFGLDVTDFMDK[iTRAQ-8plex_K]	2	323-337	FALSE	6.878	768.069	0	2012_10_22_FRF_OT_40.7954.7957.3	Phytophthora	3	G4ZZW4,H3GZF3,H3GZF6	5471.15	17819.7	11781.6	5736.31	17512.4	12625.4	9377.77	14740.2	9653.88
95	H3GZF6	H3GZF6_PHYRM	Uncharacterized protein	24.834	4.52	4	2	0		1	H3GZF3	K|YATAFGLDVTDFMDK|V	[iTRAQ-8plex_Nterm]YATAFGLDVTDFM[Oxidation_M]DK[iTRAQ-8plex_K]	3	323-337	FALSE	7.265	773.396	0	2012_10_22_FRF_OT_40.6743.6746.3	Phytophthora	3	G4ZZW4,H3GZF3,H3GZF6	204.413	11869.2	10351	64.9901	11262.5	11131.2	106.246	9479.66	8511.39
96	G4YE73	G4YE73_PHYSP	Putative uncharacterized protein	23.623	2.56	15	1	0		0		R|TLSEGFSGMFR|N	[iTRAQ-8plex_Nterm]TLSEGFSGMFR	1	55-65	TRUE	11.271	768.394	0	2012_10_22_FRF_OT_29.6630.6633.2	Phytophthora	1	G4YE73	227.441	986.203	579.003	153.797	904.016	620.061	251.428	760.911	474.123	1.60488	0.616105	0.383895	1.60488
96	G4YE73	G4YE73_PHYSP	Putative uncharacterized protein	23.623	2.56	15	1	0		0		R|TLSEGFSGMFR|N	[iTRAQ-8plex_Nterm]TLSEGFSGMFR	1	55-65	TRUE	6.379	512.599	0	2012_10_22_FRF_OT_31.5132.5135.3	Phytophthora	1	G4YE73	6518.84	22870.4	14967.1	4226.86	21288	16048.1	6910.1	17918.1	12271	1.4602	0.593529	0.406471	1.4602
96	G4YE73	G4YE73_PHYSP	Putative uncharacterized protein	23.623	2.56	15	1	0		0		R|TLSEGFSGMFR|N	[iTRAQ-8plex_Nterm]TLSEGFSGMFR	1	55-65	TRUE	14.072	768.393	0	2012_10_22_FRF_OT_32.6397.6400.2	Phytophthora	1	G4YE73	267.589	1401.03	727.738	163.593	1294.08	777.852	267.443	1089.23	594.776	1.83132	0.646808	0.353192	1.83132
96	G4YE73	G4YE73_PHYSP	Putative uncharacterized protein	23.623	2.56	15	1	0		0		R|TLSEGFSGMFR|N	[iTRAQ-8plex_Nterm]TLSEGFSGMFR	1	55-65	TRUE	15.247	768.392	0	2012_10_22_FRF_OT_33.5889.5892.2	Phytophthora	1	G4YE73	226.517	992.015	525.806	143.879	891.998	562.421	235.215	750.796	430.049	1.74584	0.635812	0.364188	1.74584
96	G4YE73	G4YE73_PHYSP	Putative uncharacterized protein	23.623	2.56	15	1	0		0		R|TLSEGFSGMFR|N	[iTRAQ-8plex_Nterm]TLSEGFSGMFR	1	55-65	TRUE	13.87	512.599	0	2012_10_22_FRF_OT_33.5897.5900.3	Phytophthora	1	G4YE73	233.34	532.185	396.448	201.291	473.626	425.934	329.072	398.651	325.686	1.22404	0.550367	0.449633	1.22404
96	G4YE73	G4YE73_PHYSP	Putative uncharacterized protein	23.623	2.56	15	1	0		0		R|TLSEGFSGMFR|N	[iTRAQ-8plex_Nterm]TLSEGFSGMFR	1	55-65	TRUE	10.177	768.397	0	2012_10_22_FRF_OT_35.7128.7131.2	Phytophthora	1	G4YE73	551.898	4338.68	2372	300.108	4081.68	2536.63	490.619	3435.56	1939.61	1.77126	0.639154	0.360846	1.77126
96	G4YE73	G4YE73_PHYSP	Putative uncharacterized protein	23.623	2.56	15	1	0		0		R|TLSEGFSGMFR|N	[iTRAQ-8plex_Nterm]TLSEGFSGMFR	1	55-65	TRUE	12.061	768.394	0	2012_10_22_FRF_OT_35.7496.7499.2	Phytophthora	1	G4YE73	3476.59	17887.9	10683.8	2100.87	16345	11444.6	3434.51	13757.6	8750.96	1.57213	0.611217	0.388783	1.57213
96	G4YE73	G4YE73_PHYSP	Putative uncharacterized protein	23.623	2.56	15	1	0		0		R|TLSEGFSGMFR|N	[iTRAQ-8plex_Nterm]TLSEGFSGMFR	1	55-65	TRUE	16.571	512.598	0	2012_10_22_FRF_OT_35.7510.7513.3	Phytophthora	1	G4YE73	18984.5	51592.9	52351.1	15366.5	45172.8	56408.7	25121.2	38021.9	43132.3	0.881518	0.468514	0.531486	0.881518
96	G4YE73	G4YE73_PHYSP	Putative uncharacterized protein	23.623	2.56	15	1	0		0		R|TLSEGFSGMFR|N	[iTRAQ-8plex_Nterm]TLSEGFSGMFR	1	55-65	TRUE	10.949	768.394	0	2012_10_22_FRF_OT_36.7092.7095.2	Phytophthora	1	G4YE73	1374.86	6102.13	3381.52	876.226	5448.73	3619.71	1432.46	4586.2	2767.78	1.657	0.623636	0.376364	1.657
96	G4YE73	G4YE73_PHYSP	Putative uncharacterized protein	23.623	2.56	15	1	0		0		R|TLSEGFSGMFR|N	[iTRAQ-8plex_Nterm]TLSEGFSGMFR	1	55-65	TRUE	9.383	768.394	0	2012_10_22_FRF_OT_36.7464.7467.2	Phytophthora	1	G4YE73	1813.48	10026.1	5726.61	1062.93	9246.61	6129.81	1737.69	7782.88	4687.09	1.66049	0.62413	0.37587	1.66049
96	G4YE73	G4YE73_PHYSP	Putative uncharacterized protein	23.623	2.56	15	1	0		0		R|TLSEGFSGMFR|N	[iTRAQ-8plex_Nterm]TLSEGFSGMFR	1	55-65	TRUE	15.048	512.598	0	2012_10_22_FRF_OT_36.7478.7481.3	Phytophthora	1	G4YE73	3899.83	16143.3	8002.55	3327.8	15408.9	8542.49	5440.31	12969.7	6531.93	1.98559	0.665058	0.334942	1.98559
96	G4YE73	G4YE73_PHYSP	Putative uncharacterized protein	23.623	2.56	15	1	0		0		R|TLSEGFSGMFR|N	[iTRAQ-8plex_Nterm]TLSEGFSGM[Oxidation_M]FR	2	55-65	TRUE	7.39	517.929	0	2012_10_22_FRF_OT_33.4634.4637.3	Phytophthora	1	G4YE73	673.672	3378.34	2114.08	533.021	3178.69	2265.15	871.387	2675.5	1732.02	1.54473	0.607031	0.392969	1.54473
96	G4YE73	G4YE73_PHYSP	Putative uncharacterized protein	23.623	2.56	15	1	0		0		R|TLSEGFSGMFR|N	[iTRAQ-8plex_Nterm]TLSEGFSGM[Oxidation_M]FR	2	55-65	TRUE	7.216	776.391	0	2012_10_22_FRF_OT_35.5322.5325.2	Phytophthora	1	G4YE73	105718	563024	398795	73201.4	503108	428203	119670	423466	327421	1.29334	0.563954	0.436046	1.29334
96	G4YE73	G4YE73_PHYSP	Putative uncharacterized protein	23.623	2.56	15	1	0		0		R|TLSEGFSGMFR|N	[iTRAQ-8plex_Nterm]TLSEGFSGM[Oxidation_M]FR	2	55-65	TRUE	8.234	517.93	0	2012_10_22_FRF_OT_35.5328.5331.3	Phytophthora	1	G4YE73	48783.3	242313	183850	35554.6	221035	197511	58125	186045	151025	1.23189	0.551949	0.448051	1.23189
96	G4YE73	G4YE73_PHYSP	Putative uncharacterized protein	23.623	2.56	15	1	0		0		R|TLSEGFSGMFR|N	[iTRAQ-8plex_Nterm]TLSEGFSGM[Oxidation_M]FR	2	55-65	TRUE	6.749	517.93	0	2012_10_22_FRF_OT_36.5363.5366.3	Phytophthora	1	G4YE73		34317.2	19612.1
97	G4ZZV6	G4ZZV6_PHYSP	Putative uncharacterized protein	22.17	2.62	5	2	0		8	Q6Q475,Q01928,G4ZZV8,B0B0Q5,D0NUH1,D0NUH0,Q6XDM1,H3GZF5	K|LEAYFGTK|M	[iTRAQ-8plex_Nterm]LEAYFGTK[iTRAQ-8plex_K]	2	196-203	FALSE	6.648	512.965	0	2012_10_22_FRF_OT_36.6806.6809.3	Phytophthora	14	Q6XDM1,Q6XDM3,Q6Q475,G4ZZV5,G4ZZV6,G4ZZW3,G5A054,G4ZZV8,H3GZF4,H3GZF5,D0NUH0,D0NUH1,Q01928,B0B0Q5	1949.11	65827.5	41823	1517.15	62471.1	44815.5	2480.25	52582	34267.7
97	G4ZZV6	G4ZZV6_PHYSP	Putative uncharacterized protein	22.17	2.62	5	2	0		8	Q6Q475,Q01928,G4ZZV8,B0B0Q5,D0NUH1,D0NUH0,Q6XDM1,H3GZF5	K|LEAYFGTK|M	[iTRAQ-8plex_Nterm]LEAYFGTK[iTRAQ-8plex_K]	2	196-203	FALSE	6.508	512.964	0	2012_10_22_FRF_OT_36.6821.6824.3	Phytophthora	14	Q6XDM1,Q6XDM3,Q6Q475,G4ZZV5,G4ZZV6,G4ZZW3,G5A054,G4ZZV8,H3GZF4,H3GZF5,D0NUH0,D0NUH1,Q01928,B0B0Q5	4753.45	237553	165419	2917.66	221721	177494	4769.81	186623	135719
97	G4ZZV6	G4ZZV6_PHYSP	Putative uncharacterized protein	22.17	2.62	5	2	0		8	Q6Q475,Q01928,G4ZZV8,B0B0Q5,D0NUH1,D0NUH0,Q6XDM1,H3GZF5	K|TYPWNAAAK|S	[iTRAQ-8plex_Nterm]TYPWNAAAK[iTRAQ-8plex_K]	2	445-453	TRUE	8.036	815.459	0	2012_10_22_FRF_OT_30.4742.4745.2	Phytophthora	1	G4ZZV6	408.335	4882.75	4930.46	388.466	3354.73	5321.11	635.067	2823.68	4068.73	0.693995	0.409679	0.590321	0.693995
97	G4ZZV6	G4ZZV6_PHYSP	Putative uncharacterized protein	22.17	2.62	5	2	0		8	Q6Q475,Q01928,G4ZZV8,B0B0Q5,D0NUH1,D0NUH0,Q6XDM1,H3GZF5	K|TYPWNAAAK|S	[iTRAQ-8plex_Nterm]TYPWNAAAK[iTRAQ-8plex_K]	2	445-453	TRUE	7.853	543.975	0	2012_10_22_FRF_OT_30.4776.4779.3	Phytophthora	1	G4ZZV6	6867.58	137573	96400.5	5262.12	125556	103472	8602.56	105680	79118.9	1.33571	0.571866	0.428134	1.33571
97	G4ZZV6	G4ZZV6_PHYSP	Putative uncharacterized protein	22.17	2.62	5	2	0		8	Q6Q475,Q01928,G4ZZV8,B0B0Q5,D0NUH1,D0NUH0,Q6XDM1,H3GZF5	K|TYPWNAAAK|S	[iTRAQ-8plex_Nterm]TYPWNAAAK[iTRAQ-8plex_K]	2	445-453	TRUE	8.8	543.975	0	2012_10_22_FRF_OT_30.4735.4738.3	Phytophthora	1	G4ZZV6	3462.97	62031.6	55395.6	2701.66	48854.7	59679.2	4416.7	41121.1	45633.1	0.901124	0.473995	0.526005	0.901124
98	H3GZF4	H3GZF4_PHYRM	Uncharacterized protein	22.094	4.98	3	2	2	G4ZZV5,G4ZZW3	9	D0NUH4,Q6Q475,Q01928,G4ZZV8,B0B0Q5,D0NUH1,D0NUH0,Q6XDM1,H3GZF5	K|LEAYFGTK|M	[iTRAQ-8plex_Nterm]LEAYFGTK[iTRAQ-8plex_K]	2	188-195	FALSE	6.648	512.965	0	2012_10_22_FRF_OT_36.6806.6809.3	Phytophthora	14	Q6XDM1,Q6XDM3,Q6Q475,G4ZZV5,G4ZZV6,G4ZZW3,G5A054,G4ZZV8,H3GZF4,H3GZF5,D0NUH0,D0NUH1,Q01928,B0B0Q5	1949.11	65827.5	41823	1517.15	62471.1	44815.5	2480.25	52582	34267.7
98	H3GZF4	H3GZF4_PHYRM	Uncharacterized protein	22.094	4.98	3	2	2	G4ZZV5,G4ZZW3	9	D0NUH4,Q6Q475,Q01928,G4ZZV8,B0B0Q5,D0NUH1,D0NUH0,Q6XDM1,H3GZF5	K|LEAYFGTK|M	[iTRAQ-8plex_Nterm]LEAYFGTK[iTRAQ-8plex_K]	2	188-195	FALSE	6.508	512.964	0	2012_10_22_FRF_OT_36.6821.6824.3	Phytophthora	14	Q6XDM1,Q6XDM3,Q6Q475,G4ZZV5,G4ZZV6,G4ZZW3,G5A054,G4ZZV8,H3GZF4,H3GZF5,D0NUH0,D0NUH1,Q01928,B0B0Q5	4753.45	237553	165419	2917.66	221721	177494	4769.81	186623	135719
98	H3GZF4	H3GZF4_PHYRM	Uncharacterized protein	22.094	4.98	3	2	2	G4ZZV5,G4ZZW3	9	D0NUH4,Q6Q475,Q01928,G4ZZV8,B0B0Q5,D0NUH1,D0NUH0,Q6XDM1,H3GZF5	K|PAADTVTSIGLSYADVSMLLEK|A	[iTRAQ-8plex_Nterm]PAADTVTSIGLSYADVSMLLEK[iTRAQ-8plex_K]	2	517-538	FALSE	6.307	963.862	0	2012_10_22_FRF_OT_40.8631.8634.3	Phytophthora	4	G4ZZV5,G4ZZW3,H3GZF4,D0NUH4	35.1591	1297.99	813.733	17.3114	1289.53	871.256	28.3008	1085.4	666.197
99	H3G751	H3G751_PHYRM	Glucose-6-phosphate 1-dehydrogenase (Fragment)	21.435	3.89	2	2	2	D0MT03,G4ZKL1	1	Q1ACV7	R|FGNAIFEPIWNR|N	[iTRAQ-8plex_Nterm]FGNAIFEPIWNR	1	191-202	FALSE	6.474	884.479	0	2012_10_22_FRF_OT_35.9056.9059.2	Phytophthora	3	G4ZKL1,H3G751,D0MT03	191.144	3932.05	1122.62	145.895	4013.73	1180.87	238.51	3378.36	902.941
99	H3G751	H3G751_PHYRM	Glucose-6-phosphate 1-dehydrogenase (Fragment)	21.435	3.89	2	2	2	D0MT03,G4ZKL1	1	Q1ACV7	R|LILDVLR|G	[iTRAQ-8plex_Nterm]LILDVLR	1	419-425	FALSE	6.919	573.38	0	2012_10_22_FRF_OT_35.8945.8948.2	Phytophthora	4	G4ZKL1,H3G751,D0MT03,Q1ACV7	765.65	9467.31	2433.83	732.792	9767.67	2550.05	1197.97	8221.45	1949.87
100	H3GPM4	H3GPM4_PHYRM	Uncharacterized protein	21.285	4.22	2	2	1	H3GPM3	3	D0N9M9,G5AB99,H3GPM2	K|GALAAAMDSGAYIK|F	[iTRAQ-8plex_Nterm]GALAAAM[Oxidation_M]DSGAYIK[iTRAQ-8plex_K]	3	48-61	FALSE	6.679	655.028	0	2012_10_22_FRF_OT_36.5867.5870.3	Phytophthora	7	G5AB98,G5AB99,H3GPM4,H3GPM3,H3GPM2,D0N9M9,D0N9N0	1015.85	196837	60212.9		201374	63468.6		169497	48530.6
100	H3GPM4	H3GPM4_PHYRM	Uncharacterized protein	21.285	4.22	2	2	1	H3GPM3	3	D0N9M9,G5AB99,H3GPM2	R|LLLVAFENMLR|G	[iTRAQ-8plex_Nterm]LLLVAFENM[Oxidation_M]LR	2	87-97	FALSE	6.333	819.982	0	2012_10_22_FRF_OT_35.9730.9732.2	Phytophthora	2	H3GPM4,H3GPM3	542.521	3021.67	2397.93	448.211	2699.49	2577.83	732.739	2272.16	1971.11
101	H3H0Z9	H3H0Z9_PHYRM	Uncharacterized protein	21.148	3.36	2	2	8	Q0PRJ9,D0NB21,D0NB19,Q2I0L5,G4ZB54,A1YT27,A0FH79,H3H964	10	Q2I007,G4ZB57,D0NB20,Q2I0L3,G4ZB56,A1YT28,Q0PN02,A1YT29,Q2I0L4,G4ZB55	K|SLINLNTNR|A	[iTRAQ-8plex_Nterm]SLINLNTNR	1	235-243	FALSE	6.514	674.894	0	2012_10_22_FRF_OT_28.4435.4438.2	Phytophthora	9	Q0PRJ9,A0FH79,Q2I0L5,G4ZB54,H3H964,H3H0Z9,A1YT27,D0NB21,D0NB19	2792.29	18285.8	10986.3	2578.88	17713.7	11760	4215.98	14909.6	8992.18
101	H3H0Z9	H3H0Z9_PHYRM	Uncharacterized protein	21.148	3.36	2	2	8	Q0PRJ9,D0NB21,D0NB19,Q2I0L5,G4ZB54,A1YT27,A0FH79,H3H964	10	Q2I007,G4ZB57,D0NB20,Q2I0L3,G4ZB56,A1YT28,Q0PN02,A1YT29,Q2I0L4,G4ZB55	K|YWNILGLDLK|N	[iTRAQ-8plex_Nterm]YWNILGLDLK[iTRAQ-8plex_K]	2	312-321	FALSE	7.23	615.035	0	2012_10_22_FRF_OT_35.9503.9506.3	Phytophthora	19	Q0PN02,Q2I0L4,Q0PRJ9,A1YT29,A1YT28,A0FH79,Q2I0L5,Q2I007,Q2I0L3,G4ZB57,G4ZB54,G4ZB56,G4ZB55,H3H964,H3H0Z9,A1YT27,D0NB21,D0NB20,D0NB19	351.298	5328.19	2902.23	291.658	5231.36	3101.42	476.805	4403.24	2371.47
102	H3H317	H3H317_PHYRM	Uncharacterized protein	20.605	2.25	2	2	0		1	G4ZYN5	K|GLIADFHR|R	[iTRAQ-8plex_Nterm]GLIADFHR	1	153-160	TRUE	7.536	411.572	0	2012_10_22_FRF_OT_31.3772.3775.3	Phytophthora	1	H3H317	4415.13	24364.3	9151.02	4347.08	24007.4	9708.13	7106.65	20207	7423.22	2.72214	0.731337	0.268663	2.72214
102	H3H317	H3H317_PHYRM	Uncharacterized protein	20.605	2.25	2	2	0		1	G4ZYN5	R|NLLQQQLVR|N	[iTRAQ-8plex_Nterm]NLLQQQLVR	1	455-463	FALSE	7.489	708.435	0	2012_10_22_FRF_OT_28.5219.5222.2	Phytophthora	2	G4ZYN5,H3H317	830.721	8813.7	3369.43	645.357	8725.02	3575.64	1055.04	7343.86	2734.08
103	D0MSD8	D0MSD8_PHYIT	5-methlytetrahydropteroyltriglutamate-homocysteine methyltransferease	20.41	2.48	2	2	0		2	Q5EVM4,G4YK03	K|AGDISLEHYR|G	[iTRAQ-8plex_Nterm]AGDISLEHYR	1	462-471	FALSE	6.938	488.93	0	2012_10_22_FRF_OT_37.3309.3312.3	Phytophthora	2	Q5EVM4,D0MSD8	6539.36	53499.3	14364.6	6423.12	54887.1	15076.6	10500.6	46198.6	11528.2
103	D0MSD8	D0MSD8_PHYIT	5-methlytetrahydropteroyltriglutamate-homocysteine methyltransferease	20.41	2.48	2	2	0		2	Q5EVM4,G4YK03	R|ALAVVGPNK|T	[iTRAQ-8plex_Nterm]ALAVVGPNK[iTRAQ-8plex_K]	2	145-153	FALSE	7.526	492.98	0	2012_10_22_FRF_OT_30.4175.4178.3	Phytophthora	2	G4YK03,D0MSD8	2151.55	145963	58149.2	1052.08	147921	61733	1719.94	124505	47203.5
104	G5A054	G5A054_PHYSP	Putative uncharacterized protein	20.339	2.79	3	2	0		8	Q6Q475,Q01928,G4ZZV8,B0B0Q5,D0NUH1,D0NUH0,Q6XDM1,H3GZF5	K|LEAYFGTK|M	[iTRAQ-8plex_Nterm]LEAYFGTK[iTRAQ-8plex_K]	2	181-188	FALSE	6.648	512.965	0	2012_10_22_FRF_OT_36.6806.6809.3	Phytophthora	14	Q6XDM1,Q6XDM3,Q6Q475,G4ZZV5,G4ZZV6,G4ZZW3,G5A054,G4ZZV8,H3GZF4,H3GZF5,D0NUH0,D0NUH1,Q01928,B0B0Q5	1949.11	65827.5	41823	1517.15	62471.1	44815.5	2480.25	52582	34267.7
104	G5A054	G5A054_PHYSP	Putative uncharacterized protein	20.339	2.79	3	2	0		8	Q6Q475,Q01928,G4ZZV8,B0B0Q5,D0NUH1,D0NUH0,Q6XDM1,H3GZF5	K|LEAYFGTK|M	[iTRAQ-8plex_Nterm]LEAYFGTK[iTRAQ-8plex_K]	2	181-188	FALSE	6.508	512.964	0	2012_10_22_FRF_OT_36.6821.6824.3	Phytophthora	14	Q6XDM1,Q6XDM3,Q6Q475,G4ZZV5,G4ZZV6,G4ZZW3,G5A054,G4ZZV8,H3GZF4,H3GZF5,D0NUH0,D0NUH1,Q01928,B0B0Q5	4753.45	237553	165419	2917.66	221721	177494	4769.81	186623	135719
104	G5A054	G5A054_PHYSP	Putative uncharacterized protein	20.339	2.79	3	2	0		8	Q6Q475,Q01928,G4ZZV8,B0B0Q5,D0NUH1,D0NUH0,Q6XDM1,H3GZF5	K|YATAFGK|D	[iTRAQ-8plex_Nterm]YATAFGK[iTRAQ-8plex_K]	2	234-240	FALSE	7.269	455.934	0	2012_10_22_FRF_OT_30.4307.4310.3	Phytophthora	2	G4ZZW1,G5A054	23127	946679	715342	13811.5	928595	767846	22579.2	781599	587126
105	H3GI93	H3GI93_PHYRM	Uncharacterized protein	20.232	1.16	3	2	0		1	D0NCR4	R|LLLAYESYLR|D	[iTRAQ-8plex_Nterm]LLLAYESYLR	1	113-122	FALSE	7.773	772.954	0	2012_10_22_FRF_OT_35.9576.9579.2	Phytophthora	2	H3GI93,D0NCR4	1086.39	3333.99	1769.33	988.226	3257.66	1890.12	1615.56	2741.97	1445.26
105	H3GI93	H3GI93_PHYRM	Uncharacterized protein	20.232	1.16	3	2	0		1	D0NCR4	R|LLLAYESYLR|D	[iTRAQ-8plex_Nterm]LLLAYESYLR	1	113-122	FALSE	6.922	515.638	0	2012_10_22_FRF_OT_35.9505.9508.3	Phytophthora	2	H3GI93,D0NCR4	621.338	2679.74	1395.14	577.491	2631.55	1489.79	944.087	2214.98	1139.16
105	H3GI93	H3GI93_PHYRM	Uncharacterized protein	20.232	1.16	3	2	0		1	D0NCR4	R|SGLLQLAVR|S	[iTRAQ-8plex_Nterm]SGLLQLAVR	1	634-642	TRUE	10.586	630.9	0	2012_10_22_FRF_OT_28.6560.6563.2	Phytophthora	1	H3GI93	1400.09	8761.82	2775.89	957.796	8598.86	2932.45	1565.81	7237.67	2242.27	3.22783	0.763472	0.236528	3.22783
106	H3H159	H3H159_PHYRM	Uncharacterized protein	18.487	6.37	2	1	1	H3H158	0		R|GVTPTDDDGVAQMISIFPGHYVER|A	[iTRAQ-8plex_Nterm]GVTPTDDDGVAQMISIFPGHYVER	1	204-227	FALSE	10.21	970.15	0	2012_10_22_FRF_OT_39.8042.8045.3	Phytophthora	2	H3H158,H3H159	22347.8	43898.2	89828.4	23486.1	39079.6	97153.8	38395.3	32893.4	74287.7
106	H3H159	H3H159_PHYRM	Uncharacterized protein	18.487	6.37	2	1	1	H3H158	0		R|GVTPTDDDGVAQMISIFPGHYVER|A	[iTRAQ-8plex_Nterm]GVTPTDDDGVAQM[Oxidation_M]ISIFPGHYVER	2	204-227	FALSE	7.593	975.486	0	2012_10_22_FRF_OT_39.6228.6231.3	Phytophthora	2	H3H158,H3H159	2173.09	28651	45151.9	2004.47	26545	48768.8	3276.92	22342.9	37290.5
107	H3G9S8	H3G9S8_PHYRM	Uncharacterized protein	17.746	4.75	1	1	0		0		K|NQNGSVLGAIAAAYHVR|A	[iTRAQ-8plex_Nterm]NQNGSVLGAIAAAYHVR	1	77-93	TRUE	10.528	682.378	0	2012_10_22_FRF_OT_28.7134.7137.3	Phytophthora	1	H3G9S8	1889.29	38517.7	8510.26	1655.28	40242.9	8859.14	2706.07	33872.5	6774.05	5.00034	0.833343	0.166657	5.00034
108	G4YSN1	G4YSN1_PHYSP	Putative uncharacterized protein	17.158	4.56	8	1	1	H3GDF3	0		R|FYWLAFQGVDSK|M	[iTRAQ-8plex_Nterm]FYWLAFQGVDSK[iTRAQ-8plex_K]	2	173-184	FALSE	8.141	1035.07	0	2012_10_22_FRF_OT_35.9309.9312.2	Phytophthora	2	G4YSN1,H3GDF3	20.0202	1953.49	1066.29		1981.74	1138.91		1668.03	870.858
108	G4YSN1	G4YSN1_PHYSP	Putative uncharacterized protein	17.158	4.56	8	1	1	H3GDF3	0		R|FYWLAFQGVDSK|M	[iTRAQ-8plex_Nterm]FYWLAFQGVDSK[iTRAQ-8plex_K]	2	173-184	FALSE	7.647	1035.07	0	2012_10_22_FRF_OT_35.9342.9345.2	Phytophthora	2	G4YSN1,H3GDF3	56.8507	7066.53	3955.01		7160.74	4226.16		6027.2	3231.49
108	G4YSN1	G4YSN1_PHYSP	Putative uncharacterized protein	17.158	4.56	8	1	1	H3GDF3	0		R|FYWLAFQGVDSK|M	[iTRAQ-8plex_Nterm]FYWLAFQGVDSK[iTRAQ-8plex_K]	2	173-184	FALSE	10.283	690.379	0	2012_10_22_FRF_OT_35.9272.9275.3	Phytophthora	2	G4YSN1,H3GDF3	823.597	13071	9703.69	635.077	12702.7	10414.9	1038.23	10691.9	7963.65
108	G4YSN1	G4YSN1_PHYSP	Putative uncharacterized protein	17.158	4.56	8	1	1	H3GDF3	0		R|FYWLAFQGVDSK|M	[iTRAQ-8plex_Nterm]FYWLAFQGVDSK[iTRAQ-8plex_K]	2	173-184	FALSE	8.181	1035.07	0	2012_10_22_FRF_OT_36.9277.9280.2	Phytophthora	2	G4YSN1,H3GDF3	39.702	3440.37	2583.74		3350.66	2773.42		2820.25	2120.66
108	G4YSN1	G4YSN1_PHYSP	Putative uncharacterized protein	17.158	4.56	8	1	1	H3GDF3	0		R|FYWLAFQGVDSK|M	[iTRAQ-8plex_Nterm]FYWLAFQGVDSK[iTRAQ-8plex_K]	2	173-184	FALSE	9.786	690.38	0	2012_10_22_FRF_OT_36.9325.9328.3	Phytophthora	2	G4YSN1,H3GDF3	1527.84	61014.5	44030.2	495.573	60003.6	47235.1	810.167	50505.1	36117.8
108	G4YSN1	G4YSN1_PHYSP	Putative uncharacterized protein	17.158	4.56	8	1	1	H3GDF3	0		R|FYWLAFQGVDSK|M	[iTRAQ-8plex_Nterm]FYWLAFQGVDSK[iTRAQ-8plex_K]	2	173-184	FALSE	7.183	518.036	0	2012_10_22_FRF_OT_36.9369.9372.4	Phytophthora	2	G4YSN1,H3GDF3	725.345	16058.2	8708.49	492.24	16271	9300.76	804.719	13695.3	7111.73
108	G4YSN1	G4YSN1_PHYSP	Putative uncharacterized protein	17.158	4.56	8	1	1	H3GDF3	0		R|FYWLAFQGVDSK|M	[iTRAQ-8plex_Nterm]FYWLAFQGVDSK[iTRAQ-8plex_K]	2	173-184	FALSE	7.936	1035.07	0	2012_10_22_FRF_OT_37.8493.8496.2	Phytophthora	2	G4YSN1,H3GDF3	48.902	877.647	679.781	36.9523	851.642	729.966	60.4099	716.828	558.161
108	G4YSN1	G4YSN1_PHYSP	Putative uncharacterized protein	17.158	4.56	8	1	1	H3GDF3	0		R|FYWLAFQGVDSK|M	[iTRAQ-8plex_Nterm]FYWLAFQGVDSK[iTRAQ-8plex_K]	2	173-184	FALSE	9.228	690.381	0	2012_10_22_FRF_OT_37.8519.8522.3	Phytophthora	2	G4YSN1,H3GDF3	407.136	12211.7	9673.28	193.119	11666.2	10391.7	315.712	9819.41	7945.9
109	G4YHN2	G4YHN2_PHYSP	Putative uncharacterized protein (Fragment)	16.983	4.64	4	1	2	H3GJJ9,D0NGW3	0		K|TAVVQVLDR|C	[iTRAQ-8plex_Nterm]TAVVQVLDR	1	89-97	FALSE	10.135	652.895	0	2012_10_22_FRF_OT_35.5441.5444.2	Phytophthora	3	G4YHN2,H3GJJ9,D0NGW3	7738.79	93289.2	34425.8	7118.34	95575.3	36472	11637.1	80445.9	27887.9
109	G4YHN2	G4YHN2_PHYSP	Putative uncharacterized protein (Fragment)	16.983	4.64	4	1	2	H3GJJ9,D0NGW3	0		K|TAVVQVLDR|C	[iTRAQ-8plex_Nterm]TAVVQVLDR	1	89-97	FALSE	9.121	652.893	0	2012_10_22_FRF_OT_35.5414.5417.2	Phytophthora	3	G4YHN2,H3GJJ9,D0NGW3	10168.3	120348	45054.6	9423.48	123223	47750	15405.6	103717	36511.5
109	G4YHN2	G4YHN2_PHYSP	Putative uncharacterized protein (Fragment)	16.983	4.64	4	1	2	H3GJJ9,D0NGW3	0		K|TAVVQVLDR|C	[iTRAQ-8plex_Nterm]TAVVQVLDR	1	89-97	FALSE	10.119	652.893	0	2012_10_22_FRF_OT_35.5463.5466.2	Phytophthora	3	G4YHN2,H3GJJ9,D0NGW3	7492.89	90503.5	32990.6	6924.42	92754.9	34940.5	11320.1	78071.9	26716.9
109	G4YHN2	G4YHN2_PHYSP	Putative uncharacterized protein (Fragment)	16.983	4.64	4	1	2	H3GJJ9,D0NGW3	0		K|TAVVQVLDR|C	[iTRAQ-8plex_Nterm]TAVVQVLDR	1	89-97	FALSE	8.702	652.893	0	2012_10_22_FRF_OT_36.5428.5431.2	Phytophthora	3	G4YHN2,H3GJJ9,D0NGW3	4779.37	75345.1	31903.3	4130.51	76789.4	33910.8	6752.6	64633.7	25929.6
110	H3GVW9	H3GVW9_PHYRM	Uncharacterized protein	16.873	4.52	1	1	0		0		R|SFSWSNLNGGTCWLK|S	[iTRAQ-8plex_Nterm]SFSWSNLNGGTC[Cys_CAM]WLK[iTRAQ-8plex_K]	3	225-239	TRUE	10.137	789.076	0	2012_10_22_FRF_OT_30.8030.8033.3	Phytophthora	1	H3GVW9		10882	3239.13
111	G4YRZ9	G4YRZ9_PHYSP	Putative uncharacterized protein	16.81	6.71	16	1	0		0		K|SSSAYLYSDFK|F	[iTRAQ-8plex_Nterm]SSSAYLYSDFK[iTRAQ-8plex_K]	2	123-133	TRUE	8.073	938.499	0	2012_10_22_FRF_OT_35.5497.5500.2	Phytophthora	1	G4YRZ9		28225.4	17568.8
111	G4YRZ9	G4YRZ9_PHYSP	Putative uncharacterized protein	16.81	6.71	16	1	0		0		K|SSSAYLYSDFK|F	[iTRAQ-8plex_Nterm]SSSAYLYSDFK[iTRAQ-8plex_K]	2	123-133	TRUE	8.376	938.497	0	2012_10_22_FRF_OT_35.5594.5597.2	Phytophthora	1	G4YRZ9		200756	123427
111	G4YRZ9	G4YRZ9_PHYSP	Putative uncharacterized protein	16.81	6.71	16	1	0		0		K|SSSAYLYSDFK|F	[iTRAQ-8plex_Nterm]SSSAYLYSDFK[iTRAQ-8plex_K]	2	123-133	TRUE	7.892	938.497	0	2012_10_22_FRF_OT_35.5545.5548.2	Phytophthora	1	G4YRZ9		524822	302752
111	G4YRZ9	G4YRZ9_PHYSP	Putative uncharacterized protein	16.81	6.71	16	1	0		0		K|SSSAYLYSDFK|F	[iTRAQ-8plex_Nterm]SSSAYLYSDFK[iTRAQ-8plex_K]	2	123-133	TRUE	7.892	626	0	2012_10_22_FRF_OT_35.5644.5647.3	Phytophthora	1	G4YRZ9	789.719	180607	115199	323.49	183147	123337	528.844	154155	94308.3	1.63459	0.620434	0.379566	1.63459
111	G4YRZ9	G4YRZ9_PHYSP	Putative uncharacterized protein	16.81	6.71	16	1	0		0		K|SSSAYLYSDFK|F	[iTRAQ-8plex_Nterm]SSSAYLYSDFK[iTRAQ-8plex_K]	2	123-133	TRUE	8.239	625.999	0	2012_10_22_FRF_OT_35.5489.5492.3	Phytophthora	1	G4YRZ9	569.525	116551	71473.2	316.925	118464	76476.5	518.112	99711.6	58477	1.70514	0.630334	0.369666	1.70514
111	G4YRZ9	G4YRZ9_PHYSP	Putative uncharacterized protein	16.81	6.71	16	1	0		0		K|SSSAYLYSDFK|F	[iTRAQ-8plex_Nterm]SSSAYLYSDFK[iTRAQ-8plex_K]	2	123-133	TRUE	7.928	938.498	0	2012_10_22_FRF_OT_36.5594.5597.2	Phytophthora	1	G4YRZ9	175.773	51929.1	32423.9	76.8728	52755.7	34702.9	125.672	44404.6	26535.2	1.67342	0.625947	0.374053	1.67342
111	G4YRZ9	G4YRZ9_PHYSP	Putative uncharacterized protein	16.81	6.71	16	1	0		0		K|SSSAYLYSDFK|F	[iTRAQ-8plex_Nterm]SSSAYLYSDFK[iTRAQ-8plex_K]	2	123-133	TRUE	8.153	938.498	0	2012_10_22_FRF_OT_36.5511.5514.2	Phytophthora	1	G4YRZ9	262.946	55479	33714	158.523	56459.2	36068.6	259.155	47521.7	27579.5	1.72308	0.632769	0.367231	1.72308
111	G4YRZ9	G4YRZ9_PHYSP	Putative uncharacterized protein	16.81	6.71	16	1	0		0		K|SSSAYLYSDFK|F	[iTRAQ-8plex_Nterm]SSSAYLYSDFK[iTRAQ-8plex_K]	2	123-133	TRUE	8.309	938.497	0	2012_10_22_FRF_OT_36.5524.5527.2	Phytophthora	1	G4YRZ9	656.563	254284	157617	276.572	258602	168676	452.142	217666	128976	1.68764	0.627927	0.372073	1.68764
111	G4YRZ9	G4YRZ9_PHYSP	Putative uncharacterized protein	16.81	6.71	16	1	0		0		K|SSSAYLYSDFK|F	[iTRAQ-8plex_Nterm]SSSAYLYSDFK[iTRAQ-8plex_K]	2	123-133	TRUE	8.043	938.497	0	2012_10_22_FRF_OT_36.5580.5583.2	Phytophthora	1	G4YRZ9		127595	83465.8
111	G4YRZ9	G4YRZ9_PHYSP	Putative uncharacterized protein	16.81	6.71	16	1	0		0		K|SSSAYLYSDFK|F	[iTRAQ-8plex_Nterm]SSSAYLYSDFK[iTRAQ-8plex_K]	2	123-133	TRUE	7.824	938.497	0	2012_10_22_FRF_OT_36.5552.5555.2	Phytophthora	1	G4YRZ9	1219.67	357866	220427	650.57	364030	235870	1063.56	306404	180355	1.69889	0.629478	0.370522	1.69889
111	G4YRZ9	G4YRZ9_PHYSP	Putative uncharacterized protein	16.81	6.71	16	1	0		0		K|SSSAYLYSDFK|F	[iTRAQ-8plex_Nterm]SSSAYLYSDFK[iTRAQ-8plex_K]	2	123-133	TRUE	8.166	626	0	2012_10_22_FRF_OT_36.5602.5605.3	Phytophthora	1	G4YRZ9	1349.55	352135	219626	549.257	357788	235060	897.93	301151	179736	1.67551	0.62624	0.37376	1.67551
111	G4YRZ9	G4YRZ9_PHYSP	Putative uncharacterized protein	16.81	6.71	16	1	0		0		K|SSSAYLYSDFK|F	[iTRAQ-8plex_Nterm]SSSAYLYSDFK[iTRAQ-8plex_K]	2	123-133	TRUE	9.171	626	0	2012_10_22_FRF_OT_36.5531.5534.3	Phytophthora	1	G4YRZ9		4.08973e+06	2.42929e+06
111	G4YRZ9	G4YRZ9_PHYSP	Putative uncharacterized protein	16.81	6.71	16	1	0		0		K|SSSAYLYSDFK|F	[iTRAQ-8plex_Nterm]SSSAYLYSDFK[iTRAQ-8plex_K]	2	123-133	TRUE	7.888	626	0	2012_10_22_FRF_OT_36.5503.5506.3	Phytophthora	1	G4YRZ9	1367.45	202347	122623	971.621	205821	131183	1588.41	173240	100308	1.72708	0.633308	0.366692	1.72708
111	G4YRZ9	G4YRZ9_PHYSP	Putative uncharacterized protein	16.81	6.71	16	1	0		0		K|SSSAYLYSDFK|F	[iTRAQ-8plex_Nterm]SSSAYLYSDFK[iTRAQ-8plex_K]	2	123-133	TRUE	9.042	626	0	2012_10_22_FRF_OT_36.5617.5620.3	Phytophthora	1	G4YRZ9	789.681	108533	68036.3	318.595	110015	72825.1	520.842	92599.5	55685	1.66292	0.624472	0.375528	1.66292
111	G4YRZ9	G4YRZ9_PHYSP	Putative uncharacterized protein	16.81	6.71	16	1	0		0		K|SSSAYLYSDFK|F	[iTRAQ-8plex_Nterm]SSSAYLYSDFK[iTRAQ-8plex_K]	2	123-133	TRUE	7.774	626	0	2012_10_22_FRF_OT_36.5517.5520.3	Phytophthora	1	G4YRZ9		1.30337e+06	793921
111	G4YRZ9	G4YRZ9_PHYSP	Putative uncharacterized protein	16.81	6.71	16	1	0		0		K|SSSAYLYSDFK|F	[iTRAQ-8plex_Nterm]SSSAYLYSDFK[iTRAQ-8plex_K]	2	123-133	TRUE	7.935	626	0	2012_10_22_FRF_OT_37.5155.5158.3	Phytophthora	1	G4YRZ9	525.823	76610.2	47548.7	349.967	77824.1	50886.5	572.13	65504.6	38909.9	1.6835	0.627352	0.372648	1.6835
112	G4ZB87	G4ZB87_PHYSP	Putative uncharacterized protein	16.746	8.39	3	1	2	D0NB00,H3H0Z3	0		K|IVFLSWSPDTAR|I	[iTRAQ-8plex_Nterm]IVFLSWSPDTAR	1	86-97	FALSE	7.688	565.983	0	2012_10_22_FRF_OT_35.8895.8898.3	Phytophthora	3	G4ZB87,H3H0Z3,D0NB00	1526.55	19436.4	5460.98	1410.15	20066.1	5739.23	2305.32	16889.6	4388.44
112	G4ZB87	G4ZB87_PHYSP	Putative uncharacterized protein	16.746	8.39	3	1	2	D0NB00,H3H0Z3	0		K|IVFLSWSPDTAR|I	[iTRAQ-8plex_Nterm]IVFLSWSPDTAR	1	86-97	FALSE	7.099	848.473	0	2012_10_22_FRF_OT_36.8884.8887.2	Phytophthora	3	G4ZB87,H3H0Z3,D0NB00	1235.1	19776.2	4940.06	1034.9	20528.2	5169.33	1691.86	17278.6	3952.67
112	G4ZB87	G4ZB87_PHYSP	Putative uncharacterized protein	16.746	8.39	3	1	2	D0NB00,H3H0Z3	0		K|IVFLSWSPDTAR|I	[iTRAQ-8plex_Nterm]IVFLSWSPDTAR	1	86-97	FALSE	8.681	565.984	0	2012_10_22_FRF_OT_36.8900.8903.3	Phytophthora	3	G4ZB87,H3H0Z3,D0NB00	2820.42	38049.2	12563.9	2457.87	38854.6	13273.1	4018.14	32704	10149.1
113	G4YHM7	G4YHM7_PHYSP	Putative uncharacterized protein (Fragment)	16.507	3.96	7	1	2	D0NGW0,G4YHM4	0		K|SVVVQILDR|C	[iTRAQ-8plex_Nterm]SVVVQILDR	1	87-95	FALSE	9.587	666.91	0	2012_10_22_FRF_OT_35.7106.7109.2	Phytophthora	3	G4YHM4,G4YHM7,D0NGW0	31448.5	331877	196118	27936.3	335267	209750	45670.6	282195	160383
113	G4YHM7	G4YHM7_PHYSP	Putative uncharacterized protein (Fragment)	16.507	3.96	7	1	2	D0NGW0,G4YHM4	0		K|SVVVQILDR|C	[iTRAQ-8plex_Nterm]SVVVQILDR	1	87-95	FALSE	7.505	666.909	0	2012_10_22_FRF_OT_35.7086.7089.2	Phytophthora	3	G4YHM4,G4YHM7,D0NGW0	9188.79	133760	78461.6	7636.57	134859	83908.7	12484.3	113511	64159.9
113	G4YHM7	G4YHM7_PHYSP	Putative uncharacterized protein (Fragment)	16.507	3.96	7	1	2	D0NGW0,G4YHM4	0		K|SVVVQILDR|C	[iTRAQ-8plex_Nterm]SVVVQILDR	1	87-95	FALSE	10.259	444.942	0	2012_10_22_FRF_OT_35.7114.7117.3	Phytophthora	3	G4YHM4,G4YHM7,D0NGW0	47491.9	279666	153542	46329.1	283610	164015	75739.2	238715	125412
113	G4YHM7	G4YHM7_PHYSP	Putative uncharacterized protein (Fragment)	16.507	3.96	7	1	2	D0NGW0,G4YHM4	0		K|SVVVQILDR|C	[iTRAQ-8plex_Nterm]SVVVQILDR	1	87-95	FALSE	8.267	666.91	0	2012_10_22_FRF_OT_36.7078.7081.2	Phytophthora	3	G4YHM4,G4YHM7,D0NGW0	4327.66	61456.7	35865.6	3538.46	62007	38352.1	5784.71	52191.3	29325.6
113	G4YHM7	G4YHM7_PHYSP	Putative uncharacterized protein (Fragment)	16.507	3.96	7	1	2	D0NGW0,G4YHM4	0		K|SVVVQILDR|C	[iTRAQ-8plex_Nterm]SVVVQILDR	1	87-95	FALSE	9.474	666.909	0	2012_10_22_FRF_OT_36.7197.7200.2	Phytophthora	3	G4YHM4,G4YHM7,D0NGW0	17428.1	186883	106149	15412	189129	113456	25195.6	159190	86752.6
113	G4YHM7	G4YHM7_PHYSP	Putative uncharacterized protein (Fragment)	16.507	3.96	7	1	2	D0NGW0,G4YHM4	0		K|SVVVQILDR|C	[iTRAQ-8plex_Nterm]SVVVQILDR	1	87-95	FALSE	8.395	444.942	0	2012_10_22_FRF_OT_36.7129.7132.3	Phytophthora	3	G4YHM4,G4YHM7,D0NGW0	22674.3	143095	80595.6	21870.5	145001	86129.8	35754.1	122048	65858.2
113	G4YHM7	G4YHM7_PHYSP	Putative uncharacterized protein (Fragment)	16.507	3.96	7	1	2	D0NGW0,G4YHM4	0		K|SVVVQILDR|C	[iTRAQ-8plex_Nterm]SVVVQILDR	1	87-95	FALSE	7.506	666.91	0	2012_10_22_FRF_OT_37.6612.6615.2	Phytophthora	3	G4YHM4,G4YHM7,D0NGW0	1895.53	22274.2	12862.3	1630.21	22521	13751.4	2665.09	18955.9	10514.8
114	A0MA54	A0MA54_PHYDR	Ras-like protein (Fragment)	16.356	16.67	1	1	84	A0MA68,A0MA62,A0MA61,A0MA60,A0MA56,A0MA71,A0MA72,A0MA70,A0MA69,A0MA66,A0MA65,A0MA64,A0MA59,A0MA58,A0MA57,A0MA53,I1ZAU5,C6GIK1,Q07A22,A0MA67,Q2QA48,Q2QA47,Q2QA46,Q2QA45,Q2QA44,Q2QA41,Q2QA40,Q2QA39,Q2QA38,Q2QA37,Q2QA36,Q2QA34,Q2QA33,Q2QA32,Q2QA30,Q2QA26,Q2QA25,Q2QA24,Q2QA23,Q2QA22,Q2QA18,Q2QA17,Q2QA16,Q2QA12,Q2QA11,Q2QA10,Q2QA09,Q2QA08,Q2QA07,Q2QA06,Q1WIQ0,Q1WIP7,Q1WIP1,Q1WIN3,Q1WIM4,C7B2D4,B8YI30,…	0		R|TITSSYYR|G	[iTRAQ-8plex_Nterm]TITSSYYR	1	13-20	FALSE	7.353	647.849	0	2012_10_22_FRF_OT_28.3349.3352.2	Phytophthora	85	Q01890,Q2QA38,Q2QA44,Q2QA48,Q2QA23,C7B2D4,Q2QA22,Q2QA32,Q2QA26,Q2QA06,I1THS2,Q2QA47,Q2QA07,A0MA54,Q1WIP7,Q2QA45,Q1WIN3,Q2QA16,I1THR8,G4XXW8,Q2QA30,A2TMN9,I1THT6,G4XXX2,I1THR5,Q2QA36,A0MA62,Q2QA39,I1THP8,G4XXX5,A0MA61,Q2QA24,A0MA53,I1THN6,Q1WIP1,A0MA66,Q07A22,Q2QA08,B8YI30,A0MA57,G4XXW7,Q2QA37,F8SKC1,A0MA70,Q2QA40,I1THP0,A0MA59,Q2QA41,A0MA60,G4YMA4,I1ZAU5,A0MA69,I1THP3,Q2QA10,A0MA56,I1THN8,A0MA68,…	8093.73	98417.5	33011.3	6254.01	100206	34892.5	10224.1	84343.6	26680.2
115	G4ZUH4	G4ZUH4_PHYSP	Putative uncharacterized protein	16.35	15.45	1	1	1	H3GH51	0		K|KPAPTASAEGAAASGLR|N	[iTRAQ-8plex_Nterm]K[iTRAQ-8plex_K]PAPTASAEGAAASGLR	2	29-45	FALSE	7.459	721.749	1	2012_10_22_FRF_OT_30.2858.2861.3	Phytophthora	2	G4ZUH4,H3GH51	542.045	25280.5	1569	53.3163	26901.4	1449.31	87.1619	22643	1108.2
116	G4ZTV1	G4ZTV1_PHYSP	Putative uncharacterized protein	16.334	10.06	1	1	0		0		K|LFDALVKKYGPEPGDADDEEDDAAHDDDDDDDEER|D	[iTRAQ-8plex_Nterm]LFDALVK[iTRAQ-8plex_K]K[iTRAQ-8plex_K]YGPEPGDADDEEDDAAHDDDDDDDEER	3	119-153	TRUE	8.139	970.67	2	2012_10_22_FRF_OT_39.4834.4837.5	Phytophthora	1	G4ZTV1	639.775	47349.9	10731	325.263	49656.3	11181.2	531.742	41795.8	8549.56	4.88865	0.830182	0.169818	4.88865
117	D0P495	D0P495_PHYIT	Putative uncharacterized protein	16.319	3.25	2	1	1	D0N1N3	0		R|AWVVEGINALGR|E	[iTRAQ-8plex_Nterm]AWVVEGINALGR	1	338-349	FALSE	7.909	794.96	0	2012_10_22_FRF_OT_35.8455.8458.2	Phytophthora	2	D0P495,D0N1N3	479.054	3308.49	2213.65	178.792	3070.45	2374.27	292.291	2584.4	1815.46
117	D0P495	D0P495_PHYIT	Putative uncharacterized protein	16.319	3.25	2	1	1	D0N1N3	0		R|AWVVEGINALGR|E	[iTRAQ-8plex_Nterm]AWVVEGINALGR	1	338-349	FALSE	10.699	530.307	0	2012_10_22_FRF_OT_35.8462.8465.3	Phytophthora	2	D0P495,D0N1N3	2579.2	9321.15	4743.81	1993.29	8847.05	5066.6	3258.64	7446.57	3874.12
118	G5AFQ9	G5AFQ9_PHYSP	Putative uncharacterized protein (Fragment)	16.259	8.63	2	1	2	H3G7A0,G5AFQ5	0		R|DISPGYFHVAVTNIMGR|F	[iTRAQ-8plex_Nterm]DISPGYFHVAVTNIMGR	1	32-48	FALSE	7.964	727.72	0	2012_10_22_FRF_OT_32.6600.6603.3	Phytophthora	3	G5AFQ5,G5AFQ9,H3G7A0	1585.64	33054.2	12856.4	1295.69	34157.9	13635.1	2118.21	28750.8	10425.9
118	G5AFQ9	G5AFQ9_PHYSP	Putative uncharacterized protein (Fragment)	16.259	8.63	2	1	2	H3G7A0,G5AFQ5	0		R|DISPGYFHVAVTNIMGR|F	[iTRAQ-8plex_Nterm]DISPGYFHVAVTNIMGR	1	32-48	FALSE	8.377	727.719	0	2012_10_22_FRF_OT_32.6586.6589.3	Phytophthora	3	G5AFQ5,G5AFQ9,H3G7A0	1517.41	29654.3	10871.8	1267.22	30715.1	11513	2071.66	25852.9	8803.3
119	H3G9M2	H3G9M2_PHYRM	Proteasome subunit alpha type	16.121	4.13	1	1	2	G4ZDB7,D0NFH6	0		R|HITIFSPEGR|L	[iTRAQ-8plex_Nterm]HITIFSPEGR	1	9-18	FALSE	9.911	487.609	0	2012_10_22_FRF_OT_32.4241.4244.3	Phytophthora	3	G4ZDB7,H3G9M2,D0NFH6	2524.9	44773.6	5100.09	2336.01	47336.8	5089.85	3818.93	39843.5	3891.9
120	P15569	ELIB_PHYCI	Beta-elicitin cinnamomin	15.889	13.27	1	1	0		0		-|TACTATQQTAAYK|T	[iTRAQ-8plex_Nterm]TAC[Cys_CAM]TATQQTAAYK[iTRAQ-8plex_K]	3	1-13	TRUE	7.474	675.028	0	2012_10_22_FRF_OT_30.2507.2510.3	Phytophthora	1	P15569	209.43	8586.65	18744.5	47.4768	7430.33	20280	77.6155	6254.12	15506.9	0.403313	0.287401	0.712599	0.403313
121	G4Z2Q9	G4Z2Q9_PHYSP	Chloroperoxidase	15.774	6.94	2	1	0		0		R|SPCPAINTLANHGYLPR|D	[iTRAQ-8plex_Nterm]SPC[Cys_CAM]PAINTLANHGYLPR	2	50-66	TRUE	8.538	729.055	0	2012_10_22_FRF_OT_28.6002.6005.3	Phytophthora	1	G4Z2Q9	417.904	11081.4	2511.13	360.217	11615.8	2616.52	588.886	9777.01	2000.69	4.88681	0.830129	0.169871	4.88681
121	G4Z2Q9	G4Z2Q9_PHYSP	Chloroperoxidase	15.774	6.94	2	1	0		0		R|SPCPAINTLANHGYLPR|D	[iTRAQ-8plex_Nterm]SPC[Cys_CAM]PAINTLANHGYLPR	2	50-66	TRUE	7.504	729.053	0	2012_10_22_FRF_OT_28.5925.5928.3	Phytophthora	1	G4Z2Q9	341.593	10312.4	4033.94	259.019	10648.9	4278.9	423.446	8963.18	3271.82	2.73951	0.732585	0.267415	2.73951
122	G5AFK3	G5AFK3_PHYSP	60S ribosomal protein L13	15.706	5.37	1	1	2	D0N258,H3G8S1	0		K|SVESLQANVHR|L	[iTRAQ-8plex_Nterm]SVESLQANVHR	1	105-115	FALSE	9.039	515.287	0	2012_10_22_FRF_OT_31.2859.2860.3	Phytophthora	3	G5AFK3,H3G8S1,D0N258	559.443	7074.24	2034.76	470.066	7242.94	2140.64	768.468	6096.39	1636.82
123	G4ZFU1	G4ZFU1_PHYSP	Putative uncharacterized protein	15.601	7.69	1	1	3	H3HEG5,D0NLN3,D0NLM4	0		R|GGIPLVFPVFGAAEGFPNHGFAR|V	[iTRAQ-8plex_Nterm]GGIPLVFPVFGAAEGFPNHGFAR	1	57-79	FALSE	8.247	887.813	0	2012_10_22_FRF_OT_32.7960.7961.3	Phytophthora	4	G4ZFU1,H3HEG5,D0NLN3,D0NLM4	32.5094	514.919	217.817	26.6814	526.37	231.504	43.6189	443.046	177.017
124	Q9AT01	Q9AT01_PHYCP	Elicitin (Fragment)	15.555	9.78	1	1	3	P35697,Q8L690,P15570	0		K|ALPTTAQYK|L	[iTRAQ-8plex_Nterm]ALPTTAQYK[iTRAQ-8plex_K]	2	35-43	FALSE	7.797	534.32	0	2012_10_22_FRF_OT_30.3614.3617.3	Phytophthora	4	P15570,P35697,Q9AT01,Q8L690	4120.46	51121.5	505549		6542.87	548792		5507.14	419628
125	H3H324	H3H324_PHYRM	Uncharacterized protein	15.388	2.66	1	1	0		0		K|QFTQMAVDK|V	[iTRAQ-8plex_Nterm]QFTQM[Oxidation_M]AVDK[iTRAQ-8plex_K]	3	121-129	TRUE	10.676	846.461	0	2012_10_22_FRF_OT_31.7283.7285.2	Phytophthora	1	H3H324	16.0044	981.357	469.161	7.41932	1009.97	499.809	12.1292	850.093	382.174	2.22436	0.689861	0.310139	2.22436
126	G5AA51	G5AA51_PHYSP	Putative uncharacterized protein	15.085	5.35	1	1	12	D0N957,H3GB62,H3G9Y0,H3G9X9,G5A103,G5AA75,H3GAV8,H3G7E7,G5AA53,G5AA52,D0N956,D0N945	0		R|AVAMISNTSAIAEVFSR|I	[iTRAQ-8plex_Nterm]AVAMISNTSAIAEVFSR	1	239-255	FALSE	8.689	691.045	0	2012_10_22_FRF_OT_35.9653.9656.3	Phytophthora	13	G5A103,G5AA53,G5AA75,G5AA51,G5AA52,H3G9X9,H3G9Y0,H3GB62,H3G7E7,H3GAV8,D0N945,D0N956,D0N957	294.816	1003.48	528.449	284.858	996.419	564.304	465.689	838.687	431.489
127	H3G8G0	H3G8G0_PHYRM	Uncharacterized protein	14.852	3.82	1	1	2	D0NS08,D0NS09	0		R|QFGVSVVGIDLSTNMVHR|A	[iTRAQ-8plex_Nterm]QFGVSVVGIDLSTNM[Oxidation_M]VHR	2	282-299	FALSE	9.321	760.408	0	2012_10_22_FRF_OT_31.5804.5807.3	Phytophthora	3	H3G8G0,D0NS08,D0NS09	538.386	6905.11	2179.23	494.331	7062.32	2299.2	808.137	5944.36	1758.06
128	D0NUH5	D0NUH5_PHYIT	Glucan 1,3-beta-glucosidase, putative	14.789	3.62	4	1	1	G5A053	0		R|LFIGEWSVATASNMR|R	[iTRAQ-8plex_Nterm]LFIGEWSVATASNMR	1	338-352	FALSE	6.911	993.523	0	2012_10_22_FRF_OT_35.9153.9156.2	Phytophthora	2	G5A053,D0NUH5	186.409	3456.76	1038.35		3448.44	1094.73		2902.55	837.071
128	D0NUH5	D0NUH5_PHYIT	Glucan 1,3-beta-glucosidase, putative	14.789	3.62	4	1	1	G5A053	0		R|LFIGEWSVATASNMR|R	[iTRAQ-8plex_Nterm]LFIGEWSVATASNM[Oxidation_M]R	2	338-352	FALSE	7.873	1001.52	0	2012_10_22_FRF_OT_35.8587.8590.2	Phytophthora	2	G5A053,D0NUH5	2346.52	23023.1	8496.4	285.786	21948.3	9016.89	467.205	18473.9	6894.67
128	D0NUH5	D0NUH5_PHYIT	Glucan 1,3-beta-glucosidase, putative	14.789	3.62	4	1	1	G5A053	0		R|LFIGEWSVATASNMR|R	[iTRAQ-8plex_Nterm]LFIGEWSVATASNM[Oxidation_M]R	2	338-352	FALSE	9.414	668.015	0	2012_10_22_FRF_OT_35.8580.8583.3	Phytophthora	2	G5A053,D0NUH5	2294.29	13170.3	4915.73	1375.04	12704.1	5216.81	2247.93	10693.1	3988.98
128	D0NUH5	D0NUH5_PHYIT	Glucan 1,3-beta-glucosidase, putative	14.789	3.62	4	1	1	G5A053	0		R|LFIGEWSVATASNMR|R	[iTRAQ-8plex_Nterm]LFIGEWSVATASNM[Oxidation_M]R	2	338-352	FALSE	8.745	668.016	0	2012_10_22_FRF_OT_36.8576.8579.3	Phytophthora	2	G5A053,D0NUH5	888.385	10039.2	3835.08	349.3	9881.9	4070.25	571.038	8317.61	3112.28
129	G4ZP65	G4ZP65_PHYSP	Putative uncharacterized protein	14.68	5.24	1	1	4	G5A7Z6,G5AJ40,G5A7Z2,G4ZCD8	0		K|GSGLGSQVYGR|S	[iTRAQ-8plex_Nterm]GSGLGSQVYGR	1	87-97	FALSE	8.497	692.877	0	2012_10_22_FRF_OT_28.2964.2967.2	Phytophthora	5	G5A7Z2,G5A7Z6,G4ZP65,G5AJ40,G4ZCD8	1038.71	22166.9	5051.01	802.152	23281.8	5263.77	1311.37	19596.3	4024.89
130	H3GIU0	H3GIU0_PHYRM	Uncharacterized protein	14.663	6.72	1	1	2	D0NW76,D0NW75	0		R|LHQDLVEYHITDNGNNAR|P	[iTRAQ-8plex_Nterm]LHQDLVEYHITDNGNNAR	1	237-254	FALSE	7.997	805.078	0	2012_10_22_FRF_OT_37.3993.3996.3	Phytophthora	3	D0NW76,H3GIU0,D0NW75	929.991	24142.6	11386.8	581.06	24752.1	12128.4	949.922	20833.9	9273.86
131	G4YGX0	G4YGX0_PHYSP	Putative chitinase	14.653	6.46	3	1	0		0		R|ELAAFLAQTAHESDNFK|A	[iTRAQ-8plex_Nterm]ELAAFLAQTAHESDNFK[iTRAQ-8plex_K]	2	103-119	TRUE	8.064	834.111	0	2012_10_22_FRF_OT_38.7188.7191.3	Phytophthora	1	G4YGX0	108.436	2255.06	1951.96	62.713	2162.32	2098.74	102.524	1820.02	1604.78	1.13413	0.531425	0.468575	1.13413
131	G4YGX0	G4YGX0_PHYSP	Putative chitinase	14.653	6.46	3	1	0		0		R|ELAAFLAQTAHESDNFK|A	[iTRAQ-8plex_Nterm]ELAAFLAQTAHESDNFK[iTRAQ-8plex_K]	2	103-119	TRUE	7.162	834.113	0	2012_10_22_FRF_OT_39.8258.8261.3	Phytophthora	1	G4YGX0	1389.65	27005.5	26512.4	704.646	25592.8	28541.6	1151.96	21541.4	21824.1	0.98705	0.496741	0.503259	0.98705
131	G4YGX0	G4YGX0_PHYSP	Putative chitinase	14.653	6.46	3	1	0		0		R|ELAAFLAQTAHESDNFK|A	[iTRAQ-8plex_Nterm]ELAAFLAQTAHESDNFK[iTRAQ-8plex_K]	2	103-119	TRUE	7.887	834.111	0	2012_10_22_FRF_OT_39.8069.8072.3	Phytophthora	1	G4YGX0	977.771	22176.8	19964.2	521.231	21133.2	21474.7	852.112	17787.9	16420.4	1.08328	0.519987	0.480013	1.08328
132	D0N0W5	D0N0W5_PHYIT	Endo-1,4-beta-xylanase, putative	14.582	6.6	1	1	1	H3GF56	0		K|LYYNDYNTNTINAK|S	[iTRAQ-8plex_Nterm]LYYNDYNTNTINAK[iTRAQ-8plex_K]	2	41-54	FALSE	7.984	772.406	0	2012_10_22_FRF_OT_36.4994.4997.3	Phytophthora	2	H3GF56,D0N0W5	350.766	90010.6	31476.7		93311.1	33291.6		78540	25456.1
133	D0NAC8	D0NAC8_PHYIT	Putative uncharacterized protein	14.531	9.19	3	1	0		0		R|DMNPAYFHIAAANILGK|L	[iTRAQ-8plex_Nterm]DMNPAYFHIAAANILGK[iTRAQ-8plex_K]	2	54-70	TRUE	7.384	818.786	0	2012_10_22_FRF_OT_32.6747.6750.3	Phytophthora	1	D0NAC8	229.813	8238.13	4306.8	133.53	8147.32	4598.76	218.296	6857.61	3516.4	1.95018	0.661038	0.338962	1.95018
133	D0NAC8	D0NAC8_PHYIT	Putative uncharacterized protein	14.531	9.19	3	1	0		0		R|DMNPAYFHIAAANILGK|L	[iTRAQ-8plex_Nterm]DM[Oxidation_M]NPAYFHIAAANILGK[iTRAQ-8plex_K]	3	54-70	TRUE	7.204	824.116	0	2012_10_22_FRF_OT_32.6200.6203.3	Phytophthora	1	D0NAC8	544.711	55270.1	30106.7		53750.8	32177.9		45242.1	24604.5	1.83877	0.647735	0.352265	1.83877
133	D0NAC8	D0NAC8_PHYIT	Putative uncharacterized protein	14.531	9.19	3	1	0		0		R|DMNPAYFHIAAANILGK|L	[iTRAQ-8plex_Nterm]DM[Oxidation_M]NPAYFHIAAANILGK[iTRAQ-8plex_K]	3	54-70	TRUE	6.41	824.116	0	2012_10_22_FRF_OT_32.6159.6162.3	Phytophthora	1	D0NAC8	170.566	3612.94	2065.24	128.685	3488.56	2209.19	210.375	2936.32	1689.24	1.73825	0.634804	0.365196	1.73825
134	G5A825	G5A825_PHYSP	Putative uncharacterized protein	14.464	6.85	2	1	3	H3H3H1,G5A831,H3GB04	0		K|CILEPEVTQGPYYVNGELVR|S	[iTRAQ-8plex_Nterm]C[Cys_CAM]ILEPEVTQGPYYVNGELVR	2	77-96	FALSE	7.072	1320.68	0	2012_10_22_FRF_OT_39.6509.6512.2	Phytophthora	4	G5A825,G5A831,H3H3H1,H3GB04	734.504	47311.8	18562.3	700.121	49147.7	19688.1	1144.56	41367.7	15054.3
134	G5A825	G5A825_PHYSP	Putative uncharacterized protein	14.464	6.85	2	1	3	H3H3H1,G5A831,H3GB04	0		K|CILEPEVTQGPYYVNGELVR|S	[iTRAQ-8plex_Nterm]C[Cys_CAM]ILEPEVTQGPYYVNGELVR	2	77-96	FALSE	7.852	880.791	0	2012_10_22_FRF_OT_39.6501.6504.3	Phytophthora	4	G5A825,G5A831,H3H3H1,H3GB04	3361.84	74890.4	30248.4	3359.46	77502.1	32107.4	5492.07	65233.6	24550.6
135	H3GAN3	H3GAN3_PHYRM	Uncharacterized protein	14.443	6.63	1	1	2	G5A598,D0NBG4	0		R|VNQALYLIATGAR|E	[iTRAQ-8plex_Nterm]VNQALYLIATGAR	1	139-151	FALSE	7.9	847.499	0	2012_10_22_FRF_OT_28.7987.7990.2	Phytophthora	3	G5A598,H3GAN3,D0NBG4	115.041	1674.64	607.851	90.0318	1698.4	643.876	147.185	1429.55	492.333
136	H3GFS4	H3GFS4_PHYRM	Uncharacterized protein	14.412	4.94	1	1	1	G4Z225	0		R|FISLAGLQNGQFIGPDK|V	[iTRAQ-8plex_Nterm]FISLAGLQNGQFIGPDK[iTRAQ-8plex_K]	2	121-137	FALSE	8.465	805.124	0	2012_10_22_FRF_OT_35.8706.8709.3	Phytophthora	2	G4Z225,H3GFS4	558.021	8554.59	7577.47	441.807	8354.79	8147.63	722.27	7032.24	6230
137	H3GGL0	H3GGL0_PHYRM	Uncharacterized protein	14.411	3.14	2	1	0		0		R|TVSPGAAYVYR|K	[iTRAQ-8plex_Nterm]TVSPGAAYVYR	1	53-63	TRUE	6.77	744.411	0	2012_10_22_FRF_OT_28.3873.3876.2	Phytophthora	1	H3GGL0	931.617	3786.24	1623.84	538.885	3281.94	1731.94	880.974	2762.41	1324.31	2.08592	0.675948	0.324052	2.08592
137	H3GGL0	H3GGL0_PHYRM	Uncharacterized protein	14.411	3.14	2	1	0		0		R|TVSPGAAYVYR|K	[iTRAQ-8plex_Nterm]TVSPGAAYVYR	1	53-63	TRUE	9.538	496.61	0	2012_10_22_FRF_OT_28.3895.3898.3	Phytophthora	1	H3GGL0	6556.2	49870.1	23118.4	5200.85	49111.6	24634.8	8502.4	41337.3	18836.7	2.19451	0.686962	0.313038	2.19451
138	H3GAM3	H3GAM3_PHYRM	Uncharacterized protein	14.386	4.86	1	1	0		0		K|SETSGDFGHLLQLIAR|P	[iTRAQ-8plex_Nterm]SETSGDFGHLLQLIAR	1	78-93	TRUE	8.484	683.371	0	2012_10_22_FRF_OT_37.8234.8237.3	Phytophthora	1	H3GAM3	490.933	7079.5	1758.71	451.899	7379.32	1839.66	738.769	6211.18	1406.67	4.41551	0.815345	0.184655	4.41551
139	D0NL95	D0NL95_PHYIT	Cutinase, putative	14.348	5.07	2	1	10	H3GP95,G4ZWV9,G4ZWV6,G4ZWV4,H3G6R5,Q58G92,H3GGP1,G4ZTQ5,H3G9E7,G4ZTQ4	0		K|AIVTFGNPLK|L	[iTRAQ-8plex_Nterm]AIVTFGNPLK[iTRAQ-8plex_K]	2	142-151	FALSE	8.348	556.679	0	2012_10_22_FRF_OT_30.6897.6900.3	Phytophthora	11	Q58G92,G4ZWV9,G4ZTQ5,G4ZWV4,G4ZWV6,G4ZTQ4,H3G9E7,H3GGP1,H3G6R5,H3GP95,D0NL95	688.427	56440.5	25094.9	263.569	56955.2	26706.5	430.885	47939.3	20420.8
139	D0NL95	D0NL95_PHYIT	Cutinase, putative	14.348	5.07	2	1	10	H3GP95,G4ZWV9,G4ZWV6,G4ZWV4,H3G6R5,Q58G92,H3GGP1,G4ZTQ5,H3G9E7,G4ZTQ4	0		K|AIVTFGNPLK|L	[iTRAQ-8plex_Nterm]AIVTFGNPLK[iTRAQ-8plex_K]	2	142-151	FALSE	8.374	556.679	0	2012_10_22_FRF_OT_30.6847.6850.3	Phytophthora	11	Q58G92,G4ZWV9,G4ZTQ5,G4ZWV4,G4ZWV6,G4ZTQ4,H3G9E7,H3GGP1,H3G6R5,H3GP95,D0NL95	1285.2	214698	88731.5	30.5266	217032	94282.1	49.9051	182676	72091.9
140	D0N0W4	D0N0W4_PHYIT	Glycoside hydrolase, putative	14.275	10.24	1	1	0		0		K|WDATEYTQNTFK|F	[iTRAQ-8plex_Nterm]WDATEYTQNTFK[iTRAQ-8plex_K]	2	77-88	TRUE	7.087	704.697	0	2012_10_22_FRF_OT_39.5403.5406.3	Phytophthora	1	D0N0W4	4292.46	62276.7	26660.8	3788.74	63613.7	28343.7	6193.86	53543.7	21672.7	2.47056	0.711862	0.288138	2.47056
141	D0N0M0	D0N0M0_PHYIT	Carbohydrate-binding protein, putative	14.171	5.59	6	1	1	G5A943	0		R|SFQAQYSGINVIETAANAGLK|V	[iTRAQ-8plex_Nterm]SFQAQYSGINVIETAANAGLK[iTRAQ-8plex_K]	2	59-79	FALSE	6.443	930.848	0	2012_10_22_FRF_OT_35.10676.10677.3	Phytophthora	2	G5A943,D0N0M0		516.971	558.037
141	D0N0M0	D0N0M0_PHYIT	Carbohydrate-binding protein, putative	14.171	5.59	6	1	1	G5A943	0		R|SFQAQYSGINVIETAANAGLK|V	[iTRAQ-8plex_Nterm]SFQAQYSGINVIETAANAGLK[iTRAQ-8plex_K]	2	59-79	FALSE	8.076	930.844	0	2012_10_22_FRF_OT_35.8316.8319.3	Phytophthora	2	G5A943,D0N0M0		75158.8	86287.8
141	D0N0M0	D0N0M0_PHYIT	Carbohydrate-binding protein, putative	14.171	5.59	6	1	1	G5A943	0		R|SFQAQYSGINVIETAANAGLK|V	[iTRAQ-8plex_Nterm]SFQAQYSGINVIETAANAGLK[iTRAQ-8plex_K]	2	59-79	FALSE	7.504	930.844	0	2012_10_22_FRF_OT_35.8371.8374.3	Phytophthora	2	G5A943,D0N0M0		206448	265114
141	D0N0M0	D0N0M0_PHYIT	Carbohydrate-binding protein, putative	14.171	5.59	6	1	1	G5A943	0		R|SFQAQYSGINVIETAANAGLK|V	[iTRAQ-8plex_Nterm]SFQAQYSGINVIETAANAGLK[iTRAQ-8plex_K]	2	59-79	FALSE	6.955	930.846	0	2012_10_22_FRF_OT_36.8297.8300.3	Phytophthora	2	G5A943,D0N0M0		63384.3	82414.6
141	D0N0M0	D0N0M0_PHYIT	Carbohydrate-binding protein, putative	14.171	5.59	6	1	1	G5A943	0		R|SFQAQYSGINVIETAANAGLK|V	[iTRAQ-8plex_Nterm]SFQAQYSGINVIETAANAGLK[iTRAQ-8plex_K]	2	59-79	FALSE	7.313	930.845	0	2012_10_22_FRF_OT_36.8331.8334.3	Phytophthora	2	G5A943,D0N0M0		162249	204836
141	D0N0M0	D0N0M0_PHYIT	Carbohydrate-binding protein, putative	14.171	5.59	6	1	1	G5A943	0		R|SFQAQYSGINVIETAANAGLK|V	[iTRAQ-8plex_Nterm]SFQAQYSGINVIETAANAGLK[iTRAQ-8plex_K]	2	59-79	FALSE	6.955	930.845	0	2012_10_22_FRF_OT_37.7640.7643.3	Phytophthora	2	G5A943,D0N0M0	1165.65	18451.6	23263.7	847.135	17312.2	25092.9	1384.9	14571.7	19187.1
142	D0MXE5	D0MXE5_PHYIT	Putative uncharacterized protein	14.154	4.42	2	1	0		0		K|NRADSLDSMSK|Q	[iTRAQ-8plex_Nterm]NRADSLDSMSK[iTRAQ-8plex_K]	2	214-224	TRUE	8.553	611.322	1	2012_10_22_FRF_OT_39.3021.3024.3	Phytophthora	1	D0MXE5	1778.99	39943.5	23046	1461.82	40290.9	24639.5	2389.79	33912.8	18840.3	1.80001	0.642859	0.357141	1.80001
142	D0MXE5	D0MXE5_PHYIT	Putative uncharacterized protein	14.154	4.42	2	1	0		0		K|NRADSLDSMSK|Q	[iTRAQ-8plex_Nterm]NRADSLDSM[Oxidation_M]SK[iTRAQ-8plex_K]	3	214-224	TRUE	6.937	616.654	1	2012_10_22_FRF_OT_39.2280.2283.3	Phytophthora	1	D0MXE5	116.882	3357.16	2381.78	83.8245	3311.27	2554.52	137.037	2787.1	1953.29	1.42688	0.587948	0.412052	1.42688
143	H3G6N3	H3G6N3_PHYRM	Uncharacterized protein (Fragment)	14.142	8.11	1	1	2	G4YFX2,D0MZN9	0		R|VVAIIQNPLQFK|I	[iTRAQ-8plex_Nterm]VVAIIQNPLQFK[iTRAQ-8plex_K]	2	67-78	FALSE	7.388	660.08	0	2012_10_22_FRF_OT_30.8638.8641.3	Phytophthora	3	G4YFX2,H3G6N3,D0MZN9	73.0051	4549.36	1230.49	35.1784	4677.71	1291.71	57.5099	3937.24	987.69
144	G4YHL0	G4YHL0_PHYSP	Putative uncharacterized protein	14.118	3.74	4	1	0		0		R|ATAFAEIIYHNSDNSR|S	[iTRAQ-8plex_Nterm]ATAFAEIIYHNSDNSR	1	176-191	TRUE	8.912	1057.04	0	2012_10_22_FRF_OT_37.6844.6847.2	Phytophthora	1	G4YHL0	114.534	3968.37	1748.45	31.9168	4043.76	1860.03	52.1778	3403.64	1422.25	2.39313	0.705287	0.294713	2.39313
144	G4YHL0	G4YHL0_PHYSP	Putative uncharacterized protein	14.118	3.74	4	1	0		0		R|ATAFAEIIYHNSDNSR|S	[iTRAQ-8plex_Nterm]ATAFAEIIYHNSDNSR	1	176-191	TRUE	7.363	705.029	0	2012_10_22_FRF_OT_37.6934.6937.3	Phytophthora	1	G4YHL0	18514	53808	25492.1	18485.5	54266.4	27163.1	30220.3	45676.1	20770	2.19914	0.687416	0.312584	2.19914
144	G4YHL0	G4YHL0_PHYSP	Putative uncharacterized protein	14.118	3.74	4	1	0		0		R|ATAFAEIIYHNSDNSR|S	[iTRAQ-8plex_Nterm]ATAFAEIIYHNSDNSR	1	176-191	TRUE	7.348	705.025	0	2012_10_22_FRF_OT_37.6912.6915.3	Phytophthora	1	G4YHL0	9978.75	131595	58621.2	7153.26	133653	62380.3	11694.2	112496	47698.4	2.35848	0.702246	0.297754	2.35848
144	G4YHL0	G4YHL0_PHYSP	Putative uncharacterized protein	14.118	3.74	4	1	0		0		R|ATAFAEIIYHNSDNSR|S	[iTRAQ-8plex_Nterm]ATAFAEIIYHNSDNSR	1	176-191	TRUE	8.007	705.024	0	2012_10_22_FRF_OT_37.6794.6797.3	Phytophthora	1	G4YHL0	1291.09	17145.6	7477.36	979.566	17444.7	7953.09	1601.4	14683.2	6081.25	2.4145	0.707132	0.292868	2.4145
145	D0MT25	D0MT25_PHYIT	Vacuolar-sorting receptor, putative	14.101	2.2	1	1	2	G4ZQQ7,H3GZZ6	0		R|LPALYVDGVHAR|G	[iTRAQ-8plex_Nterm]LPALYVDGVHAR	1	386-397	FALSE	10.359	538.98	0	2012_10_22_FRF_OT_31.5264.5267.3	Phytophthora	3	G4ZQQ7,H3GZZ6,D0MT25	1526.6	16031.6	5809.25	1356.87	16374.1	6152.21	2218.22	13782.1	4704.22
146	Q3L570	Q3L570_9STRA	Necrosis and ethylene-inducing protein 7 (Fragment)	14.078	14.63	1	1	18	Q3L576,L7NCS0,H3G5R1,G4ZPC0,L7NCP9,G4Z8A9,H3GA12,G4ZA69,H3GB30,H3G8Y6,L7NCQ4,G4ZP57,G4YHQ8,L7NCQ0,L7NCR7,L7NCQ5,H3GJB6,D0MRM5	0		K|GSGWGSQVYGR|S	[iTRAQ-8plex_Nterm]GSGWGSQVYGR	1	64-74	FALSE	6.493	729.373	0	2012_10_22_FRF_OT_28.3831.3834.2	Phytophthora	19	L7NCR7,L7NCQ4,L7NCS0,L7NCQ5,L7NCQ0,L7NCP9,G4ZP57,G4Z8A9,G4YHQ8,G4ZA69,G4ZPC0,Q3L570,H3GB30,H3GA12,H3GJB6,Q3L576,H3G5R1,H3G8Y6,D0MRM5	1505.54	35648.8	11484.6	1170.5	36940.1	12119.4	1913.54	31092.6	9267
147	G5A946	G5A946_PHYSP	Putative uncharacterized protein (Fragment)	13.703	3.42	1	1	0		0		K|HFGVFTSDGTQK|I	[iTRAQ-8plex_Nterm]HFGVFTSDGTQK[iTRAQ-8plex_K]	2	272-283	TRUE	8.861	644.683	0	2012_10_22_FRF_OT_32.3857.3860.3	Phytophthora	1	G5A946	1029.56	9927.05	6725.24	740.403	9598.93	7210.65	1210.42	8079.43	5513.55	1.46538	0.594383	0.405617	1.46538
148	H3HAQ1	H3HAQ1_PHYRM	Uncharacterized protein	13.604	12.5	1	1	0		0		K|TEFEAAAALVK|T	[iTRAQ-8plex_Nterm]TEFEAAAALVK[iTRAQ-8plex_K]	2	6-16	TRUE	6.477	586.678	0	2012_10_22_FRF_OT_39.6187.6190.3	Phytophthora	1	H3HAQ1	2496.99	90932.5	9203.82	1979.77	96092.1	9084.59	3236.55	80880.8	6946.44	11.6435	0.920908	0.0790921	11.6435
149	D0NEJ2	D0NEJ2_PHYIT	Putative uncharacterized protein	13.587	4.79	1	1	0		0		K|NVAFVVYR|N	[iTRAQ-8plex_Nterm]NVAFVVYR	1	23-30	TRUE	8.043	636.372	0	2012_10_22_FRF_OT_28.5428.5431.2	Phytophthora	1	D0NEJ2	5190.47	101900	32596.1	5018.57	105138	34395.2	8204.4	88494.6	26299.9	3.36482	0.770896	0.229104	3.36482
150	D0P1E5	D0P1E5_PHYIT	Putative uncharacterized protein	13.351	5.68	1	1	3	G4YGE5,G4YGE6,G4YGE4	0		K|VIIGHGDNFYWTGINSLEGR|D	[iTRAQ-8plex_Nterm]VIIGHGDNFYWTGINSLEGR	1	14-33	FALSE	7.577	851.446	0	2012_10_22_FRF_OT_37.7634.7637.3	Phytophthora	4	G4YGE5,G4YGE6,G4YGE4,D0P1E5	1276.11	6868.04	22555.1	1056.48	5140.49	24438.6	1727.15	4326.75	18686.7
151	D0P0G9	D0P0G9_PHYIT	Polygalacturonase, putative	13.229	5.93	1	1	8	D0P089,D0P0F8,Q8H746,G4ZL47,D0P389,C5GZ70,C5GZ69,T1NXD9	0		R|LQNVVGSTLSGFTLK|N	[iTRAQ-8plex_Nterm]LQNVVGSTLSGFTLK[iTRAQ-8plex_K]	2	42-56	FALSE	7.431	724.766	0	2012_10_22_FRF_OT_30.8749.8750.3	Phytophthora	9	T1NXD9,G4ZL47,D0P389,D0P0F8,D0P089,D0P0G9,C5GZ70,C5GZ69,Q8H746	53.5856	7011.12	2522.85		7153.09	2671.39		6020.76	2042.65
152	H3G5Z7	H3G5Z7_PHYRM	Uncharacterized protein (Fragment)	13.206	3.46	1	1	0		0		K|YTFAEHFGPR|I	[iTRAQ-8plex_Nterm]YTFAEHFGPR	1	131-140	TRUE	8.512	510.266	0	2012_10_22_FRF_OT_32.4709.4712.3	Phytophthora	1	H3G5Z7	2344.38	27925.9	7911.59	2255.3	28968.4	8315.67	3686.98	24382.8	6358.49	3.83468	0.793161	0.206839	3.83468
153	H3GDN4	H3GDN4_PHYRM	Uncharacterized protein	13.185	2.52	6	1	1	D0NSG4	0		R|TTGLPWSAGDMR|R	[iTRAQ-8plex_Nterm]TTGLPWSAGDMR	1	39-50	FALSE	9.295	798.411	0	2012_10_22_FRF_OT_35.5917.5920.2	Phytophthora	2	H3GDN4,D0NSG4	9260.9	64730.4	28669.1	6005.96	63947.7	30520.9	9818.59	53824.9	23337.5
153	H3GDN4	H3GDN4_PHYRM	Uncharacterized protein	13.185	2.52	6	1	1	D0NSG4	0		R|TTGLPWSAGDMR|R	[iTRAQ-8plex_Nterm]TTGLPWSAGDMR	1	39-50	FALSE	8.471	798.411	0	2012_10_22_FRF_OT_36.5874.5877.2	Phytophthora	2	H3GDN4,D0NSG4	5637.24	44027.4	24377	3787.16	43251.3	26056.6	6191.29	36404.7	19923.9
153	H3GDN4	H3GDN4_PHYRM	Uncharacterized protein	13.185	2.52	6	1	1	D0NSG4	0		R|TTGLPWSAGDMR|R	[iTRAQ-8plex_Nterm]TTGLPWSAGDMR	1	39-50	FALSE	6.706	532.61	0	2012_10_22_FRF_OT_36.5890.5893.3	Phytophthora	2	H3GDN4,D0NSG4	24670.2	95699.5	67277	23514.7	92497.8	72166.1	38442	77855.5	55181.1
153	H3GDN4	H3GDN4_PHYRM	Uncharacterized protein	13.185	2.52	6	1	1	D0NSG4	0		R|TTGLPWSAGDMR|R	[iTRAQ-8plex_Nterm]TTGLPWSAGDM[Oxidation_M]R	2	39-50	FALSE	6.919	806.407	0	2012_10_22_FRF_OT_35.4796.4799.2	Phytophthora	2	H3GDN4,D0NSG4	13115.8	119070	63911.6	8468.29	115801	68292.4	13844	97469.6	52219.1
153	H3GDN4	H3GDN4_PHYRM	Uncharacterized protein	13.185	2.52	6	1	1	D0NSG4	0		R|TTGLPWSAGDMR|R	[iTRAQ-8plex_Nterm]TTGLPWSAGDM[Oxidation_M]R	2	39-50	FALSE	6.34	537.94	0	2012_10_22_FRF_OT_35.4804.4807.3	Phytophthora	2	H3GDN4,D0NSG4	18631.4	97366.1	49711	15981.9	94820.9	53073.5	26127.4	79810.8	40582.1
153	H3GDN4	H3GDN4_PHYRM	Uncharacterized protein	13.185	2.52	6	1	1	D0NSG4	0		R|TTGLPWSAGDMR|R	[iTRAQ-8plex_Nterm]TTGLPWSAGDM[Oxidation_M]R	2	39-50	FALSE	6.409	537.941	0	2012_10_22_FRF_OT_36.4714.4717.3	Phytophthora	2	H3GDN4,D0NSG4	14286.4	146888	73442.3	10706.4	145647	78357.6	17502.9	122591	59915.3
154	G4ZVS6	G4ZVS6_PHYSP	Putative uncharacterized protein	13.083	2.86	5	1	0		0		K|FSWQSTYTSPNDNR|W	[iTRAQ-8plex_Nterm]FSWQSTYTSPNDNR	1	225-238	TRUE	7.974	1003.98	0	2012_10_22_FRF_OT_35.5477.5480.2	Phytophthora	1	G4ZVS6	1017.98	15733.3	8401.02	405.448	15739.9	8971.97	662.83	13248.3	6860.32	1.93115	0.658837	0.341163	1.93115
154	G4ZVS6	G4ZVS6_PHYSP	Putative uncharacterized protein	13.083	2.86	5	1	0		0		K|FSWQSTYTSPNDNR|W	[iTRAQ-8plex_Nterm]FSWQSTYTSPNDNR	1	225-238	TRUE	8.89	669.654	0	2012_10_22_FRF_OT_35.5456.5459.3	Phytophthora	1	G4ZVS6	4848.17	49614.9	24512.4	3122.02	49530.5	26144.3	5103.9	41689.9	19991	2.08544	0.675897	0.324103	2.08544
154	G4ZVS6	G4ZVS6_PHYSP	Putative uncharacterized protein	13.083	2.86	5	1	0		0		K|FSWQSTYTSPNDNR|W	[iTRAQ-8plex_Nterm]FSWQSTYTSPNDNR	1	225-238	TRUE	7.699	1003.98	0	2012_10_22_FRF_OT_36.5484.5487.2	Phytophthora	1	G4ZVS6	1073.98	16637.1	8926.06	421.902	16675.3	9533.15	689.729	14035.6	7289.43	1.92547	0.658175	0.341825	1.92547
154	G4ZVS6	G4ZVS6_PHYSP	Putative uncharacterized protein	13.083	2.86	5	1	0		0		K|FSWQSTYTSPNDNR|W	[iTRAQ-8plex_Nterm]FSWQSTYTSPNDNR	1	225-238	TRUE	6.923	669.656	0	2012_10_22_FRF_OT_36.5504.5507.3	Phytophthora	1	G4ZVS6	8041.58	106634	60558.6	6470.12	106255	64742.3	10577.4	89434.9	49504.6	1.8066	0.643697	0.356303	1.8066
154	G4ZVS6	G4ZVS6_PHYSP	Putative uncharacterized protein	13.083	2.86	5	1	0		0		K|FSWQSTYTSPNDNR|W	[iTRAQ-8plex_Nterm]FSWQSTYTSPNDNR	1	225-238	TRUE	6.627	669.655	0	2012_10_22_FRF_OT_36.5469.5472.3	Phytophthora	1	G4ZVS6	5678.3	61896	41081.4	4209.3	60669	44027.3	6881.4	51065.1	33665.1	1.51686	0.602679	0.397321	1.51686
155	G5A8Y0	G5A8Y0_PHYSP	Glycosyl hydrolase family 17-like protein	13	3.34	1	1	0		0		K|QVAEHFSSIR|T	[iTRAQ-8plex_Nterm]QVAEHFSSIR	1	48-57	TRUE	8.457	493.273	0	2012_10_22_FRF_OT_32.3408.3411.3	Phytophthora	1	G5A8Y0	1944.49	15621.4	6681.48	1598.8	15714.8	7105.37	2613.73	13227.2	5433.05	2.43457	0.708843	0.291157	2.43457
156	D0NBM7	D0NBM7_PHYIT	Putative uncharacterized protein	12.902	1.65	1	1	0		0		R|QQREEEHK|Q	[iTRAQ-8plex_Nterm]QQREEEHK[iTRAQ-8plex_K]	2	148-155	TRUE	10.387	846.464	1	2012_10_22_FRF_OT_31.9278.9281.2	Phytophthora	1	D0NBM7
157	G4ZY09	G4ZY09_PHYSP	Putative uncharacterized protein	12.84	3.23	1	1	2	G5AJB5,G4ZY17	0		R|VVTALL|-	[iTRAQ-8plex_Nterm]VVTALL	1	150-155	FALSE	8.437	460.308	0	2012_10_22_FRF_OT_36.8388.8391.2	Phytophthora	3	G5AJB5,G4ZY17,G4ZY09	929.541	40348.7	13459	716.091	41257.3	14222.2	1170.67	34726.3	10874.8
158	H3GRA9	H3GRA9_PHYRM	Uncharacterized protein	12.815	2.27	3	1	0		0		R|TIYAQVLDASTGK|G	[iTRAQ-8plex_Nterm]TIYAQVLDASTGK[iTRAQ-8plex_K]	2	513-525	TRUE	8.736	659.046	0	2012_10_22_FRF_OT_36.6854.6857.3	Phytophthora	1	H3GRA9	11293.6	285819	123606	5546.02	284556	131507	9066.68	239511	100555	2.38189	0.704307	0.295693	2.38189
158	H3GRA9	H3GRA9_PHYRM	Uncharacterized protein	12.815	2.27	3	1	0		0		R|TIYAQVLDASTGK|G	[iTRAQ-8plex_Nterm]TIYAQVLDASTGK[iTRAQ-8plex_K]	2	513-525	TRUE	7.794	659.046	0	2012_10_22_FRF_OT_36.6834.6837.3	Phytophthora	1	H3GRA9	6485.97	172951	82278.2	2279.95	171494	87706.2	3727.28	144347	67063.7	2.15239	0.68278	0.31722	2.15239
158	H3GRA9	H3GRA9_PHYRM	Uncharacterized protein	12.815	2.27	3	1	0		0		R|TIYAQVLDASTGK|G	[iTRAQ-8plex_Nterm]TIYAQVLDASTGK[iTRAQ-8plex_K]	2	513-525	TRUE	9.323	659.047	0	2012_10_22_FRF_OT_37.6387.6390.3	Phytophthora	1	H3GRA9	1483.92	44229.6	21158.1	775.468	43852	22556.3	1267.74	36910.3	17247.4	2.14004	0.681533	0.318467	2.14004
159	H3GKL3	H3GKL3_PHYRM	Uncharacterized protein	12.796	2.68	2	1	1	G4ZGQ4	0		K|NVDWVALSGPMK|G	[iTRAQ-8plex_Nterm]NVDWVALSGPMK[iTRAQ-8plex_K]	2	305-316	FALSE	6.511	642.359	0	2012_10_22_FRF_OT_36.6856.6859.3	Phytophthora	2	G4ZGQ4,H3GKL3	4310.71	65986.6	37990.7	3764.73	65686.6	40624.5	6154.62	55288.5	31063.1
159	H3GKL3	H3GKL3_PHYRM	Uncharacterized protein	12.796	2.68	2	1	1	G4ZGQ4	0		K|NVDWVALSGPMK|G	[iTRAQ-8plex_Nterm]NVDWVALSGPM[Oxidation_M]K[iTRAQ-8plex_K]	3	305-316	FALSE	8.863	647.692	0	2012_10_22_FRF_OT_36.5952.5955.3	Phytophthora	2	G4ZGQ4,H3GKL3	2101.62	70318.3	31056.2	1020.01	69836.6	33056.8	1667.51	58781.5	25276.6
160	H3GQP7	H3GQP7_PHYRM	Uncharacterized protein	12.775	7.93	1	1	1	D0N1A4	0		R|NACDSVADVSQLK|C	[iTRAQ-8plex_Nterm]NAC[Cys_CAM]DSVADVSQLK[iTRAQ-8plex_K]	3	39-51	FALSE	6.708	672.357	0	2012_10_22_FRF_OT_40.3389.3392.3	Phytophthora	2	H3GQP7,D0N1A4		16159.4	12738
161	G4YEI7	G4YEI7_PHYSP	Thaumatin-like protein	12.731	6.67	1	1	0		0		R|LASVYTDESETIASGASVDK|T	[iTRAQ-8plex_Nterm]LASVYTDESETIASGASVDK[iTRAQ-8plex_K]	2	40-59	TRUE	6.955	884.472	0	2012_10_22_FRF_OT_40.5631.5634.3	Phytophthora	1	G4YEI7	520.256	13695.3	8504.56	221.665	13355.3	9106.9	362.38	11241.2	6963.5	1.6143	0.617489	0.382511	1.6143
162	H3G6H8	H3G6H8_PHYRM	Uncharacterized protein (Fragment)	12.662	5.31	1	1	1	H3G640	0		K|IDGFYAETFGK|L	[iTRAQ-8plex_Nterm]IDGFYAETFGK[iTRAQ-8plex_K]	2	129-139	FALSE	7.306	619.337	0	2012_10_22_FRF_OT_39.7223.7226.3	Phytophthora	2	H3G6H8,H3G640		24929.3	37052.9
163	G4ZKR2	G4ZKR2_PHYSP	Avr1b-1 avirulence-like protein	12.632	2.58	1	1	0		0		K|YWATVSNGEGDNAK|V	[iTRAQ-8plex_Nterm]YWATVSNGEGDNAK[iTRAQ-8plex_K]	2	411-424	TRUE	8.842	707.363	0	2012_10_22_FRF_OT_39.4178.4181.3	Phytophthora	1	G4ZKR2	1390.23	31356.8	12400.8	924.875	31379.9	13166.6	1511.99	26412.5	10067.7	2.62349	0.724023	0.275977	2.62349
164	H3H329	H3H329_PHYRM	Uncharacterized protein	12.61	4.95	1	1	10	D0NJY6,H3HEB8,H3H341,G5AAQ6,G5A020,D0NK11,A0AEF0,G5A025,G5A0B2,D0NA05	0		K|LYANLISQPSR|T	[iTRAQ-8plex_Nterm]LYANLISQPSR	1	5-15	FALSE	7.401	522.635	0	2012_10_22_FRF_OT_28.6052.6055.3	Phytophthora	11	G5A020,A0AEF0,G5AAQ6,G5A025,G5A0B2,H3H341,H3HEB8,H3H329,D0NA05,D0NJY6,D0NK11	936.027	2951.63	1469.38	867.579	2910.29	1567.76	1418.33	2449.6	1198.77
165	G5A044	G5A044_PHYSP	Putative uncharacterized protein	12.585	5.97	2	1	6	G4ZZW9,G4ZZX1,G4YFS2,G4ZZX0,H3H827,D0NY43	0		K|ETVMLFLIQPYR|K	[iTRAQ-8plex_Nterm]ETVMLFLIQPYR	1	93-104	FALSE	7.058	907.518	0	2012_10_22_FRF_OT_35.9799.9802.2	Phytophthora	7	H3H827,G4ZZX0,G4ZZX1,G5A044,G4ZZW9,G4YFS2,D0NY43	100.817	617.936	588.918	89.6956	592.517	633.767	146.635	498.722	484.604
165	G5A044	G5A044_PHYSP	Putative uncharacterized protein	12.585	5.97	2	1	6	G4ZZW9,G4ZZX1,G4YFS2,G4ZZX0,H3H827,D0NY43	0		K|ETVMLFLIQPYR|K	[iTRAQ-8plex_Nterm]ETVMLFLIQPYR	1	93-104	FALSE	6.608	605.344	0	2012_10_22_FRF_OT_35.9772.9775.3	Phytophthora	7	H3H827,G4ZZX0,G4ZZX1,G5A044,G4ZZW9,G4YFS2,D0NY43	1379.17	3570.91	4800.89	1364.36	3271.83	5181.23	2230.46	2753.9	3961.77
166	H3GC07	H3GC07_PHYRM	Uncharacterized protein	12.523	2.18	1	1	1	D0MRB8	0		K|SVWGSTIGSSLTANWK|A	[iTRAQ-8plex_Nterm]SVWGSTIGSSLTANWK[iTRAQ-8plex_K]	2	53-68	FALSE	9.222	768.091	0	2012_10_22_FRF_OT_30.7982.7985.3	Phytophthora	2	H3GC07,D0MRB8	169.091	8152.48	5348.89		8113.77	5730.44		6829.37	4381.72
167	D0ND14	D0ND14_PHYIT	Putative uncharacterized protein	12.519	3.41	2	1	3	H3H6B6,H3GRV7,H3GRV6	0		R|YVSLLFR|Q	[iTRAQ-8plex_Nterm]YVSLLFR	1	151-157	FALSE	8.098	601.365	0	2012_10_22_FRF_OT_28.8017.8020.2	Phytophthora	4	H3H6B6,H3GRV6,H3GRV7,D0ND14	1501.66	11980.9	10283.7	1047.37	11666.3	11054.3	1712.25	9819.55	8452.59
167	D0ND14	D0ND14_PHYIT	Putative uncharacterized protein	12.519	3.41	2	1	3	H3H6B6,H3GRV7,H3GRV6	0		R|YVSLLFR|Q	[iTRAQ-8plex_Nterm]YVSLLFR	1	151-157	FALSE	7.564	601.365	0	2012_10_22_FRF_OT_28.7897.7900.2	Phytophthora	4	H3H6B6,H3GRV6,H3GRV7,D0ND14	1459.22	10491.8	7832.8	1123.43	10316.5	8406.31	1836.59	8683.41	6427.8
168	H3G7W2	H3G7W2_PHYRM	Uncharacterized protein	12.486	3.86	2	1	0		0		R|LSWIFETYTDGGLVSSGQVDK|F	[iTRAQ-8plex_Nterm]LSWIFETYTDGGLVSSGQVDK[iTRAQ-8plex_K]	2	455-475	TRUE	6.479	970.846	0	2012_10_22_FRF_OT_40.8931.8934.3	Phytophthora	1	H3G7W2	55.8062	6568.33	4318.83		6482.16	4627.55		5456.04	3538.41	1.54195	0.606601	0.393399	1.54195
168	H3G7W2	H3G7W2_PHYRM	Uncharacterized protein	12.486	3.86	2	1	0		0		R|LSWIFETYTDGGLVSSGQVDK|F	[iTRAQ-8plex_Nterm]LSWIFETYTDGGLVSSGQVDK[iTRAQ-8plex_K]	2	455-475	TRUE	7.815	970.845	0	2012_10_22_FRF_OT_40.8819.8822.3	Phytophthora	1	H3G7W2	67.0694	3259.29	2382.99	14.2511	3184.8	2557.03	23.2978	2680.65	1955.21	1.37103	0.578242	0.421758	1.37103
169	H3G6Z6	H3G6Z6_PHYRM	Uncharacterized protein (Fragment)	12.457	3.63	1	1	1	C5GZ76	0		K|SEGGYTGDATSK|V	[iTRAQ-8plex_Nterm]SEGGYTGDATSK[iTRAQ-8plex_K]	2	266-277	FALSE	7.929	890.957	0	2012_10_22_FRF_OT_39.1945.1948.2	Phytophthora	2	H3G6Z6,C5GZ76		447.289	223.417
170	H3G613	H3G613_PHYRM	Uncharacterized protein (Fragment)	12.441	4.82	1	1	2	G4ZIR2,D0NMU9	0		R|TLTSSYYR|G	[iTRAQ-8plex_Nterm]TLTSSYYR	1	68-75	FALSE	7.353	647.849	0	2012_10_22_FRF_OT_28.3349.3352.2	Phytophthora	3	G4ZIR2,H3G613,D0NMU9	8093.73	98417.5	33011.3	6254.01	100206	34892.5	10224.1	84343.6	26680.2
171	H3H2C9	H3H2C9_PHYRM	Uncharacterized protein	12.306	3.28	2	1	1	H3H2D0	0		K|FQVLADSYVGVFPEYK|V	[iTRAQ-8plex_Nterm]FQVLADSYVGVFPEYK[iTRAQ-8plex_K]	2	247-262	FALSE	8.05	824.121	0	2012_10_22_FRF_OT_39.9517.9520.3	Phytophthora	2	H3H2C9,H3H2D0	1386.55	24252.9	20448.9	942.152	23087.4	21982.4	1540.24	19432.7	16808.6
171	H3H2C9	H3H2C9_PHYRM	Uncharacterized protein	12.306	3.28	2	1	1	H3H2D0	0		K|FQVLADSYVGVFPEYK|V	[iTRAQ-8plex_Nterm]FQVLADSYVGVFPEYK[iTRAQ-8plex_K]	2	247-262	FALSE	7.865	824.119	0	2012_10_22_FRF_OT_39.9442.9445.3	Phytophthora	2	H3H2C9,H3H2D0	1962.93	13265	10330.8	1744.91	12778.8	11095	2852.59	10755.9	8483.71
172	G4ZHQ4	G4ZHQ4_PHYSP	Putative uncharacterized protein	12.277	5.77	1	1	0		0		R|VSADPVDGR|T	[iTRAQ-8plex_Nterm]VSADPVDGR	1	90-98	TRUE	6.942	610.332	0	2012_10_22_FRF_OT_40.2103.2106.2	Phytophthora	1	G4ZHQ4	7313.18	38485.3	29557.2	5124.6	38203.3	31728.2	8377.74	32155.7	24260.7	1.32543	0.569972	0.430028	1.32543
173	G2XKV3	G2XKV3_PHYCP	Pectinesterase	12.243	4.06	1	1	2	G2XK68,G2XKV2	0		R|LYNLNIANTAGQIK|K	[iTRAQ-8plex_Nterm]LYNLNIANTAGQIK[iTRAQ-8plex_K]	2	140-153	FALSE	7.563	714.422	0	2012_10_22_FRF_OT_30.7136.7139.3	Phytophthora	3	G2XK68,G2XKV2,G2XKV3	775.918	37392.6	26426.1	97.7568	36969.6	28340.5	159.814	31117.4	21670.3
174	H3H464	H3H464_PHYRM	Uncharacterized protein	12.221	3.6	1	1	1	D0N2Q6	0		K|YTTVATLDEVETK|F	[iTRAQ-8plex_Nterm]YTTVATLDEVETK[iTRAQ-8plex_K]	2	277-289	FALSE	7.793	693.384	0	2012_10_22_FRF_OT_39.5318.5321.3	Phytophthora	2	H3H464,D0N2Q6	1560.18	27607	10363.9	923.352	27426.3	10992.6	1509.5	23084.7	8405.41
175	D0NMZ8	D0NMZ8_PHYIT	Alpha-glucosidase, putative	12.171	1.49	1	1	1	G4ZIN5	0		R|WTALGSFYPFAR|N	[iTRAQ-8plex_Nterm]WTALGSFYPFAR	1	783-794	FALSE	10.142	860.462	0	2012_10_22_FRF_OT_28.8774.8777.2	Phytophthora	2	G4ZIN5,D0NMZ8	136.305	1086.87	5066.37	133.514	716.472	5493.58	218.27	603.055	4200.61
176	G4ZQ84	G4ZQ84_PHYSP	Putative uncharacterized protein	12.159	3.54	1	1	0		0		K|LYANQLETALR|V	[iTRAQ-8plex_Nterm]LYANQLETALR	1	144-154	TRUE	7.79	798.455	0	2012_10_22_FRF_OT_35.6646.6649.2	Phytophthora	1	G4ZQ84	1801.08	21153.7	20154.8	1650.72	20024.4	21692	2698.61	16854.6	16586.6	1.01616	0.504007	0.495993	1.01616
177	H3GNH8	H3GNH8_PHYRM	Uncharacterized protein	12.149	3.14	3	1	0		0		K|TQFIATIDSSTSGLK|G	[iTRAQ-8plex_Nterm]TQFIATIDSSTSGLK[iTRAQ-8plex_K]	2	39-53	TRUE	7.515	726.414	0	2012_10_22_FRF_OT_36.7534.7537.3	Phytophthora	1	H3GNH8	3957.01	40043.8	8871.42	3601.12	41483.1	9239.51	5887.14	34916.4	7064.9	4.94224	0.831713	0.168287	4.94224
177	H3GNH8	H3GNH8_PHYRM	Uncharacterized protein	12.149	3.14	3	1	0		0		K|TQFIATIDSSTSGLK|G	[iTRAQ-8plex_Nterm]TQFIATIDSSTSGLK[iTRAQ-8plex_K]	2	39-53	TRUE	6.695	726.413	0	2012_10_22_FRF_OT_36.7555.7558.3	Phytophthora	1	H3GNH8	1557.88	20811	4957.62	1355.25	21353.6	5180.59	2215.58	17973.3	3961.28	4.53724	0.819405	0.180595	4.53724
177	H3GNH8	H3GNH8_PHYRM	Uncharacterized protein	12.149	3.14	3	1	0		0		K|TQFIATIDSSTSGLK|G	[iTRAQ-8plex_Nterm]TQFIATIDSSTSGLK[iTRAQ-8plex_K]	2	39-53	TRUE	8.044	726.413	0	2012_10_22_FRF_OT_36.7451.7454.3	Phytophthora	1	H3GNH8	2108.44	46640.4	9790.96	1391.64	48338.1	10173.1	2275.07	40686.2	7778.73	5.23045	0.839498	0.160502	5.23045
178	G4ZHC0	G4ZHC0_PHYSP	Lipase	12.086	3.69	3	1	2	H3GJN5,D0MV35	0		R|LQVYISQTPAGTSVK|N	[iTRAQ-8plex_Nterm]LQVYISQTPAGTSVK[iTRAQ-8plex_K]	2	264-278	FALSE	7.653	734.096	0	2012_10_22_FRF_OT_30.6539.6542.3	Phytophthora	3	G4ZHC0,H3GJN5,D0MV35	2695.53	379797	140989		385013	149429		324065	114260
178	G4ZHC0	G4ZHC0_PHYSP	Lipase	12.086	3.69	3	1	2	H3GJN5,D0MV35	0		R|LQVYISQTPAGTSVK|N	[iTRAQ-8plex_Nterm]LQVYISQTPAGTSVK[iTRAQ-8plex_K]	2	264-278	FALSE	6.726	734.095	0	2012_10_22_FRF_OT_30.6590.6593.3	Phytophthora	3	G4ZHC0,H3GJN5,D0MV35	3838.13	111425	41875.3	1931.38	113127	44393.8	3157.44	95219.1	33945.3
178	G4ZHC0	G4ZHC0_PHYSP	Lipase	12.086	3.69	3	1	2	H3GJN5,D0MV35	0		R|LQVYISQTPAGTSVK|N	[iTRAQ-8plex_Nterm]LQVYISQTPAGTSVK[iTRAQ-8plex_K]	2	264-278	FALSE	6.918	734.093	0	2012_10_22_FRF_OT_30.6506.6509.3	Phytophthora	3	G4ZHC0,H3GJN5,D0MV35	1523.97	81227.7	32264.1	242.335	82121	34252.2	396.171	69121.4	26190.6
179	H3G4Y2	H3G4Y2_PHYRM	Uncharacterized protein	12.061	5.25	1	1	3	G4ZMM3,H3GBZ2,G4ZMM4	0		R|EIASENDILLIADEVQSGFGR|T	[iTRAQ-8plex_Nterm]EIASENDILLIADEVQSGFGR	1	208-228	FALSE	6.978	860.785	0	2012_10_22_FRF_OT_40.8945.8948.3	Phytophthora	4	G4ZMM3,G4ZMM4,H3G4Y2,H3GBZ2	126.994	1155.39	622.291	119.702	1130.28	664.92	195.689	951.362	508.424
180	G4Z0C0	G4Z0C0_PHYSP	Putative uncharacterized protein (Fragment)	12.039	1.5	1	1	0		0		R|DLFDMESVK|K	[iTRAQ-8plex_Nterm]DLFDMESVK[iTRAQ-8plex_K]	2	373-381	TRUE	9.998	846.444	0	2012_10_22_FRF_OT_40.7669.7672.2	Phytophthora	1	G4Z0C0	157.991	857.002	477.766	149.086	846.284	510.698	243.727	712.318	390.5	1.82412	0.645907	0.354093	1.82412
181	D0MSE7	D0MSE7_PHYIT	Ran-specific GTPase-activating protein, putative	12.033	4.9	1	1	0		0		K|ILVNHLVESR|T	[iTRAQ-8plex_Nterm]ILVNHLVESR	1	110-119	TRUE	7.082	495.301	0	2012_10_22_FRF_OT_32.4739.4742.3	Phytophthora	1	D0MSE7	1337.96	13226.2	4536	1246.72	13630.7	4795.8	2038.15	11473	3667.06	3.12867	0.757791	0.242209	3.12867
182	D0NIB9	D0NIB9_PHYIT	Putative uncharacterized protein	12.012	3.96	1	1	3	D0P1E8,G5ABJ2,D0NX36	0		K|ILGYLNIDDLVGITK|M	[iTRAQ-8plex_Nterm]ILGYLNIDDLVGITK[iTRAQ-8plex_K]	2	230-244	FALSE	7.469	1128.17	0	2012_10_22_FRF_OT_39.10582.10585.2	Phytophthora	4	G5ABJ2,D0NX36,D0NIB9,D0P1E8	7.86973	1476.6	393.45	2.14551	1526.37	412.736	3.5075	1284.75	315.594
183	D0NKC8	D0NKC8_PHYIT	Endoglucanase, putative	11.974	3.16	2	1	2	H3H306,H3GIR4	0		K|GITINTSNYR|S	[iTRAQ-8plex_Nterm]GITINTSNYR	1	210-219	FALSE	7.909	721.897	0	2012_10_22_FRF_OT_28.3881.3884.2	Phytophthora	3	H3GIR4,H3H306,D0NKC8	3814.06	76798.4	42733.2	3079.39	77376.4	45662.9	5034.22	65127.8	34915.6
183	D0NKC8	D0NKC8_PHYIT	Endoglucanase, putative	11.974	3.16	2	1	2	H3H306,H3GIR4	0		K|GITINTSNYR|S	[iTRAQ-8plex_Nterm]GITINTSNYR	1	210-219	FALSE	7.527	481.601	0	2012_10_22_FRF_OT_28.3887.3890.3	Phytophthora	3	H3GIR4,H3H306,D0NKC8	6073.18	70691.3	42173.9	5456.61	70943	45116.4	8920.52	59712.8	34497.8
184	Q8H729	Q8H729_PHYIN	14-3-3-like protein	11.958	3.21	1	1	3	H3GAR2,G4YZZ1,D0NYS2	0		R|NLLSVAYK|N	[iTRAQ-8plex_Nterm]NLLSVAYK[iTRAQ-8plex_K]	2	43-50	FALSE	7.866	505.98	0	2012_10_22_FRF_OT_30.5841.5844.3	Phytophthora	4	Q8H729,G4YZZ1,H3GAR2,D0NYS2	19693.4	203002	42550.4	18471.8	208799	44223	30197.8	175746	33814.7
185	D0RMC9	D0RMC9_PHYIT	Putative uncharacterized protein	11.933	6.77	1	1	29	D0NH03,D0NGZ9,H3H9Y0,D0NGY9,D0P323,D0NH02,D0NH04,H3GJH3,D0P2H3,G4YKR7,G4YKP8,D0P324,G4YKQ8,D0P325,G4YKQ9,G4YKQ7,H3GJH6,D0P2H4,H3GJH7,G4YKQ6,H3GJH2,H3GJH1,D0NH06,G4YKR5,G4YKP7,D0NGZ8,G4YKP9,D0NH08,H3GJG9	0		R|AIFSASTNR|M	[iTRAQ-8plex_Nterm]AIFSASTNR	1	110-118	FALSE	6.497	635.855	0	2012_10_22_FRF_OT_28.3817.3820.2	Phytophthora	30	G4YKP7,G4YKQ6,G4YKQ8,G4YKR5,G4YKR7,G4YKP8,G4YKQ7,G4YKP9,G4YKQ9,H3GJG9,H3GJH6,H3GJH7,H3H9Y0,H3GJH1,H3GJH3,H3GJH2,D0NH08,D0P2H4,D0P2H3,D0P325,D0NH04,D0NGZ8,D0RMC9,D0NGY9,D0P323,D0P324,D0NGZ9,D0NH02,D0NH03,D0NH06	2919.54	32701.3	24442.7	2141.31	31682.8	26237.1	3500.63	26667.4	20062
186	H3HAA9	H3HAA9_PHYRM	Uncharacterized protein	11.886	1.35	7	1	1	H3GJK2	0		K|SVVVQLLDR|C	[iTRAQ-8plex_Nterm]SVVVQLLDR	1	88-96	FALSE	9.587	666.91	0	2012_10_22_FRF_OT_35.7106.7109.2	Phytophthora	2	H3GJK2,H3HAA9	31448.5	331877	196118	27936.3	335267	209750	45670.6	282195	160383
186	H3HAA9	H3HAA9_PHYRM	Uncharacterized protein	11.886	1.35	7	1	1	H3GJK2	0		K|SVVVQLLDR|C	[iTRAQ-8plex_Nterm]SVVVQLLDR	1	88-96	FALSE	7.505	666.909	0	2012_10_22_FRF_OT_35.7086.7089.2	Phytophthora	2	H3GJK2,H3HAA9	9188.79	133760	78461.6	7636.57	134859	83908.7	12484.3	113511	64159.9
186	H3HAA9	H3HAA9_PHYRM	Uncharacterized protein	11.886	1.35	7	1	1	H3GJK2	0		K|SVVVQLLDR|C	[iTRAQ-8plex_Nterm]SVVVQLLDR	1	88-96	FALSE	10.226	444.942	0	2012_10_22_FRF_OT_35.7114.7117.3	Phytophthora	2	H3GJK2,H3HAA9	47491.9	279666	153542	46329.1	283610	164015	75739.2	238715	125412
186	H3HAA9	H3HAA9_PHYRM	Uncharacterized protein	11.886	1.35	7	1	1	H3GJK2	0		K|SVVVQLLDR|C	[iTRAQ-8plex_Nterm]SVVVQLLDR	1	88-96	FALSE	8.267	666.91	0	2012_10_22_FRF_OT_36.7078.7081.2	Phytophthora	2	H3GJK2,H3HAA9	4327.66	61456.7	35865.6	3538.46	62007	38352.1	5784.71	52191.3	29325.6
186	H3HAA9	H3HAA9_PHYRM	Uncharacterized protein	11.886	1.35	7	1	1	H3GJK2	0		K|SVVVQLLDR|C	[iTRAQ-8plex_Nterm]SVVVQLLDR	1	88-96	FALSE	9.474	666.909	0	2012_10_22_FRF_OT_36.7197.7200.2	Phytophthora	2	H3GJK2,H3HAA9	17428.1	186883	106149	15412	189129	113456	25195.6	159190	86752.6
186	H3HAA9	H3HAA9_PHYRM	Uncharacterized protein	11.886	1.35	7	1	1	H3GJK2	0		K|SVVVQLLDR|C	[iTRAQ-8plex_Nterm]SVVVQLLDR	1	88-96	FALSE	8.364	444.942	0	2012_10_22_FRF_OT_36.7129.7132.3	Phytophthora	2	H3GJK2,H3HAA9	22674.3	143095	80595.6	21870.5	145001	86129.8	35754.1	122048	65858.2
186	H3HAA9	H3HAA9_PHYRM	Uncharacterized protein	11.886	1.35	7	1	1	H3GJK2	0		K|SVVVQLLDR|C	[iTRAQ-8plex_Nterm]SVVVQLLDR	1	88-96	FALSE	7.506	666.91	0	2012_10_22_FRF_OT_37.6612.6615.2	Phytophthora	2	H3GJK2,H3HAA9	1895.53	22274.2	12862.3	1630.21	22521	13751.4	2665.09	18955.9	10514.8
187	Q8H707	Q8H707_PHYIN	S-adenosylmethionine synthase	11.886	3.84	1	1	3	D0NWG8,H3GA19,G4ZEA0	0		R|FVIGGPHGDAGLTGR|K	[iTRAQ-8plex_Nterm]FVIGGPHGDAGLTGR	1	242-256	FALSE	7.452	586.657	0	2012_10_22_FRF_OT_32.4457.4460.3	Phytophthora	4	Q8H707,G4ZEA0,H3GA19,D0NWG8	1365.21	21530.4	6763.31	1246.09	22267.2	7132.33	2037.11	18742.3	5453.66
188	H3G8V0	H3G8V0_PHYRM	Nucleoside diphosphate kinase	11.86	5.3	1	1	2	G4ZVE7,D0NCD0	0		R|HLVGEIIK|R	[iTRAQ-8plex_Nterm]HLVGEIIK[iTRAQ-8plex_K]	2	18-25	FALSE	6.847	506.325	0	2012_10_22_FRF_OT_32.4087.4090.3	Phytophthora	3	G4ZVE7,H3G8V0,D0NCD0	2330.22	44741.2	16821.9	1889.43	45728.9	17830.9	3088.86	38490	13634.3
189	G5A944	G5A944_PHYSP	Putative uncharacterized protein	11.785	2.46	9	1	0		0		K|LQAQWEQVTSK|Y	[iTRAQ-8plex_Nterm]LQAQWEQVTSK[iTRAQ-8plex_K]	2	193-203	TRUE	7.135	963.546	0	2012_10_22_FRF_OT_35.6030.6033.2	Phytophthora	1	G5A944	141.042	25355.1	13963.5		24987.6	14923.6		21032.1	11411.2	1.84312	0.648273	0.351727	1.84312
189	G5A944	G5A944_PHYSP	Putative uncharacterized protein	11.785	2.46	9	1	0		0		K|LQAQWEQVTSK|Y	[iTRAQ-8plex_Nterm]LQAQWEQVTSK[iTRAQ-8plex_K]	2	193-203	TRUE	7.32	963.544	0	2012_10_22_FRF_OT_35.6099.6102.2	Phytophthora	1	G5A944	290.548	21470.6	12640.3		21089.7	13523.8		17751.2	10340.9	1.71661	0.631894	0.368106	1.71661
189	G5A944	G5A944_PHYSP	Putative uncharacterized protein	11.785	2.46	9	1	0		0		K|LQAQWEQVTSK|Y	[iTRAQ-8plex_Nterm]LQAQWEQVTSK[iTRAQ-8plex_K]	2	193-203	TRUE	8.373	642.699	0	2012_10_22_FRF_OT_35.6049.6052.3	Phytophthora	1	G5A944	28623.9	2.73805e+06	1.51094e+06		2.69997e+06	1.61487e+06		2.27257e+06	1.23479e+06	1.84045	0.647943	0.352057	1.84045
189	G5A944	G5A944_PHYSP	Putative uncharacterized protein	11.785	2.46	9	1	0		0		K|LQAQWEQVTSK|Y	[iTRAQ-8plex_Nterm]LQAQWEQVTSK[iTRAQ-8plex_K]	2	193-203	TRUE	6.744	642.699	0	2012_10_22_FRF_OT_35.6126.6129.3	Phytophthora	1	G5A944	2229.43	48981.5	25290.7	1547.24	48632.3	26997.7	2529.44	40933.9	20643.5	1.98289	0.664755	0.335245	1.98289
189	G5A944	G5A944_PHYSP	Putative uncharacterized protein	11.785	2.46	9	1	0		0		K|LQAQWEQVTSK|Y	[iTRAQ-8plex_Nterm]LQAQWEQVTSK[iTRAQ-8plex_K]	2	193-203	TRUE	7.957	642.698	0	2012_10_22_FRF_OT_35.6014.6017.3	Phytophthora	1	G5A944	1144.45	55618	31135.5	253.092	54600	33286.9	413.757	45956.9	25452.5	1.8056	0.64357	0.35643	1.8056
189	G5A944	G5A944_PHYSP	Putative uncharacterized protein	11.785	2.46	9	1	0		0		K|LQAQWEQVTSK|Y	[iTRAQ-8plex_Nterm]LQAQWEQVTSK[iTRAQ-8plex_K]	2	193-203	TRUE	7.265	963.545	0	2012_10_22_FRF_OT_36.6063.6066.2	Phytophthora	1	G5A944	289.946	28317.9	16689.4		27803.8	17856.4		23402.5	13653.7	1.71401	0.631541	0.368459	1.71401
189	G5A944	G5A944_PHYSP	Putative uncharacterized protein	11.785	2.46	9	1	0		0		K|LQAQWEQVTSK|Y	[iTRAQ-8plex_Nterm]LQAQWEQVTSK[iTRAQ-8plex_K]	2	193-203	TRUE	7.413	963.544	0	2012_10_22_FRF_OT_36.6044.6047.2	Phytophthora	1	G5A944	335.506	24994.7	14241		24579	15228.7		20688.1	11644.5	1.77665	0.639853	0.360147	1.77665
189	G5A944	G5A944_PHYSP	Putative uncharacterized protein	11.785	2.46	9	1	0		0		K|LQAQWEQVTSK|Y	[iTRAQ-8plex_Nterm]LQAQWEQVTSK[iTRAQ-8plex_K]	2	193-203	TRUE	7.207	642.699	0	2012_10_22_FRF_OT_36.6022.6025.3	Phytophthora	1	G5A944	1701.52	59285.9	35534.2	777.354	58028.3	38029.9	1270.83	48842.4	29079.2	1.67964	0.626815	0.373185	1.67964
189	G5A944	G5A944_PHYSP	Putative uncharacterized protein	11.785	2.46	9	1	0		0		K|LQAQWEQVTSK|Y	[iTRAQ-8plex_Nterm]LQAQWEQVTSK[iTRAQ-8plex_K]	2	193-203	TRUE	8.282	642.699	0	2012_10_22_FRF_OT_36.6056.6059.3	Phytophthora	1	G5A944	5490.95	436149	231159		430102	246897		362018	188787	1.91759	0.657252	0.342748	1.91759
190	G4ZQA3	G4ZQA3_PHYSP	Putative uncharacterized protein	11.76	4.67	1	1	1	G4ZQA0	0		R|GGIPVVFPNFGSAK|G	[iTRAQ-8plex_Nterm]GGIPVVFPNFGSAK[iTRAQ-8plex_K]	2	78-91	FALSE	7.007	666.723	0	2012_10_22_FRF_OT_30.7764.7767.3	Phytophthora	2	G4ZQA0,G4ZQA3	1223.46	60893.8	61217.1	748.246	56911.4	65923.4	1223.24	47902.4	50407.6
191	D0NSK6	D0NSK6_PHYIT	Glycoside hydrolase, putative	11.756	2.48	3	1	0		0		R|NAGTNLLLSEK|D	[iTRAQ-8plex_Nterm]NAGTNLLLSEK[iTRAQ-8plex_K]	2	318-328	TRUE	6.692	590.016	0	2012_10_22_FRF_OT_35.4887.4890.3	Phytophthora	1	D0NSK6	5003.04	193586	177726		179623	191253		151189	146240	1.03384	0.50832	0.49168	1.03384
191	D0NSK6	D0NSK6_PHYIT	Glycoside hydrolase, putative	11.756	2.48	3	1	0		0		R|NAGTNLLLSEK|D	[iTRAQ-8plex_Nterm]NAGTNLLLSEK[iTRAQ-8plex_K]	2	318-328	TRUE	8.325	590.016	0	2012_10_22_FRF_OT_35.4908.4911.3	Phytophthora	1	D0NSK6	13565.2	552796	566238		503033	609990		423404	466423	0.907768	0.475827	0.524173	0.907768
191	D0NSK6	D0NSK6_PHYIT	Glycoside hydrolase, putative	11.756	2.48	3	1	0		0		R|NAGTNLLLSEK|D	[iTRAQ-8plex_Nterm]NAGTNLLLSEK[iTRAQ-8plex_K]	2	318-328	TRUE	8.091	590.016	0	2012_10_22_FRF_OT_35.4937.4940.3	Phytophthora	1	D0NSK6	3628.06	125670	142443		113309	153574		95372	117429	0.812167	0.448174	0.551826	0.812167
192	Q2M3Z4	Q2M3Z4_PHYIN	Ribosomal protein S10	11.667	6.25	1	1	3	H3G850,G4ZMR6,D0MQD2	0		R|IAVYSYLFK|E	[iTRAQ-8plex_Nterm]IAVYSYLFK[iTRAQ-8plex_K]	2	9-17	FALSE	6.472	856.514	0	2012_10_22_FRF_OT_30.8671.8674.2	Phytophthora	4	Q2M3Z4,G4ZMR6,H3G850,D0MQD2	17.5727	565.78	183.413	14.5055	580.124	193.645	23.7138	488.291	148.068
193	D0MTE2	D0MTE2_PHYIT	Ribonuclease, putative	11.656	4.67	9	1	2	G4Z8A1,D0NSN5	0		R|ISSATEQINK|W	[iTRAQ-8plex_Nterm]ISSATEQINK[iTRAQ-8plex_K]	2	117-126	FALSE	6.784	849.993	0	2012_10_22_FRF_OT_35.3459.3462.2	Phytophthora	3	G4Z8A1,D0NSN5,D0MTE2	1684.72	13842.3	10492	925.506	11903.1	11278.3	1513.02	10018.9	8623.85
193	D0MTE2	D0MTE2_PHYIT	Ribonuclease, putative	11.656	4.67	9	1	2	G4Z8A1,D0NSN5	0		R|ISSATEQINK|W	[iTRAQ-8plex_Nterm]ISSATEQINK[iTRAQ-8plex_K]	2	117-126	FALSE	6.616	849.992	0	2012_10_22_FRF_OT_35.3487.3490.2	Phytophthora	3	G4Z8A1,D0NSN5,D0MTE2	597.748	13116.4	11058.6		11251.6	11899.6		9470.49	9098.93
193	D0MTE2	D0MTE2_PHYIT	Ribonuclease, putative	11.656	4.67	9	1	2	G4Z8A1,D0NSN5	0		R|ISSATEQINK|W	[iTRAQ-8plex_Nterm]ISSATEQINK[iTRAQ-8plex_K]	2	117-126	FALSE	6.94	849.992	0	2012_10_22_FRF_OT_35.3473.3476.2	Phytophthora	3	G4Z8A1,D0NSN5,D0MTE2	928.357	18369.4	16042.5		15548.7	17269.8		13087.4	13205.2
193	D0MTE2	D0MTE2_PHYIT	Ribonuclease, putative	11.656	4.67	9	1	2	G4Z8A1,D0NSN5	0		R|ISSATEQINK|W	[iTRAQ-8plex_Nterm]ISSATEQINK[iTRAQ-8plex_K]	2	117-126	FALSE	6.917	849.991	0	2012_10_22_FRF_OT_35.3447.3450.2	Phytophthora	3	G4Z8A1,D0NSN5,D0MTE2	1922.38	9610.2	7613.76	1502.52	8332.23	8187.25	2456.33	7013.24	6260.3
193	D0MTE2	D0MTE2_PHYIT	Ribonuclease, putative	11.656	4.67	9	1	2	G4Z8A1,D0NSN5	0		R|ISSATEQINK|W	[iTRAQ-8plex_Nterm]ISSATEQINK[iTRAQ-8plex_K]	2	117-126	FALSE	6.566	566.997	0	2012_10_22_FRF_OT_35.3446.3449.3	Phytophthora	3	G4Z8A1,D0NSN5,D0MTE2	23554.8	91679.7	76458	19675.7	78085.1	82269.7	32166	65724.3	62906.7
193	D0MTE2	D0MTE2_PHYIT	Ribonuclease, putative	11.656	4.67	9	1	2	G4Z8A1,D0NSN5	0		R|ISSATEQINK|W	[iTRAQ-8plex_Nterm]ISSATEQINK[iTRAQ-8plex_K]	2	117-126	FALSE	6.361	566.997	0	2012_10_22_FRF_OT_35.3494.3497.3	Phytophthora	3	G4Z8A1,D0NSN5,D0MTE2		59958.8	45895.6
193	D0MTE2	D0MTE2_PHYIT	Ribonuclease, putative	11.656	4.67	9	1	2	G4Z8A1,D0NSN5	0		R|ISSATEQINK|W	[iTRAQ-8plex_Nterm]ISSATEQINK[iTRAQ-8plex_K]	2	117-126	FALSE	6.728	849.992	0	2012_10_22_FRF_OT_36.3391.3394.2	Phytophthora	3	G4Z8A1,D0NSN5,D0MTE2	507.602	8583.61	5902.78	77.7743	7722.07	6335.47	127.146	6499.67	4844.35
193	D0MTE2	D0MTE2_PHYIT	Ribonuclease, putative	11.656	4.67	9	1	2	G4Z8A1,D0NSN5	0		R|ISSATEQINK|W	[iTRAQ-8plex_Nterm]ISSATEQINK[iTRAQ-8plex_K]	2	117-126	FALSE	6.943	566.998	0	2012_10_22_FRF_OT_36.3396.3399.3	Phytophthora	3	G4Z8A1,D0NSN5,D0MTE2	1157.69	39725.2	26391.1		35528.7	28316.1		29904.6	21651.6
193	D0MTE2	D0MTE2_PHYIT	Ribonuclease, putative	11.656	4.67	9	1	2	G4Z8A1,D0NSN5	0		R|ISSATEQINK|W	[iTRAQ-8plex_Nterm]ISSATEQINK[iTRAQ-8plex_K]	2	117-126	FALSE	6.362	566.997	0	2012_10_22_FRF_OT_36.3361.3364.3	Phytophthora	3	G4Z8A1,D0NSN5,D0MTE2	7134.74	30507	23424	5846.96	26815.3	25177.2	9558.66	22570.4	19251.5
194	D0N9Q4	D0N9Q4_PHYIT	Putative uncharacterized protein	11.651	5.76	1	1	0		0		R|FYWLAFQGLNK|K	[iTRAQ-8plex_Nterm]FYWLAFQGLNK[iTRAQ-8plex_K]	2	154-164	TRUE	6.591	665.712	0	2012_10_22_FRF_OT_30.9121.9124.3	Phytophthora	1	D0N9Q4	9.94883	1921.38	1015.39		1964.12	1083.81		1653.2	828.726	1.99487	0.666096	0.333904	1.99487
195	D0N6T8	D0N6T8_PHYIT	Cysteine protease family C01A, putative	11.632	2.88	2	1	0		0		R|NSWGDSWGEEGYIR|L	[iTRAQ-8plex_Nterm]NSWGDSWGEEGYIR	1	451-464	TRUE	7.89	980.457	0	2012_10_22_FRF_OT_40.5029.5032.2	Phytophthora	1	D0N6T8	1648.41	24767.4	9634.68	999.285	25011.7	10223.7	1633.64	21052.4	7817.47	2.693	0.729217	0.270783	2.693
195	D0N6T8	D0N6T8_PHYIT	Cysteine protease family C01A, putative	11.632	2.88	2	1	0		0		R|NSWGDSWGEEGYIR|L	[iTRAQ-8plex_Nterm]NSWGDSWGEEGYIR	1	451-464	TRUE	6.984	653.974	0	2012_10_22_FRF_OT_40.5035.5038.3	Phytophthora	1	D0N6T8	1583.05	17272.3	6065.47	1217.2	17562.2	6419.15	1989.89	14782.2	4908.34	3.01164	0.750726	0.249274	3.01164
196	H3GCK9	H3GCK9_PHYRM	Uncharacterized protein	11.578	4.19	1	1	0		0		K|GDYEEDFDRVVVCNGHFSK|P	[iTRAQ-8plex_Nterm]GDYEEDFDRVVVC[Cys_CAM]NGHFSK[iTRAQ-8plex_K]	3	135-153	TRUE	7.09	961.126	1	2012_10_22_FRF_OT_39.3828.3831.3	Phytophthora	1	H3GCK9	2633.24	194715	95974.1		194969	102354		164105	78263.6	2.09683	0.677089	0.322911	2.09683
197	A2SUG9	A2SUG9_PHYPR	Mitogen-activated protein kinase 3	11.535	1.38	1	1	0		0		-|MMLNSCIAK|L	[iTRAQ-8plex_Nterm]M[Oxidation_M]MLNSC[Cys_CAM]IAK[iTRAQ-8plex_K]	4	1-9	TRUE	9.855	846.444	0	2012_10_22_FRF_OT_40.7669.7672.2	Phytophthora	1	A2SUG9	157.991	857.002	477.766	149.086	846.284	510.698	243.727	712.318	390.5	1.82412	0.645907	0.354093	1.82412
198	G5A5X7	G5A5X7_PHYSP	Putative uncharacterized protein (Fragment)	11.469	4	2	1	1	D0NHK9	0		K|TMVLQSLSPFGK|A	[iTRAQ-8plex_Nterm]TMVLQSLSPFGK[iTRAQ-8plex_K]	2	87-98	FALSE	7.058	639.374	0	2012_10_22_FRF_OT_30.8046.8049.3	Phytophthora	2	G5A5X7,D0NHK9	351.945	11805.5	4339.99	226.255	11930.1	4599.06	369.884	10041.5	3516.62
198	G5A5X7	G5A5X7_PHYSP	Putative uncharacterized protein (Fragment)	11.469	4	2	1	1	D0NHK9	0		K|TMVLQSLSPFGK|A	[iTRAQ-8plex_Nterm]TM[Oxidation_M]VLQSLSPFGK[iTRAQ-8plex_K]	3	87-98	FALSE	7.111	644.706	0	2012_10_22_FRF_OT_30.7611.7614.3	Phytophthora	2	G5A5X7,D0NHK9	283.128	8786.63	3478.06	203.246	8821.88	3692.66	332.268	7425.39	2823.55
199	C5GZ74	C5GZ74_PHYPR	Endopolygalacturonase 7	11.453	3.35	2	1	4	T1NXE0,Q8H758,H3GAF4,G4ZLU7	0		K|VISSTVSDFTIK|N	[iTRAQ-8plex_Nterm]VISSTVSDFTIK[iTRAQ-8plex_K]	2	131-142	FALSE	6.709	635.71	0	2012_10_22_FRF_OT_36.7548.7551.3	Phytophthora	5	T1NXE0,G4ZLU7,H3GAF4,C5GZ74,Q8H758	1506.38	23537.1	17425.7	952.085	22695.1	18704	1556.48	19102.5	14301.9
199	C5GZ74	C5GZ74_PHYPR	Endopolygalacturonase 7	11.453	3.35	2	1	4	T1NXE0,Q8H758,H3GAF4,G4ZLU7	0		K|VISSTVSDFTIK|N	[iTRAQ-8plex_Nterm]VISSTVSDFTIK[iTRAQ-8plex_K]	2	131-142	FALSE	7.447	635.707	0	2012_10_22_FRF_OT_36.7631.7634.3	Phytophthora	5	T1NXE0,G4ZLU7,H3GAF4,C5GZ74,Q8H758	7050.62	59476	43164.4	6555.52	57746	46316.3	10717	48604.9	35415.3
200	G2XKV6	G2XKV6_PHYCP	Pectate lyase	11.448	4.63	1	1	0		0		K|VGGTADSNVVTHIANNFYK|D	[iTRAQ-8plex_Nterm]VGGTADSNVVTHIANNFYK[iTRAQ-8plex_K]	2	275-293	TRUE	6.833	654.606	0	2012_10_22_FRF_OT_32.5725.5728.4	Phytophthora	1	G2XKV6	1165.87	52811.6	15321.5	736.775	54717.2	16117.1	1204.49	46055.6	12323.8	3.73712	0.788901	0.211099	3.73712
201	D0MX09	D0MX09_PHYIT	Serine protease, putative	11.442	5.03	1	1	3	G4YJG1,G4YJH3,H3GQX8	0		K|HLYDVGLLK|L	[iTRAQ-8plex_Nterm]HLYDVGLLK[iTRAQ-8plex_K]	2	7-15	FALSE	6.691	556.007	0	2012_10_22_FRF_OT_32.4976.4979.3	Phytophthora	4	G4YJG1,G4YJH3,H3GQX8,D0MX09	2374.51	49051.3	12678.4	1353.42	49178.1	13299.9	2212.58	41393.2	10169.6
202	H3H061	H3H061_PHYRM	Uncharacterized protein	11.433	2.55	4	1	1	G5A4B1	0		R|YYPTSVEDAYDAGFSNK|F	[iTRAQ-8plex_Nterm]YYPTSVEDAYDAGFSNK[iTRAQ-8plex_K]	2	107-123	FALSE	6.495	845.751	0	2012_10_22_FRF_OT_39.5963.5966.3	Phytophthora	2	G5A4B1,H3H061	3660.48	9689.17	5816.88	3557.24	9417.85	6226.19	5815.41	7927.01	4760.79
202	H3H061	H3H061_PHYRM	Uncharacterized protein	11.433	2.55	4	1	1	G5A4B1	0		R|YYPTSVEDAYDAGFSNK|F	[iTRAQ-8plex_Nterm]YYPTSVEDAYDAGFSNK[iTRAQ-8plex_K]	2	107-123	FALSE	7.19	1268.12	0	2012_10_22_FRF_OT_40.5099.5102.2	Phytophthora	2	G5A4B1,H3H061	33.414	1907.75	955.793		1791.43	1020.74		1507.85	780.501
202	H3H061	H3H061_PHYRM	Uncharacterized protein	11.433	2.55	4	1	1	G5A4B1	0		R|YYPTSVEDAYDAGFSNK|F	[iTRAQ-8plex_Nterm]YYPTSVEDAYDAGFSNK[iTRAQ-8plex_K]	2	107-123	FALSE	8.035	845.752	0	2012_10_22_FRF_OT_40.5084.5087.3	Phytophthora	2	G5A4B1,H3H061	667.626	12469.9	6474.31		11819.2	6917.26		9948.21	5289.21
202	H3H061	H3H061_PHYRM	Uncharacterized protein	11.433	2.55	4	1	1	G5A4B1	0		R|YYPTSVEDAYDAGFSNK|F	[iTRAQ-8plex_Nterm]YYPTSVEDAYDAGFSNK[iTRAQ-8plex_K]	2	107-123	FALSE	7.837	845.752	0	2012_10_22_FRF_OT_40.5147.5150.3	Phytophthora	2	G5A4B1,H3H061	710.257	14888.5	7991.19		14129.2	8542.25		11892.6	6531.75
203	G4YGX2	G4YGX2_PHYSP	Putative uncharacterized protein	11.302	5.66	1	1	1	G4YGX3	0		R|FDNGYHFVGHSQGGGLAR|A	[iTRAQ-8plex_Nterm]FDNGYHFVGHSQGGGLAR	1	95-112	FALSE	6.42	741.704	0	2012_10_22_FRF_OT_31.3760.3763.3	Phytophthora	2	G4YGX3,G4YGX2	305.053	4777.22	3636.02	114.071	4753.72	3902.57	186.485	4001.21	2984.06
204	H3GNI5	H3GNI5_PHYRM	Uncharacterized protein	11.108	5.59	1	1	0		0		K|GAGDDELEWAPIENLSQR|G	[iTRAQ-8plex_Nterm]GAGDDELEWAPIENLSQR	1	48-65	TRUE	6.329	768.717	0	2012_10_22_FRF_OT_40.6297.6300.3	Phytophthora	1	H3GNI5	1691.16	23062.7	6160.02	1595.18	23949.5	6461.47	2607.82	20158.3	4940.7	4.08006	0.803152	0.196848	4.08006
205	G4ZTB3	G4ZTB3_PHYSP	Putative uncharacterized protein	11.062	3.35	2	1	1	G4ZTB2	0		K|YLEPYESVYNQALGNK|Q	[iTRAQ-8plex_Nterm]YLEPYESVYNQALGNK[iTRAQ-8plex_K]	2	166-181	FALSE	7.078	832.776	0	2012_10_22_FRF_OT_39.7426.7429.3	Phytophthora	2	G4ZTB3,G4ZTB2	3293.48	71343.2	101843	155.966	65581.7	109947	254.974	55200.2	84069.7
205	G4ZTB3	G4ZTB3_PHYSP	Putative uncharacterized protein	11.062	3.35	2	1	1	G4ZTB2	0		K|YLEPYESVYNQALGNK|Q	[iTRAQ-8plex_Nterm]YLEPYESVYNQALGNK[iTRAQ-8plex_K]	2	166-181	FALSE	7.191	832.774	0	2012_10_22_FRF_OT_39.7377.7380.3	Phytophthora	2	G4ZTB3,G4ZTB2	3119.45	56610.5	65734.4	1827.26	53686.4	70858	2987.22	45187.9	54180.8
206	G4ZXN2	G4ZXN2_PHYSP	Glycoside hydrolase family 6 protein	11.021	2.75	1	1	2	D0NXX0,H3GIR7	0		K|GIALNTSNYR|S	[iTRAQ-8plex_Nterm]GIALNTSNYR	1	205-214	FALSE	7.577	706.891	0	2012_10_22_FRF_OT_28.3769.3772.2	Phytophthora	3	G4ZXN2,H3GIR7,D0NXX0	5377.01	122287	28821.5	5018.19	126941	30091.3	8203.78	106846	23009
207	D0NE81	D0NE81_PHYIT	Putative uncharacterized protein	10.961	4.4	1	1	0		0		R|TDLIYVNADGSLTK|D	[iTRAQ-8plex_Nterm]TDLIYVNADGSLTK[iTRAQ-8plex_K]	2	81-94	TRUE	6.629	706.733	0	2012_10_22_FRF_OT_40.4965.4968.3	Phytophthora	1	D0NE81	1089.35	20827.3	9272.27	272.443	19795.9	9879.54	445.393	16662.2	7554.29	2.20566	0.688052	0.311948	2.20566
208	D0P2Y8	D0P2Y8_PHYIT	Putative uncharacterized protein	10.959	1.98	3	1	0		0		R|LAWIYTELDR|L	[iTRAQ-8plex_Nterm]LAWIYTELDR	1	146-155	TRUE	6.714	792.439	0	2012_10_22_FRF_OT_39.10002.10005.2	Phytophthora	1	D0P2Y8	630.577	2803.04	1671.03	576.984	2589.71	1789.7	943.258	2179.76	1368.48	1.59283	0.614322	0.385678	1.59283
208	D0P2Y8	D0P2Y8_PHYIT	Putative uncharacterized protein	10.959	1.98	3	1	0		0		R|LAWIYTELDR|L	[iTRAQ-8plex_Nterm]LAWIYTELDR	1	146-155	TRUE	7.648	792.438	0	2012_10_22_FRF_OT_39.10154.10157.2	Phytophthora	1	D0P2Y8	3275.55	12830.1	7305.71	2976	11636	7821.61	4865.19	9793.99	5980.71	1.6376	0.620867	0.379133	1.6376
208	D0P2Y8	D0P2Y8_PHYIT	Putative uncharacterized protein	10.959	1.98	3	1	0		0		R|LAWIYTELDR|L	[iTRAQ-8plex_Nterm]LAWIYTELDR	1	146-155	TRUE	8.314	528.628	0	2012_10_22_FRF_OT_39.10099.10102.3	Phytophthora	1	D0P2Y8	1001.09	2228.77	1332.8	994.404	2010.49	1427.97	1625.66	1692.23	1091.89	1.54982	0.607816	0.392184	1.54982
209	H3GHW3	H3GHW3_PHYRM	Uncharacterized protein	10.942	5.1	1	1	1	H3GHW4	0		R|FDNGYHFVGHSQGGGIAR|A	[iTRAQ-8plex_Nterm]FDNGYHFVGHSQGGGIAR	1	92-109	FALSE	6.377	741.704	0	2012_10_22_FRF_OT_31.3760.3763.3	Phytophthora	2	H3GHW3,H3GHW4	305.053	4777.22	3636.02	114.071	4753.72	3902.57	186.485	4001.21	2984.06
210	H3GTX4	H3GTX4_PHYRM	Uncharacterized protein	10.731	3.44	4	1	0		0		K|GYDSLGAFIAK|N	[iTRAQ-8plex_Nterm]GYDSLGAFIAK[iTRAQ-8plex_K]	2	78-88	TRUE	6.826	875.5	0	2012_10_22_FRF_OT_36.6785.6788.2	Phytophthora	1	H3GTX4	330.033	15310.7	5098.21	164.246	15127.5	5392.03	268.511	12732.9	4122.96	3.08828	0.755399	0.244601	3.08828
210	H3GTX4	H3GTX4_PHYRM	Uncharacterized protein	10.731	3.44	4	1	0		0		K|GYDSLGAFIAK|N	[iTRAQ-8plex_Nterm]GYDSLGAFIAK[iTRAQ-8plex_K]	2	78-88	TRUE	6.929	875.498	0	2012_10_22_FRF_OT_36.6805.6808.2	Phytophthora	1	H3GTX4	874.549	49095.1	15664	423.681	48583.5	16546.9	692.638	40892.8	12652.4	3.23201	0.763706	0.236294	3.23201
210	H3GTX4	H3GTX4_PHYRM	Uncharacterized protein	10.731	3.44	4	1	0		0		K|GYDSLGAFIAK|N	[iTRAQ-8plex_Nterm]GYDSLGAFIAK[iTRAQ-8plex_K]	2	78-88	TRUE	6.914	584.002	0	2012_10_22_FRF_OT_36.6784.6787.3	Phytophthora	1	H3GTX4	6355.02	374654	127674	2692.23	368300	135132	4401.27	309998	103327	3.00016	0.75001	0.24999	3.00016
210	H3GTX4	H3GTX4_PHYRM	Uncharacterized protein	10.731	3.44	4	1	0		0		K|GYDSLGAFIAK|N	[iTRAQ-8plex_Nterm]GYDSLGAFIAK[iTRAQ-8plex_K]	2	78-88	TRUE	6.783	584.002	0	2012_10_22_FRF_OT_37.6311.6314.3	Phytophthora	1	H3GTX4	1052.81	64053	22404.9	396.773	63133.2	23727.7	648.649	53139.3	18143.2	2.92888	0.745475	0.254525	2.92888
211	G4Z0Q8	G4Z0Q8_PHYSP	Putative uncharacterized protein	10.668	4.5	1	1	0		0		-|MEGFLLVFSK|E	[iTRAQ-8plex_Nterm]M[Oxidation_M]EGFLLVFSK[iTRAQ-8plex_K]	3	1-10	TRUE	6.414	599.009	0	2012_10_22_FRF_OT_30.5798.5801.3	Phytophthora	1	G4Z0Q8	2817.56	276546	38265.1	1871.45	291034	38793.9	3059.47	244963	29663.4	8.25811	0.891987	0.108013	8.25811
212	G4YVA0	G4YVA0_PHYSP	Putative uncharacterized protein	10.639	2.75	2	1	1	H3GCT3	0		K|TPEYGPMLPMDSGR|C	[iTRAQ-8plex_Nterm]TPEYGPM[Oxidation_M]LPMDSGR	2	189-202	FALSE	6.916	624.302	0	2012_10_22_FRF_OT_39.4218.4221.3	Phytophthora	2	G4YVA0,H3GCT3	9563.08	87599.5	48932.9	8712.6	87050	52302.2	14243.4	73270.1	39992.3
212	G4YVA0	G4YVA0_PHYSP	Putative uncharacterized protein	10.639	2.75	2	1	1	H3GCT3	0		K|TPEYGPMLPMDSGR|C	[iTRAQ-8plex_Nterm]TPEYGPM[Oxidation_M]LPM[Oxidation_M]DSGR	3	189-202	FALSE	7.312	629.634	0	2012_10_22_FRF_OT_39.3197.3200.3	Phytophthora	2	G4YVA0,H3GCT3	5286.92	26158.6	15545	5231.08	25115.5	16639.4	8551.81	21139.8	12723.1
213	H3G7I6	H3G7I6_PHYRM	Uncharacterized protein	10.629	2.23	1	1	1	G4ZEC0	0		K|QPMFYAMGHFSK|F	[iTRAQ-8plex_Nterm]QPMFYAMGHFSK[iTRAQ-8plex_K]	2	448-459	FALSE	7.773	684.691	0	2012_10_22_FRF_OT_30.6723.6726.3	Phytophthora	2	H3G7I6,G4ZEC0	1313.78	87569.2	49096.1		88969.5	52461.2		74885.7	40113.9
214	H3GMJ7	H3GMJ7_PHYRM	Uncharacterized protein	10.627	0.9	11	1	0		0		R|TLSSGFSGMFR|N	[iTRAQ-8plex_Nterm]TLSSGFSGMFR	1	559-569	TRUE	8.271	747.39	0	2012_10_22_FRF_OT_28.6672.6675.2	Phytophthora	1	H3GMJ7	946.077	3034.11	1133.91	656.544	2673.65	1205.78	1073.32	2250.42	921.991	2.44082	0.709372	0.290628	2.44082
214	H3GMJ7	H3GMJ7_PHYRM	Uncharacterized protein	10.627	0.9	11	1	0		0		R|TLSSGFSGMFR|N	[iTRAQ-8plex_Nterm]TLSSGFSGMFR	1	559-569	TRUE	8.095	747.389	0	2012_10_22_FRF_OT_28.6811.6814.2	Phytophthora	1	H3GMJ7	73235.2	350383	135048	34333.8	328767	143511	56129.3	276723	109734	2.52176	0.716051	0.283949	2.52176
214	H3GMJ7	H3GMJ7_PHYRM	Uncharacterized protein	10.627	0.9	11	1	0		0		R|TLSSGFSGMFR|N	[iTRAQ-8plex_Nterm]TLSSGFSGMFR	1	559-569	TRUE	7.905	498.597	0	2012_10_22_FRF_OT_28.6937.6940.3	Phytophthora	1	H3GMJ7	2113.5	14364	6231.88	1765.74	14423	6629.46	2886.64	12139.8	5069.15	2.39485	0.705436	0.294564	2.39485
214	H3GMJ7	H3GMJ7_PHYRM	Uncharacterized protein	10.627	0.9	11	1	0		0		R|TLSSGFSGMFR|N	[iTRAQ-8plex_Nterm]TLSSGFSGMFR	1	559-569	TRUE	8.257	498.595	0	2012_10_22_FRF_OT_28.6804.6807.3	Phytophthora	1	H3GMJ7	5222.59	17774	8444.45	3681.76	16942.8	9007.76	6018.97	14260.7	6887.69	2.07047	0.674317	0.325683	2.07047
214	H3GMJ7	H3GMJ7_PHYRM	Uncharacterized protein	10.627	0.9	11	1	0		0		R|TLSSGFSGMFR|N	[iTRAQ-8plex_Nterm]TLSSGFSGMFR	1	559-569	TRUE	7.127	747.389	0	2012_10_22_FRF_OT_29.6433.6436.2	Phytophthora	1	H3GMJ7	616.171	5675.57	2667.67	302.468	5556.2	2843.7	494.477	4676.66	2174.4	2.15078	0.682618	0.317382	2.15078
214	H3GMJ7	H3GMJ7_PHYRM	Uncharacterized protein	10.627	0.9	11	1	0		0		R|TLSSGFSGMFR|N	[iTRAQ-8plex_Nterm]TLSSGFSGM[Oxidation_M]FR	2	559-569	TRUE	6.537	755.387	0	2012_10_22_FRF_OT_28.5098.5101.2	Phytophthora	1	H3GMJ7	8086.49	47743.4	22956.6	4876.53	44410.9	24503.5	7972.2	37380.7	18736.4	1.99509	0.66612	0.33388	1.99509
214	H3GMJ7	H3GMJ7_PHYRM	Uncharacterized protein	10.627	0.9	11	1	0		0		R|TLSSGFSGMFR|N	[iTRAQ-8plex_Nterm]TLSSGFSGM[Oxidation_M]FR	2	559-569	TRUE	7.103	755.387	0	2012_10_22_FRF_OT_28.6505.6508.2	Phytophthora	1	H3GMJ7	5620.81	70627.9	29004.8	4506.8	71781.8	30811.3	7367.76	60418.8	23559.5	2.56452	0.719457	0.280543	2.56452
214	H3GMJ7	H3GMJ7_PHYRM	Uncharacterized protein	10.627	0.9	11	1	0		0		R|TLSSGFSGMFR|N	[iTRAQ-8plex_Nterm]TLSSGFSGM[Oxidation_M]FR	2	559-569	TRUE	6.826	755.386	0	2012_10_22_FRF_OT_28.5449.5452.2	Phytophthora	1	H3GMJ7	1759.64	30525.2	15948.4	1464.12	30738.9	17024.2	2393.55	25873	13017.4	1.98758	0.66528	0.33472	1.98758
214	H3GMJ7	H3GMJ7_PHYRM	Uncharacterized protein	10.627	0.9	11	1	0		0		R|TLSSGFSGMFR|N	[iTRAQ-8plex_Nterm]TLSSGFSGM[Oxidation_M]FR	2	559-569	TRUE	7.381	755.386	0	2012_10_22_FRF_OT_28.5280.5283.2	Phytophthora	1	H3GMJ7	260767	1.01356e+06	391126	139535	907210	416060	228114	763600	318136	2.40023	0.705902	0.294098	2.40023
214	H3GMJ7	H3GMJ7_PHYRM	Uncharacterized protein	10.627	0.9	11	1	0		0		R|TLSSGFSGMFR|N	[iTRAQ-8plex_Nterm]TLSSGFSGM[Oxidation_M]FR	2	559-569	TRUE	7.513	755.384	0	2012_10_22_FRF_OT_28.5904.5907.2	Phytophthora	1	H3GMJ7	2824.5	38450.4	16937.6	2066.01	38695.5	18023	3377.53	32570.1	13781.1	2.36339	0.702681	0.297319	2.36339
214	H3GMJ7	H3GMJ7_PHYRM	Uncharacterized protein	10.627	0.9	11	1	0		0		R|TLSSGFSGMFR|N	[iTRAQ-8plex_Nterm]TLSSGFSGM[Oxidation_M]FR	2	559-569	TRUE	10.619	503.927	0	2012_10_22_FRF_OT_28.5169.5172.3	Phytophthora	1	H3GMJ7	9937.1	26003.6	23167.7	7431.94	22356.3	24941	12149.8	18817.3	19070.9	0.986702	0.496653	0.503347	0.986702
215	G4Z930	G4Z930_PHYSP	Putative uncharacterized protein	10.507	2.21	6	1	0		0		K|WTFESSTGK|L	[iTRAQ-8plex_Nterm]WTFESSTGK[iTRAQ-8plex_K]	2	356-364	TRUE	7.348	825.947	0	2012_10_22_FRF_OT_35.4952.4955.2	Phytophthora	1	G4Z930	1093.02	54813.6	52273.6	95.8596	52720.4	56253.3	156.712	44374.8	43013.5	1.03165	0.507789	0.492211	1.03165
215	G4Z930	G4Z930_PHYSP	Putative uncharacterized protein	10.507	2.21	6	1	0		0		K|WTFESSTGK|L	[iTRAQ-8plex_Nterm]WTFESSTGK[iTRAQ-8plex_K]	2	356-364	TRUE	6.781	825.946	0	2012_10_22_FRF_OT_35.4910.4913.2	Phytophthora	1	G4Z930	1267.11	87241.8	77321.2		84444.5	83146.9		71077	63577.4	1.11796	0.527848	0.472152	1.11796
215	G4Z930	G4Z930_PHYSP	Putative uncharacterized protein	10.507	2.21	6	1	0		0		K|WTFESSTGK|L	[iTRAQ-8plex_Nterm]WTFESSTGK[iTRAQ-8plex_K]	2	356-364	TRUE	6.982	550.967	0	2012_10_22_FRF_OT_35.4903.4906.3	Phytophthora	1	G4Z930	12723.9	228327	198410	9618.45	221258	213316	15724.3	186233	163110	1.14176	0.533095	0.466905	1.14176
215	G4Z930	G4Z930_PHYSP	Putative uncharacterized protein	10.507	2.21	6	1	0		0		K|WTFESSTGK|L	[iTRAQ-8plex_Nterm]WTFESSTGK[iTRAQ-8plex_K]	2	356-364	TRUE	7.704	550.967	0	2012_10_22_FRF_OT_35.4951.4954.3	Phytophthora	1	G4Z930	9629.35	244717	229652	5469.96	235626	247099	8942.34	198327	188941	1.04967	0.512117	0.487883	1.04967
215	G4Z930	G4Z930_PHYSP	Putative uncharacterized protein	10.507	2.21	6	1	0		0		K|WTFESSTGK|L	[iTRAQ-8plex_Nterm]WTFESSTGK[iTRAQ-8plex_K]	2	356-364	TRUE	7.053	550.967	0	2012_10_22_FRF_OT_35.4936.4939.3	Phytophthora	1	G4Z930	20177.6	498616	455805	12721.1	481439	490301	20796.6	405228	374904	1.08088	0.519435	0.480565	1.08088
215	G4Z930	G4Z930_PHYSP	Putative uncharacterized protein	10.507	2.21	6	1	0		0		K|WTFESSTGK|L	[iTRAQ-8plex_Nterm]WTFESSTGK[iTRAQ-8plex_K]	2	356-364	TRUE	7.264	550.967	0	2012_10_22_FRF_OT_36.4853.4856.3	Phytophthora	1	G4Z930	5911.33	104791	79006.8	3583.67	102285	84808.3	5858.62	86093.4	64847.8	1.32762	0.570377	0.429623	1.32762
216	G5A0G1	G5A0G1_PHYSP	Putative uncharacterized protein	10.495	3.52	1	1	3	Q6DTZ0,G5A0G9,Q30BY8	0		K|VFTYVAK|Q	[iTRAQ-8plex_Nterm]VFTYVAK[iTRAQ-8plex_K]	2	137-143	FALSE	6.734	479.294	0	2012_10_22_FRF_OT_30.6336.6339.3	Phytophthora	4	Q30BY8,Q6DTZ0,G5A0G9,G5A0G1		66714.1	37452.4
217	D0N3V8	D0N3V8_PHYIT	Putative uncharacterized protein	10.436	4.32	1	1	0		0		R|KYQWGVSDGTYWK|R	[iTRAQ-8plex_Nterm]K[iTRAQ-8plex_K]YQWGVSDGTYWK[iTRAQ-8plex_K]	3	257-269	TRUE	6.343	844.113	1	2012_10_22_FRF_OT_28.6010.6013.3	Phytophthora	1	D0N3V8	1820	16949.5	10997	1330.51	16962.5	11778.7	2175.13	14277.4	9006.49	1.58523	0.613187	0.386813	1.58523
218	H3GMK0	H3GMK0_PHYRM	Uncharacterized protein	10.432	1.35	4	1	0		0		R|TLANGYVGMFR|N	[iTRAQ-8plex_Nterm]TLANGYVGMFR	1	51-61	TRUE	8.983	766.913	0	2012_10_22_FRF_OT_28.6540.6543.2	Phytophthora	1	H3GMK0	484.217	4079.78	1919.19	239.764	4021.9	2045.59	391.968	3385.24	1564.14	2.16428	0.683972	0.316028	2.16428
218	H3GMK0	H3GMK0_PHYRM	Uncharacterized protein	10.432	1.35	4	1	0		0		R|TLANGYVGMFR|N	[iTRAQ-8plex_Nterm]TLANGYVGMFR	1	51-61	TRUE	8.662	511.611	0	2012_10_22_FRF_OT_28.6547.6550.3	Phytophthora	1	H3GMK0	1186.36	4715.41	2222.06	952.519	4638.69	2368.58	1557.19	3904.39	1811.11	2.1558	0.683123	0.316877	2.1558
218	H3GMK0	H3GMK0_PHYRM	Uncharacterized protein	10.432	1.35	4	1	0		0		R|TLANGYVGMFR|N	[iTRAQ-8plex_Nterm]TLANGYVGM[Oxidation_M]FR	2	51-61	TRUE	7.366	774.909	0	2012_10_22_FRF_OT_28.5302.5305.2	Phytophthora	1	H3GMK0	18661.4	188911	111915	11451.8	183839	119765	18721.5	154738	91576.9	1.6897	0.628212	0.371788	1.6897
218	H3GMK0	H3GMK0_PHYRM	Uncharacterized protein	10.432	1.35	4	1	0		0		R|TLANGYVGMFR|N	[iTRAQ-8plex_Nterm]TLANGYVGM[Oxidation_M]FR	2	51-61	TRUE	8.34	516.942	0	2012_10_22_FRF_OT_28.5303.5306.3	Phytophthora	1	H3GMK0	3693.08	21918	14724.5	2973.66	21184.4	15785.7	4861.37	17831	12070.4	1.47725	0.596326	0.403674	1.47725
219	D0NNP2	D0NNP2_PHYIT	Calcineurin-like phosphoesterase, putative	10.31	2.12	2	1	1	H3H0N0	0		R|VDSALEAYVSK|V	[iTRAQ-8plex_Nterm]VDSALEAYVSK[iTRAQ-8plex_K]	2	491-501	FALSE	6.429	895.507	0	2012_10_22_FRF_OT_39.6136.6139.2	Phytophthora	2	H3H0N0,D0NNP2	401.771	6647.75	5193.52		5699.25	5584.55		4797.07	4270.17
219	D0NNP2	D0NNP2_PHYIT	Calcineurin-like phosphoesterase, putative	10.31	2.12	2	1	1	H3H0N0	0		R|VDSALEAYVSK|V	[iTRAQ-8plex_Nterm]VDSALEAYVSK[iTRAQ-8plex_K]	2	491-501	FALSE	7.658	597.34	0	2012_10_22_FRF_OT_39.6122.6125.3	Phytophthora	2	H3H0N0,D0NNP2	2152.23	33812.5	25389.1		28249	27297.1		23777.2	20872.5
220	Q30BZ0	Q30BZ0_PHYSO	Cell 12A endoglucanase	10.226	2.58	3	1	1	G4YXW4	0		K|SIPSTMAYTVK|S	[iTRAQ-8plex_Nterm]SIPSTMAYTVK[iTRAQ-8plex_K]	2	99-109	FALSE	6.734	903.513	0	2012_10_22_FRF_OT_30.5183.5186.2	Phytophthora	2	Q30BZ0,G4YXW4	204.463	20816.6	7169.04		21025.9	7584.54		17697.5	5799.44
220	Q30BZ0	Q30BZ0_PHYSO	Cell 12A endoglucanase	10.226	2.58	3	1	1	G4YXW4	0		K|SIPSTMAYTVK|S	[iTRAQ-8plex_Nterm]SIPSTMAYTVK[iTRAQ-8plex_K]	2	99-109	FALSE	7.159	602.678	0	2012_10_22_FRF_OT_30.5211.5214.3	Phytophthora	2	Q30BZ0,G4YXW4	13246.6	335395	116681	9125.79	338743	123476	14918.9	285120	94414.5
220	Q30BZ0	Q30BZ0_PHYSO	Cell 12A endoglucanase	10.226	2.58	3	1	1	G4YXW4	0		K|SIPSTMAYTVK|S	[iTRAQ-8plex_Nterm]SIPSTM[Oxidation_M]AYTVK[iTRAQ-8plex_K]	3	99-109	FALSE	7.129	608.01	0	2012_10_22_FRF_OT_30.3902.3905.3	Phytophthora	2	Q30BZ0,G4YXW4	1029.57	49862.6	22356	179.786	48582.3	23812.1	293.915	40891.8	18207.7
221	D0MW10	D0MW10_PHYIT	Putative uncharacterized protein	10.222	3.27	1	1	0		0		R|VIYAINAVSDESK|K	[iTRAQ-8plex_Nterm]VIYAINAVSDESK[iTRAQ-8plex_K]	2	92-104	TRUE	6.689	673.046	0	2012_10_22_FRF_OT_39.7355.7358.3	Phytophthora	1	D0MW10	4334.11	123126	63034.7	3474.49	124012	67262.8	5680.12	104381	51431.8	2.0295	0.669912	0.330088	2.0295
222	G5A062	G5A062_PHYSP	Putative glycosyl hydrolase family 5 member	10.207	2.97	1	1	3	G5A063,D0NUH8,H3GZE7	0		R|LFIGEWSFATAGK|F	[iTRAQ-8plex_Nterm]LFIGEWSFATAGK[iTRAQ-8plex_K]	2	361-373	FALSE	6.865	679.055	0	2012_10_22_FRF_OT_35.9202.9205.3	Phytophthora	4	G5A062,G5A063,H3GZE7,D0NUH8	1063.45	9307.39	14924.8	868.793	8118.07	16126.5	1420.31	6832.98	12331
223	H3H2N4	H3H2N4_PHYRM	Uncharacterized protein	10.199	4.03	1	1	0		0		K|HVVAANLGSDELLQYK|L	[iTRAQ-8plex_Nterm]HVVAANLGSDELLQYK[iTRAQ-8plex_K]	2	206-221	TRUE	6.311	789.114	0	2012_10_22_FRF_OT_37.5387.5390.3	Phytophthora	1	H3H2N4	1101.13	49392.9	20574.3	598.195	49223.7	21871.8	977.934	41431.6	16724	2.47737	0.712426	0.287574	2.47737
224	H3GCQ7	H3GCQ7_PHYRM	Uncharacterized protein	10.185	2.75	4	1	0		0		R|VQSDMPAWNDELQR|F	[iTRAQ-8plex_Nterm]VQSDMPAWNDELQR	1	94-107	TRUE	7	996.985	0	2012_10_22_FRF_OT_40.4650.4653.2	Phytophthora	1	H3GCQ7	1550.98	23925.7	13113.8	1224.05	24216.6	14008.4	2001.09	20383.1	10711.4	1.90294	0.655522	0.344478	1.90294
224	H3GCQ7	H3GCQ7_PHYRM	Uncharacterized protein	10.185	2.75	4	1	0		0		R|VQSDMPAWNDELQR|F	[iTRAQ-8plex_Nterm]VQSDMPAWNDELQR	1	94-107	TRUE	6.881	664.997	0	2012_10_22_FRF_OT_40.4643.4646.3	Phytophthora	1	H3GCQ7	3599.62	37483.8	22206.4	2963.73	37360.8	23755.7	4845.12	31446.7	18164.5	1.73121	0.633862	0.366138	1.73121
224	H3GCQ7	H3GCQ7_PHYRM	Uncharacterized protein	10.185	2.75	4	1	0		0		R|VQSDMPAWNDELQR|F	[iTRAQ-8plex_Nterm]VQSDM[Oxidation_M]PAWNDELQR	2	94-107	TRUE	6.711	1004.99	0	2012_10_22_FRF_OT_40.3524.3527.2	Phytophthora	1	H3GCQ7	21604.8	280129	206816	15816.7	276658	221919	25857.3	232863	169688	1.3723	0.578469	0.421531	1.3723
224	H3GCQ7	H3GCQ7_PHYRM	Uncharacterized protein	10.185	2.75	4	1	0		0		R|VQSDMPAWNDELQR|F	[iTRAQ-8plex_Nterm]VQSDM[Oxidation_M]PAWNDELQR	2	94-107	TRUE	6.838	670.328	0	2012_10_22_FRF_OT_40.3523.3526.3	Phytophthora	1	H3GCQ7	13429.5	97362.2	73776.1	11776.7	95910.6	79189.8	19252.6	80728	60551.7	1.33321	0.571406	0.428594	1.33321
225	D0MRW6	D0MRW6_PHYIT	Carbohydrate-binding protein, putative	10.165	1.97	6	1	1	H3GMI5	0		R|DLASGYNGMFR|R	[iTRAQ-8plex_Nterm]DLASGYNGMFR	1	54-64	FALSE	6.868	512.258	0	2012_10_22_FRF_OT_35.5750.5753.3	Phytophthora	2	H3GMI5,D0MRW6	3015.17	27545.2	14829.3	2548.78	27478.4	15840	4166.76	23128.6	12111.9
225	D0MRW6	D0MRW6_PHYIT	Carbohydrate-binding protein, putative	10.165	1.97	6	1	1	H3GMI5	0		R|DLASGYNGMFR|R	[iTRAQ-8plex_Nterm]DLASGYNGMFR	1	54-64	FALSE	7.01	512.259	0	2012_10_22_FRF_OT_36.5742.5745.3	Phytophthora	2	H3GMI5,D0MRW6	4025.86	32825.1	19153.4	3524.91	32243.8	20489.5	5762.56	27139.6	15667.1
225	D0MRW6	D0MRW6_PHYIT	Carbohydrate-binding protein, putative	10.165	1.97	6	1	1	H3GMI5	0		R|DLASGYNGMFR|R	[iTRAQ-8plex_Nterm]DLASGYNGMFR	1	54-64	FALSE	7.147	512.258	0	2012_10_22_FRF_OT_37.5344.5347.3	Phytophthora	2	H3GMI5,D0MRW6	2248.88	18028.6	11276.1	2001.27	17615.2	12075.6	3271.69	14826.7	9233.48
225	D0MRW6	D0MRW6_PHYIT	Carbohydrate-binding protein, putative	10.165	1.97	6	1	1	H3GMI5	0		R|DLASGYNGMFR|R	[iTRAQ-8plex_Nterm]DLASGYNGM[Oxidation_M]FR	2	54-64	FALSE	7.718	517.589	0	2012_10_22_FRF_OT_35.4048.4051.3	Phytophthora	2	H3GMI5,D0MRW6	6929.4	75017.6	57155.6	5961.15	73434.8	61357.8	9745.34	61810.1	46916.7
225	D0MRW6	D0MRW6_PHYIT	Carbohydrate-binding protein, putative	10.165	1.97	6	1	1	H3GMI5	0		R|DLASGYNGMFR|R	[iTRAQ-8plex_Nterm]DLASGYNGM[Oxidation_M]FR	2	54-64	FALSE	6.976	517.59	0	2012_10_22_FRF_OT_36.3943.3946.3	Phytophthora	2	H3GMI5,D0MRW6	5096.56	54188.7	40084.9	4436.14	53157.3	43016.4	7252.24	44742.6	32892
225	D0MRW6	D0MRW6_PHYIT	Carbohydrate-binding protein, putative	10.165	1.97	6	1	1	H3GMI5	0		R|DLASGYNGMFR|R	[iTRAQ-8plex_Nterm]DLASGYNGM[Oxidation_M]FR	2	54-64	FALSE	7.445	517.59	0	2012_10_22_FRF_OT_37.3792.3795.3	Phytophthora	2	H3GMI5,D0MRW6	1857.27	21857.1	16084.6	1590.66	21465.1	17259.7	2600.43	18067.2	13197.4
226	G5A5T7	G5A5T7_PHYSP	Putative uncharacterized protein	10.133	2.88	2	1	2	D0NHH1,G5A5T8	0		R|ISMPNASSK|Y	[iTRAQ-8plex_Nterm]ISMPNASSK[iTRAQ-8plex_K]	2	213-221	FALSE	6.647	514.961	0	2012_10_22_FRF_OT_30.3537.3540.3	Phytophthora	3	G5A5T8,G5A5T7,D0NHH1	1552.39	32174.9	136334	824.674	20451.4	147819	1348.18	17213.9	113028
226	G5A5T7	G5A5T7_PHYSP	Putative uncharacterized protein	10.133	2.88	2	1	2	D0NHH1,G5A5T8	0		R|ISMPNASSK|Y	[iTRAQ-8plex_Nterm]ISMPNASSK[iTRAQ-8plex_K]	2	213-221	FALSE	6.87	514.96	0	2012_10_22_FRF_OT_30.3523.3526.3	Phytophthora	3	G5A5T8,G5A5T7,D0NHH1	1132.24	28820.3	107798	530.177	19679.7	116846	866.738	16564.4	89345.3
227	G4Z8A3	G4Z8A3_PHYSP	Putative uncharacterized protein	10.11	2.76	9	1	0		0		R|LSSATEQINK|W	[iTRAQ-8plex_Nterm]LSSATEQINK[iTRAQ-8plex_K]	2	218-227	TRUE	6.784	849.993	0	2012_10_22_FRF_OT_35.3459.3462.2	Phytophthora	1	G4Z8A3	1684.72	13842.3	10492	925.506	11903.1	11278.3	1513.02	10018.9	8623.85	1.16176	0.537415	0.462585	1.16176
227	G4Z8A3	G4Z8A3_PHYSP	Putative uncharacterized protein	10.11	2.76	9	1	0		0		R|LSSATEQINK|W	[iTRAQ-8plex_Nterm]LSSATEQINK[iTRAQ-8plex_K]	2	218-227	TRUE	6.616	849.992	0	2012_10_22_FRF_OT_35.3487.3490.2	Phytophthora	1	G4Z8A3	597.748	13116.4	11058.6		11251.6	11899.6		9470.49	9098.93	1.04084	0.510005	0.489995	1.04084
227	G4Z8A3	G4Z8A3_PHYSP	Putative uncharacterized protein	10.11	2.76	9	1	0		0		R|LSSATEQINK|W	[iTRAQ-8plex_Nterm]LSSATEQINK[iTRAQ-8plex_K]	2	218-227	TRUE	6.94	849.992	0	2012_10_22_FRF_OT_35.3473.3476.2	Phytophthora	1	G4Z8A3	928.357	18369.4	16042.5		15548.7	17269.8		13087.4	13205.2	0.991077	0.497759	0.502241	0.991077
227	G4Z8A3	G4Z8A3_PHYSP	Putative uncharacterized protein	10.11	2.76	9	1	0		0		R|LSSATEQINK|W	[iTRAQ-8plex_Nterm]LSSATEQINK[iTRAQ-8plex_K]	2	218-227	TRUE	6.917	849.991	0	2012_10_22_FRF_OT_35.3447.3450.2	Phytophthora	1	G4Z8A3	1922.38	9610.2	7613.76	1502.52	8332.23	8187.25	2456.33	7013.24	6260.3	1.12027	0.528363	0.471637	1.12027
227	G4Z8A3	G4Z8A3_PHYSP	Putative uncharacterized protein	10.11	2.76	9	1	0		0		R|LSSATEQINK|W	[iTRAQ-8plex_Nterm]LSSATEQINK[iTRAQ-8plex_K]	2	218-227	TRUE	6.536	566.997	0	2012_10_22_FRF_OT_35.3446.3449.3	Phytophthora	1	G4Z8A3	23554.8	91679.7	76458	19675.7	78085.1	82269.7	32166	65724.3	62906.7	1.04479	0.510952	0.489048	1.04479
227	G4Z8A3	G4Z8A3_PHYSP	Putative uncharacterized protein	10.11	2.76	9	1	0		0		R|LSSATEQINK|W	[iTRAQ-8plex_Nterm]LSSATEQINK[iTRAQ-8plex_K]	2	218-227	TRUE	6.346	566.997	0	2012_10_22_FRF_OT_35.3494.3497.3	Phytophthora	1	G4Z8A3		59958.8	45895.6
227	G4Z8A3	G4Z8A3_PHYSP	Putative uncharacterized protein	10.11	2.76	9	1	0		0		R|LSSATEQINK|W	[iTRAQ-8plex_Nterm]LSSATEQINK[iTRAQ-8plex_K]	2	218-227	TRUE	6.728	849.992	0	2012_10_22_FRF_OT_36.3391.3394.2	Phytophthora	1	G4Z8A3	507.602	8583.61	5902.78	77.7743	7722.07	6335.47	127.146	6499.67	4844.35	1.3417	0.57296	0.42704	1.3417
227	G4Z8A3	G4Z8A3_PHYSP	Putative uncharacterized protein	10.11	2.76	9	1	0		0		R|LSSATEQINK|W	[iTRAQ-8plex_Nterm]LSSATEQINK[iTRAQ-8plex_K]	2	218-227	TRUE	6.927	566.998	0	2012_10_22_FRF_OT_36.3396.3399.3	Phytophthora	1	G4Z8A3	1157.69	39725.2	26391.1		35528.7	28316.1		29904.6	21651.6	1.38117	0.580038	0.419962	1.38117
227	G4Z8A3	G4Z8A3_PHYSP	Putative uncharacterized protein	10.11	2.76	9	1	0		0		R|LSSATEQINK|W	[iTRAQ-8plex_Nterm]LSSATEQINK[iTRAQ-8plex_K]	2	218-227	TRUE	6.346	566.997	0	2012_10_22_FRF_OT_36.3361.3364.3	Phytophthora	1	G4Z8A3	7134.74	30507	23424	5846.96	26815.3	25177.2	9558.66	22570.4	19251.5	1.1724	0.53968	0.46032	1.1724
228	G4YME1	G4YME1_PHYSP	Putative uncharacterized protein	10.039	1.99	2	1	0		0		R|LYNINPTSSYK|K	[iTRAQ-8plex_Nterm]LYNINPTSSYK[iTRAQ-8plex_K]	2	84-94	TRUE	6.452	954.534	0	2012_10_22_FRF_OT_30.5596.5599.2	Phytophthora	1	G4YME1	134.767	19536.5	12816.3		19247.2	13732.4		16200.4	10500.3	1.54285	0.60674	0.39326	1.54285
228	G4YME1	G4YME1_PHYSP	Putative uncharacterized protein	10.039	1.99	2	1	0		0		R|LYNINPTSSYK|K	[iTRAQ-8plex_Nterm]LYNINPTSSYK[iTRAQ-8plex_K]	2	84-94	TRUE	7.605	636.691	0	2012_10_22_FRF_OT_30.5615.5618.3	Phytophthora	1	G4YME1	1648.77	177762	113341		175740	121389		147920	92819.2	1.59364	0.614442	0.385558	1.59364
229	H3GXQ7	H3GXQ7_PHYRM	Uncharacterized protein	10.025	0.86	3	1	0		0		R|SQLLPSLATLR|S	[iTRAQ-8plex_Nterm]SQLLPSLATLR	1	1001-1011	TRUE	9.797	751.962	0	2012_10_22_FRF_OT_28.7191.7194.2	Phytophthora	1	H3GXQ7	1615.1	12612.9	10149	858.947	12244	10902.7	1404.21	10305.8	8336.65	1.2362	0.552813	0.447187	1.2362
229	H3GXQ7	H3GXQ7_PHYRM	Uncharacterized protein	10.025	0.86	3	1	0		0		R|SQLLPSLATLR|S	[iTRAQ-8plex_Nterm]SQLLPSLATLR	1	1001-1011	TRUE	10.209	501.645	0	2012_10_22_FRF_OT_28.7219.7222.3	Phytophthora	1	H3GXQ7	10174.4	32467.7	11350	10110.2	33323.9	12007.5	16528.3	28048.8	9181.41	3.05496	0.753388	0.246612	3.05496
229	H3GXQ7	H3GXQ7_PHYRM	Uncharacterized protein	10.025	0.86	3	1	0		0		R|SQLLPSLATLR|S	[iTRAQ-8plex_Nterm]SQLLPSLATLR	1	1001-1011	TRUE	9.624	501.644	0	2012_10_22_FRF_OT_28.7233.7236.3	Phytophthora	1	H3GXQ7	4475.5	28367.6	18685.4	3302.18	28042.4	20021.1	5398.43	23603.3	15308.9	1.5418	0.606578	0.393422	1.5418
230	H3GN36	H3GN36_PHYRM	Uncharacterized protein	9.951	1.6	1	1	2	H3H9S5,H3GN37	0		K|VNLVGFAVK|D	[iTRAQ-8plex_Nterm]VNLVGFAVK[iTRAQ-8plex_K]	2	403-411	FALSE	8.085	518.996	0	2012_10_22_FRF_OT_30.7057.7060.3	Phytophthora	3	H3GN36,H3H9S5,H3GN37	2140.17	40078.8	17474.8	1396.22	39542.6	18598.2	2282.56	33283.1	14220.9
231	Q84NE6	Q84NE6_PHYIN	Glucose-6-phosphate isomerase	9.919	1.98	2	1	21	Q6XPC6,Q6XPC5,Q6XPC4,Q6XPC3,Q6XPC1,Q6XPC0,Q6XPB9,Q6XPB8,Q6XPB7,Q6XPB6,Q6XPB4,Q6XPB3,Q6XPB2,Q6XPB1,Q6XPB0,Q6XPA9,Q6XPA7,Q6XPA6,G4Z973,D0MU98,H3G8D0	0		R|ALLPYSQALLR|F	[iTRAQ-8plex_Nterm]ALLPYSQALLR	1	340-350	FALSE	7.527	774.972	0	2012_10_22_FRF_OT_28.7266.7269.2	Phytophthora	22	Q84NE6,Q6XPB2,Q6XPB3,Q6XPC3,Q6XPC1,Q6XPB7,Q6XPA7,Q6XPB4,Q6XPA6,Q6XPB8,Q6XPB9,Q6XPC5,Q6XPC0,Q6XPB6,Q6XPC4,Q6XPC6,G4Z973,Q6XPA9,Q6XPB1,Q6XPB0,H3G8D0,D0MU98	540.341	9925.04	10431.5	490.577	9491.77	11235.4	801.999	7989.24	8591.07
231	Q84NE6	Q84NE6_PHYIN	Glucose-6-phosphate isomerase	9.919	1.98	2	1	21	Q6XPC6,Q6XPC5,Q6XPC4,Q6XPC3,Q6XPC1,Q6XPC0,Q6XPB9,Q6XPB8,Q6XPB7,Q6XPB6,Q6XPB4,Q6XPB3,Q6XPB2,Q6XPB1,Q6XPB0,Q6XPA9,Q6XPA7,Q6XPA6,G4Z973,D0MU98,H3G8D0	0		R|ALLPYSQALLR|F	[iTRAQ-8plex_Nterm]ALLPYSQALLR	1	340-350	FALSE	7.343	516.984	0	2012_10_22_FRF_OT_28.7274.7277.3	Phytophthora	22	Q84NE6,Q6XPB2,Q6XPB3,Q6XPC3,Q6XPC1,Q6XPB7,Q6XPA7,Q6XPB4,Q6XPA6,Q6XPB8,Q6XPB9,Q6XPC5,Q6XPC0,Q6XPB6,Q6XPC4,Q6XPC6,G4Z973,Q6XPA9,Q6XPB1,Q6XPB0,H3G8D0,D0MU98	12443.8	28617.4	17823	13128	28730.2	19078.3	21461.7	24182.2	14588
232	G5A0T5	G5A0T5_PHYSP	Putative uncharacterized protein	9.89	2.8	1	1	2	G5A0T6,G5A7E6	0		R|TNVEINILK|K	[iTRAQ-8plex_Nterm]TNVEINILK[iTRAQ-8plex_K]	2	125-133	FALSE	6.761	551.341	0	2012_10_22_FRF_OT_35.5729.5732.3	Phytophthora	3	G5A0T5,G5A0T6,G5A7E6	4051.2	61157.6	15105.9	2993.44	62063.9	15813.6	4893.69	52239.2	12091.7
233	G5AGZ1	G5AGZ1_PHYSP	Putative uncharacterized protein	9.831	2.83	1	1	0		0		R|LSSTNAAK|V	[iTRAQ-8plex_Nterm]LSSTNAAK[iTRAQ-8plex_K]	2	5-12	TRUE	6.704	467.286	0	2012_10_22_FRF_OT_30.3522.3525.3	Phytophthora	1	G5AGZ1	84368.9	42219.7	71257.5	89872.5	32875.9	77050.8	146924	27671.7	58916.1	0.469679	0.319579	0.680421	0.469679
234	G4YED3	G4YED3_PHYSP	Phospholipase D-like protein	9.825	1.88	1	1	1	D0MS08	0		R|MLVWSNITER|A	[iTRAQ-8plex_Nterm]MLVWSNITER	1	130-139	FALSE	7.573	776.926	0	2012_10_22_FRF_OT_35.8016.8019.2	Phytophthora	2	G4YED3,D0MS08	790.871	11368.2	4314.44	601.171	11520.8	4575.19	982.799	9697.1	3498.37
235	H3GMK9	H3GMK9_PHYRM	Uncharacterized protein	9.732	1.83	1	1	2	G4YED8,D0MS09	0		R|MLVWSNLTER|A	[iTRAQ-8plex_Nterm]MLVWSNLTER	1	139-148	FALSE	7.573	776.926	0	2012_10_22_FRF_OT_35.8016.8019.2	Phytophthora	3	G4YED8,H3GMK9,D0MS09	790.871	11368.2	4314.44	601.171	11520.8	4575.19	982.799	9697.1	3498.37
236	G4ZBV5	G4ZBV5_PHYSP	Putative uncharacterized protein	9.674	2.9	2	1	0		0		K|SFPNSQFK|T	[iTRAQ-8plex_Nterm]SFPNSQFK[iTRAQ-8plex_K]	2	69-76	TRUE	6.55	521.628	0	2012_10_22_FRF_OT_30.4021.4024.3	Phytophthora	1	G4ZBV5	22623.5	221043	110164	20080.6	218431	117537	32827.9	183854	89873.6	2.04569	0.671668	0.328332	2.04569
236	G4ZBV5	G4ZBV5_PHYSP	Putative uncharacterized protein	9.674	2.9	2	1	0		0		K|SFPNSQFK|T	[iTRAQ-8plex_Nterm]SFPNSQFK[iTRAQ-8plex_K]	2	69-76	TRUE	6.49	521.627	0	2012_10_22_FRF_OT_30.4084.4087.3	Phytophthora	1	G4ZBV5		176603	90428.8
237	D0N105	D0N105_PHYIT	Putative uncharacterized protein	9.583	2.33	1	1	0		0		K|VLGLNFK|A	[iTRAQ-8plex_Nterm]VLGLNFK[iTRAQ-8plex_K]	2	76-82	TRUE	6.92	466.966	0	2012_10_22_FRF_OT_30.7079.7082.3	Phytophthora	1	D0N105	886.365	42109.6	18185.8	634.635	42644.2	19340.8	1037.51	35893.7	14788.7	2.4271	0.708208	0.291792	2.4271
238	Q8H706	Q8H706_PHYIN	Transaldolase	9.55	2.69	1	1	3	H3G883,G4YU68,D0N3B2	0		R|EASQLDQLK|Q	[iTRAQ-8plex_Nterm]EASQLDQLK[iTRAQ-8plex_K]	2	11-19	FALSE	6.603	547.318	0	2012_10_22_FRF_OT_39.3590.3593.3	Phytophthora	4	Q8H706,G4YU68,H3G883,D0N3B2	2004.57	145319	20699	1332.87	153360	21023.5	2178.99	129083	16075.4
239	H3GAG3	H3GAG3_PHYRM	Uncharacterized protein	9.497	0.8	1	1	0		0		R|QNIGFFDDK|K	[iTRAQ-8plex_Nterm]QNIGFFDDK[iTRAQ-8plex_K]	2	649-657	TRUE	9.96	846.464	0	2012_10_22_FRF_OT_31.9278.9281.2	Phytophthora	1	H3GAG3
240	D0N453	D0N453_PHYIT	Maleylacetoacetate isomerase	9.414	2.74	1	1	0		0		R|ISLEWK|D	[iTRAQ-8plex_Nterm]ISLEWK[iTRAQ-8plex_K]	2	21-26	TRUE	6.478	461.951	0	2012_10_22_FRF_OT_35.6176.6179.3	Phytophthora	1	D0N453	13942.6	288280	131937		277420	140618		233505	107522	2.17169	0.684711	0.315289	2.17169
241	G5A1C9	G5A1C9_PHYSP	Putative uncharacterized protein	9.369	1.46	1	1	0		0		R|ALLWSAGWVR|A	[iTRAQ-8plex_Nterm]ALLWSAGWVR	1	66-75	TRUE	7.845	731.926	0	2012_10_22_FRF_OT_28.8066.8069.2	Phytophthora	1	G5A1C9	202.625	1268.58	745.758	107.476	1224.24	798.075	175.702	1030.44	610.24	1.68859	0.628058	0.371942	1.68859
242	D0MW65	D0MW65_PHYIT	Putative uncharacterized protein	9.365	1.29	3	1	0		0		R|VISASIPR|G	[iTRAQ-8plex_Nterm]VISASIPR	1	473-480	TRUE	8.188	573.861	0	2012_10_22_FRF_OT_28.4218.4221.2	Phytophthora	1	D0MW65	87167.5	66832.2	59351.1	91298	65214.7	63819.1	149255	54891.3	48798.6	1.12485	0.529379	0.470621	1.12485
242	D0MW65	D0MW65_PHYIT	Putative uncharacterized protein	9.365	1.29	3	1	0		0		R|VISASIPR|G	[iTRAQ-8plex_Nterm]VISASIPR	1	473-480	TRUE	6.712	573.86	0	2012_10_22_FRF_OT_28.4426.4429.2	Phytophthora	1	D0MW65	10798310	7.23472e+06	7.39727e+06	1.13021e+07	6.96776e+06	7.9651e+06	1.84767e+07	5.86477e+06	6.09043e+06	0.962948	0.490562	0.509438	0.962948
242	D0MW65	D0MW65_PHYIT	Putative uncharacterized protein	9.365	1.29	3	1	0		0		R|VISASIPR|G	[iTRAQ-8plex_Nterm]VISASIPR	1	473-480	TRUE	7.438	573.859	0	2012_10_22_FRF_OT_28.4238.4241.2	Phytophthora	1	D0MW65	248766	173811	171777	260524	167930	184905	425907	141347	141385	0.999726	0.499932	0.500068	0.999726
243	G5AC55	G5AC55_PHYSP	Putative uncharacterized protein	9.352	2.8	1	1	1	H3H0M3	0		R|QVPLGLDIADIPPR|W	[iTRAQ-8plex_Nterm]QVPLGLDIADIPPR	1	210-223	FALSE	6.395	603.356	0	2012_10_22_FRF_OT_39.6745.6748.3	Phytophthora	2	G5AC55,H3H0M3	19970.8	95960.5	68091.8	18441.8	91886.5	73056.5	30148.8	77341	55861.9
244	D0NTR8	D0NTR8_PHYIT	Cell 5A endo-1,4-betaglucanase, putative	9.324	2.5	1	1	1	A1YT26	0		K|ATWGDGSDTDFHAGAK|K	[iTRAQ-8plex_Nterm]ATWGDGSDTDFHAGAK[iTRAQ-8plex_K]	2	395-410	FALSE	6.59	748.706	0	2012_10_22_FRF_OT_39.3274.3277.3	Phytophthora	2	A1YT26,D0NTR8	1306.41	53979.8	24734.2	127.046	52741.1	26354.7	207.696	44392.2	20151.9
245	H3GGS9	H3GGS9_PHYRM	Uncharacterized protein	9.273	1.41	1	1	1	G4ZTH3	0		R|IEIVHQATR|R	[iTRAQ-8plex_Nterm]IEIVHQATR	1	604-612	FALSE	7.86	457.606	0	2012_10_22_FRF_OT_32.3633.3636.3	Phytophthora	2	G4ZTH3,H3GGS9	1169.19	13160.9	5566.56	1104.93	13475.8	5916.11	1806.35	11342.6	4523.69
246	D0NEK2	D0NEK2_PHYIT	Adenosylhomocysteinase	9.06	2.29	1	1	2	H3G8U2,G4ZRS7	0		R|VADISLADFGR|K	[iTRAQ-8plex_Nterm]VADISLADFGR	1	9-19	FALSE	6.572	734.406	0	2012_10_22_FRF_OT_40.6204.6207.2	Phytophthora	3	G4ZRS7,H3G8U2,D0NEK2	1538.24	25135.3	4443.35	1494.88	26405	4574.56	2443.85	22225.1	3497.89
247	D0MVR1	D0MVR1_PHYIT	Putative uncharacterized protein	9.049	1.49	1	1	0		0		K|LLTASTDLTR|S	[iTRAQ-8plex_Nterm]LLTASTDLTR	1	546-555	TRUE	7.539	465.618	0	2012_10_22_FRF_OT_28.6580.6583.3	Phytophthora	1	D0MVR1	1311.1	21451.9	10867.9	1382.96	22041.5	11590.7	2260.88	18552.4	8862.69	2.09331	0.676722	0.323278	2.09331
248	D0N3S3	D0N3S3_PHYIT	Putative uncharacterized protein	9.046	2.61	1	1	0		0		K|IGLAMAAIPMR|G	[iTRAQ-8plex_Nterm]IGLAMAAIPMR	1	348-358	TRUE	6.315	483.284	0	2012_10_22_FRF_OT_39.5569.5572.3	Phytophthora	1	D0N3S3	9690.39	8165.71	11880	6906.85	5158.46	12848.9	11291.4	4341.88	9824.78	0.441931	0.306486	0.693514	0.441931
249	H3GPM1	H3GPM1_PHYRM	Uncharacterized protein	8.994	2.09	1	1	0		0		K|GAIAAAMDSGAYIK|F	[iTRAQ-8plex_Nterm]GAIAAAM[Oxidation_M]DSGAYIK[iTRAQ-8plex_K]	3	48-61	TRUE	6.71	655.028	0	2012_10_22_FRF_OT_36.5867.5870.3	Phytophthora	1	H3GPM1	1015.85	196837	60212.9		201374	63468.6		169497	48530.6	3.49258	0.777411	0.222589	3.49258
250	G4YLJ5	G4YLJ5_PHYSP	Putative uncharacterized protein	8.971	2.45	1	1	3	D0MW60,H3H2P1,H3GB01	0		R|GVTLGNYK|L	[iTRAQ-8plex_Nterm]GVTLGNYK[iTRAQ-8plex_K]	2	273-280	FALSE	6.375	487.293	0	2012_10_22_FRF_OT_30.3972.3975.3	Phytophthora	4	G4YLJ5,H3H2P1,H3GB01,D0MW60	6162.03	287713	141558	2441.84	288074	150963	3991.93	242472	115432
251	H3GF00	H3GF00_PHYRM	Uncharacterized protein	8.938	1.31	3	1	0		0		R|INEWNGASGADK|L	[iTRAQ-8plex_Nterm]INEWNGASGADK[iTRAQ-8plex_K]	2	659-670	TRUE	7.479	935.495	0	2012_10_22_FRF_OT_39.3575.3578.2	Phytophthora	1	H3GF00	553.325	40487.1	16529.5		40546	17562.5		34127.6	13429	2.54134	0.717621	0.282379	2.54134
251	H3GF00	H3GF00_PHYRM	Uncharacterized protein	8.938	1.31	3	1	0		0		R|INEWNGASGADK|L	[iTRAQ-8plex_Nterm]INEWNGASGADK[iTRAQ-8plex_K]	2	659-670	TRUE	7.183	935.494	0	2012_10_22_FRF_OT_39.3595.3598.2	Phytophthora	1	H3GF00	1133.15	73237.9	29675.8		73166.3	31526.7		61584.2	24106.6	2.55466	0.718679	0.281321	2.55466
251	H3GF00	H3GF00_PHYRM	Uncharacterized protein	8.938	1.31	3	1	0		0		R|INEWNGASGADK|L	[iTRAQ-8plex_Nterm]INEWNGASGADK[iTRAQ-8plex_K]	2	659-670	TRUE	7.781	623.999	0	2012_10_22_FRF_OT_39.3588.3591.3	Phytophthora	1	H3GF00	6053.12	673410	265410		675800	281762		568822	215446	2.6402	0.72529	0.27471	2.6402
252	H3HDB8	H3HDB8_PHYRM	Uncharacterized protein	8.879	2.26	1	1	2	D0MY08,G4YHC4	0		R|VVYFPIEAITR|N	[iTRAQ-8plex_Nterm]VVYFPIEAITR	1	438-448	FALSE	6.464	806.473	0	2012_10_22_FRF_OT_35.8979.8982.2	Phytophthora	3	G4YHC4,H3HDB8,D0MY08	448.223	10244.1	2509.93	302.62	10576	2625.03	494.725	8901.79	2007.21
253	G4ZJ56	G4ZJ56_PHYSP	Putative uncharacterized protein	8.828	1.57	1	1	2	D0MUT9,H3G9L9	0		K|TGDAALGK|Q	[iTRAQ-8plex_Nterm]TGDAALGK[iTRAQ-8plex_K]	2	442-449	FALSE	7.227	447.607	0	2012_10_22_FRF_OT_30.5034.5037.3	Phytophthora	3	G4ZJ56,H3G9L9,D0MUT9		181549	108034
254	G4ZHX5	G4ZHX5_PHYSP	Putative uncharacterized protein	8.648	2.21	1	1	3	D0RMB6,H3GAU6,D0MV08	0		R|LYPLIHR|Q	[iTRAQ-8plex_Nterm]LYPLIHR	1	264-270	FALSE	6.344	405.921	0	2012_10_22_FRF_OT_28.5261.5264.3	Phytophthora	4	G4ZHX5,H3GAU6,D0MV08,D0RMB6	5252.06	71111	32923	4009.24	71908.7	35063.9	6554.34	60525.6	26811.3
255	D0P3T3	D0P3T3_PHYIT	Malate synthase	8.61	1.96	1	1	2	D0N097,D0N096	0		R|VLGHVSDAFR|R	[iTRAQ-8plex_Nterm]VLGHVSDAFR	1	13-22	FALSE	6.553	468.933	0	2012_10_22_FRF_OT_32.5082.5085.3	Phytophthora	3	D0N097,D0N096,D0P3T3	988.242	16347.7	3059.84	934.616	17189.4	3159.58	1527.92	14468.3	2415.94
256	D0N8J7	D0N8J7_PHYIT	Putative uncharacterized protein	8.559	1.89	1	1	3	D0N8J8,H3GRF3,H3GRF4	0		K|LSIEWK|F	[iTRAQ-8plex_Nterm]LSIEWK[iTRAQ-8plex_K]	2	77-82	FALSE	6.587	461.951	0	2012_10_22_FRF_OT_35.6176.6179.3	Phytophthora	4	H3GRF4,H3GRF3,D0N8J7,D0N8J8	13942.6	288280	131937		277420	140618		233505	107522
257	H3GVQ7	H3GVQ7_PHYRM	Uncharacterized protein	8.517	1.35	1	1	0		0		R|GVSFPIALTK|L	[iTRAQ-8plex_Nterm]GVSFPIALTK[iTRAQ-8plex_K]	2	264-273	TRUE	7.331	547.676	0	2012_10_22_FRF_OT_30.7310.7313.3	Phytophthora	1	H3GVQ7	1972.67	81053.4	37823		81481.4	40293.3		68582.9	30809.9	2.22601	0.690019	0.309981	2.22601
258	H3HBT2	H3HBT2_PHYRM	Uncharacterized protein	8.505	1.51	2	1	0		0		R|VDTHYFYWYFESR|R	[iTRAQ-8plex_Nterm]VDTHYFYWYFESR	1	41-53	TRUE	7.045	1059	0	2012_10_22_FRF_OT_37.7688.7691.2	Phytophthora	1	H3HBT2	96.7028	1860.66	1315.13	25.0602	1828.83	1410.5	40.9686	1539.33	1078.53	1.42725	0.588011	0.411989	1.42725
258	H3HBT2	H3HBT2_PHYRM	Uncharacterized protein	8.505	1.51	2	1	0		0		R|VDTHYFYWYFESR|R	[iTRAQ-8plex_Nterm]VDTHYFYWYFESR	1	41-53	TRUE	6.795	706.341	0	2012_10_22_FRF_OT_37.7673.7676.3	Phytophthora	1	H3HBT2	1105.06	7358.92	5255.22	893.722	7228.99	5637.09	1461.06	6084.65	4310.34	1.41164	0.585344	0.414656	1.41164
259	H3H2J9	H3H2J9_PHYRM	Uncharacterized protein	8.34	1.53	1	1	0		0		R|SRHAVQTTR|A	[iTRAQ-8plex_Nterm]SRHAVQTTR	1	15-23	TRUE	6.879	453.935	1	2012_10_22_FRF_OT_28.5723.5726.3	Phytophthora	1	H3H2J9	6261.31	65404	51811.4	5288.56	65226.3	55633.4	8645.78	54901	42539.5	1.29059	0.563431	0.436569	1.29059
260	D0MSD1	D0MSD1_PHYIT	Folylpolyglutamate synthase, putative	8.201	1.57	1	1	0		0		K|RVNAALEAR|P	[iTRAQ-8plex_Nterm]RVNAALEAR	1	363-371	TRUE	6.706	652.384	1	2012_10_22_FRF_OT_28.3553.3556.2	Phytophthora	1	D0MSD1	4225.14	15576.6	18589.6	2829.5	12493.6	20063.9	4625.68	10515.9	15341.7	0.685446	0.406685	0.593315	0.685446
261	D0MT82	D0MT82_PHYIT	Glycoside hydrolase, putative	8.176	1.7	1	1	0		0		R|MSDMGLSSFR|F	[iTRAQ-8plex_Nterm]M[Oxidation_M]SDM[Oxidation_M]GLSSFR	3	91-100	TRUE	6.516	489.573	0	2012_10_22_FRF_OT_32.3015.3018.3	Phytophthora	1	D0MT82	21063.1		3792.21
262	D0MU29	D0MU29_PHYIT	Putative uncharacterized protein	8.089	1.35	1	1	0		0		R|GSYLQK|H	[iTRAQ-8plex_Nterm]GSYLQK[iTRAQ-8plex_K]	2	61-66	TRUE	6.957	435.263	0	2012_10_22_FRF_OT_35.3285.3288.3	Phytophthora	1	D0MU29	592603	497065	473942	617737	481838	509988	1.00988e+06	405564	389957	1.04002	0.509809	0.490191	1.04002
263	G4ZDT2	G4ZDT2_PHYSP	Putative uncharacterized protein	8.023	1.19	1	1	0		0		K|ALIIHSGDSLQQR|M	[iTRAQ-8plex_Nterm]ALIIHSGDSLQQR	1	685-697	TRUE	7.216	581.334	0	2012_10_22_FRF_OT_32.3876.3879.3	Phytophthora	1	G4ZDT2	1206.97	13446.6	7717.65	913.643	13534.6	8250.9	1493.63	11392.1	6308.97	1.80569	0.643582	0.356418	1.80569
264	H3GCT1	H3GCT1_PHYRM	Uncharacterized protein	8.009	1.67	1	1	0		0		K|VSTAVTSNVK|G	[iTRAQ-8plex_Nterm]VSTAVTSNVK[iTRAQ-8plex_K]	2	400-409	TRUE	6.415	538.649	0	2012_10_22_FRF_OT_39.3394.3397.3	Phytophthora	1	H3GCT1	2121.62	71933.4	26031.1	466.937	72992.7	27571.5	763.352	61438.1	21082.2	2.91421	0.744521	0.255479	2.91421
265	D0NWG0	D0NWG0_PHYIT	Glucosylceramidase, putative	7.973	1.6	1	1	0		0		K|LNAWQSLR|F	[iTRAQ-8plex_Nterm]LNAWQSLR	1	254-261	TRUE	6.475	646.376	0	2012_10_22_FRF_OT_28.6363.6366.2	Phytophthora	1	D0NWG0	890.988	11566.7	11612.6	804.703	11265.1	12500.9	1315.54	9481.83	9558.67	0.991961	0.497982	0.502018	0.991961
266	D0N9N3	D0N9N3_PHYIT	Putative uncharacterized protein	7.968	1.57	1	1	0		0		R|AAMDSGAYIK|F	[iTRAQ-8plex_Nterm]AAMDSGAYIK[iTRAQ-8plex_K]	2	49-58	TRUE	6.521	545.637	0	2012_10_22_FRF_OT_36.3655.3658.3	Phytophthora	1	D0N9N3	2189.98	36100	14096.2	1572.1	34903.1	14974	2570.09	29378	11449.7	2.56582	0.71956	0.28044	2.56582
267	D0MZC7	D0MZC7_PHYIT	Carbohydrate-binding protein, putative	7.636	1.39	1	1	1	H3GN06	0		K|AMAPAAFTFLPFGK|L	[iTRAQ-8plex_Nterm]AMAPAAFTFLPFGK[iTRAQ-8plex_K]	2	555-568	FALSE	6.506	693.061	0	2012_10_22_FRF_OT_30.8893.8896.3	Phytophthora	2	H3GN06,D0MZC7	577.088	10342.2	1373.72	322.304	10908.9	1388.35	526.905	9182.06	1061.59
268	D0NVM5	D0NVM5_PHYIT	Carbohydrate esterase, putative	7.63	1.19	1	1	2	H3HC73,G4YJU6	0		R|TLGVLNYK|S	[iTRAQ-8plex_Nterm]TLGVLNYK[iTRAQ-8plex_K]	2	443-450	FALSE	6.881	505.98	0	2012_10_22_FRF_OT_30.5686.5689.3	Phytophthora	3	G4YJU6,H3HC73,D0NVM5	1782.8	43344.4	20488.8		39460.5	21871.1		33214	16723.5
269	H3HD79	H3HD79_PHYRM	Uncharacterized protein	6.462	0.95	1	1	2	G4YID5,D0NWZ2	0		R|YFNTNNLWIR|L	[iTRAQ-8plex_Nterm]YFNTNNLWIR	1	287-296	FALSE	6.32	822.941	0	2012_10_22_FRF_OT_28.7364.7367.2	Phytophthora	3	G4YID5,H3HD79,D0NWZ2	294.355	5898.08	1377.87	242.378	6130.85	1437.98	396.242	5160.35	1099.54
270	G4YMW1	G4YMW1_PHYSP	Putative uncharacterized protein	5.84	0.56	2	1	2	G5A9I6,G5ACY9	0		R|RMSSELNK|S	[iTRAQ-8plex_Nterm]RMSSELNK[iTRAQ-8plex_K]	2	1034-1041	FALSE	6.598	524.975	1	2012_10_22_FRF_OT_35.4474.4477.3	Phytophthora	3	G5ACY9,G4YMW1,G5A9I6	24828.5	2.02872e+06	632561	11113.6	2.06707e+06	667222	18168.6	1.73985e+06	510184
270	G4YMW1	G4YMW1_PHYSP	Putative uncharacterized protein	5.84	0.56	2	1	2	G5A9I6,G5ACY9	0		R|RMSSELNK|S	[iTRAQ-8plex_Nterm]RMSSELNK[iTRAQ-8plex_K]	2	1034-1041	FALSE	7.14	524.975	1	2012_10_22_FRF_OT_35.4509.4512.3	Phytophthora	3	G5ACY9,G4YMW1,G5A9I6	10808.8	130152	53952.4	9763.99	131035	57336.3	15962.2	110292	43841.6
271	G5A4L9	G5A4L9_PHYSP	Pdr transporter	4.993	0.45	1	1	1	D0N4B7	0		R|VSSMQK|D	[iTRAQ-8plex_Nterm]VSSM[Oxidation_M]QK[iTRAQ-8plex_K]	3	563-568	FALSE	6.774	435.263	0	2012_10_22_FRF_OT_35.3285.3288.3	Phytophthora	2	G5A4L9,D0N4B7	592603	497065	473942	617737	481838	509988	1.00988e+06	405564	389957
272	D0N856	D0N856_PHYIT	Putative uncharacterized protein	3.757	0.23	1	1	0		0		R|RSTTPTTNAVLK|L	[iTRAQ-8plex_Nterm]RSTTPTTNAVLK[iTRAQ-8plex_K]	2	442-453	TRUE	7.29	633.039	1	2012_10_22_FRF_OT_28.7463.7466.3	Phytophthora	1	D0N856	887.914	5020.17	3284.01	738.421	4688.51	3521.03	1207.18	3946.33	2692.32	1.46577	0.594447	0.405553	1.46577

## Sheet: Quant Stats Info
	n(116)	n(119)	n(121)
#Total quantified peptides	264	303	303
Min	12.1292	320.032	182.562
Max	1.84767e+07	7.14302e+06	6.09043e+06
Sum	2.28675e+07	5.41496e+07	2.94943e+07
Normal distribution	FALSE	FALSE	FALSE
	n(119/121)
	log2 ratios	ratios
#Total quantified peptides	303	303
Mean	0.935233	2.15076
Median	0.92867	1.90352
std dev.	0.703043	1.20227
Normal distribution	TRUE	FALSE
CI inf 95 %	0.855754	2.01485
CI sup 95 %	1.01471	2.28668

## Sheet: Mascat Quant Details
						n(119/121)
Rank (score)	AC	ID	Description	#PSMs	#Peptides	#Quantified peptides	Geom Mean	GSD	GCV (%)	Mean log2 ratios	CI inf 95 %	CI sup 95 %	0 not included	t-test (ie. log2 ratio ≠ 0)	p-value
1	D0MXT1	D0MXT1_PHYIT	Endo-1,3(4)-beta-glucanase 1, putative	10	7	2	1.49926	1.003	0.359873	0.584254	0.545418	0.623091	TRUE	**	0.00333039
2	G4ZK12	G4ZK12_PHYSP	Putative uncharacterized protein	32	6	10	2.27851	1.13233	15.0106	1.18809	1.05983	1.31635	TRUE	***	6.01489e-09
3	D0MQ88	D0MQ88_PHYIT	Glucan 1,3-beta-glucosidase, putative	14	5	2	1.91917	1.07911	9.16463	0.940482	-0.0464663	1.92743	FALSE	NS	0.0524594
8	D0N7D7	D0N7D7_PHYIT	Catalase-peroxidase, putative	9	5	2	1.89022	1.117	13.3488	0.918557	-0.515643	2.35276	FALSE	NS	0.0778388
10	G4Z7E3	G4Z7E3_PHYSP	Putative uncharacterized protein	6	4	3	2.28588	1.62076	63.2396	1.19275	-0.537872	2.92338	FALSE	NS	0.0973897
11	G4YUK7	G4YUK7_PHYSP	Putative glycosyl hydrolase family 7 protein	7	4	6	3.24053	1.43054	45.0739	1.69623	1.15413	2.23833	TRUE	***	0.000480559
14	D0NG34	D0NG34_PHYIT	Putative uncharacterized protein	18	3	5	1.8132	1.09356	10.7735	0.858536	0.698325	1.01875	TRUE	***	0.00011884
18	H3GJN0	H3GJN0_PHYRM	Uncharacterized protein	14	4	12	1.60648	1.05177	6.06856	0.683907	0.637637	0.730177	TRUE	***	2.75928e-12
22	H3H0J0	H3H0J0_PHYRM	Uncharacterized protein	4	4	2	2.99908	1.19255	21.3894	1.58452	-0.697982	3.86703	FALSE	NS	0.0718666
24	D0RLV7	D0RLV7_PHYIT	Transglutaminase elicitor-like protein	4	3	2	1.60914	1.04841	5.68277	0.68629	0.0735185	1.29906	TRUE	*	0.0446624
26	H3GZF0	H3GZF0_PHYRM	Uncharacterized protein	8	3	8	2.64744	1.26097	28.4003	1.4046	1.12492	1.68427	TRUE	***	6.81785e-06
29	G5A663	G5A663_PHYSP	Cellulase-9, endo-1,4-beta-glucanase	5	3	2	2.29688	1.22548	24.7918	1.19968	-1.43598	3.83533	FALSE	NS	0.108997
36	H3GK69	H3GK69_PHYRM	Uncharacterized protein	6	3	2	2.04973	1.02964	3.50915	1.03543	0.656856	1.41401	TRUE	*	0.0183138
37	G4ZYR9	G4ZYR9_PHYSP	Putative uncharacterized protein	5	3	2	2.1972	1.02818	3.33942	1.13566	0.775386	1.49594	TRUE	*	0.0158914
41	H3GFN5	H3GFN5_PHYRM	Uncharacterized protein	7	2	5	1.35669	1.10155	11.6568	0.440087	0.266826	0.613349	TRUE	**	0.0021319
42	D0N018	D0N018_PHYIT	Putative uncharacterized protein	4	3	2	2.00545	1.02071	2.46248	1.00392	0.738221	1.26963	TRUE	*	0.0132586
44	D0N0P5	D0N0P5_PHYIT	Glycoside hydrolase, putative	17	2	3	2.50025	1.25909	28.211	1.32207	0.49639	2.14776	TRUE	*	0.0204257
52	D0NG32	D0NG32_PHYIT	Putative uncharacterized protein	11	2	5	4.30197	1.93996	94.034	2.105	0.917936	3.29206	TRUE	**	0.00790995
56	H3GSM9	H3GSM9_PHYRM	Uncharacterized protein	4	2	4	1.20995	1.54906	56.4162	0.274943	-0.729742	1.27963	FALSE	NS	0.447891
57	G5A3Z2	G5A3Z2_PHYSP	Putative uncharacterized protein	10	2	7	2.29298	1.1909	21.2177	1.19722	0.964115	1.43033	TRUE	***	1.55366e-05
58	D0MV27	D0MV27_PHYIT	Glycoside hydrolase, putative	6	2	2	1.57943	1.1205	13.7303	0.659402	-0.815407	2.13421	FALSE	NS	0.110923
59	G4ZEQ8	G4ZEQ8_PHYSP	Putative uncharacterized protein	3	2	3	5.40289	1.09357	10.7744	2.43373	2.11318	2.75429	TRUE	***	0.000935791
63	B0B0H6	B0B0H6_PHYCI	Glucan 1,3-beta-D-glucosidase	13	2	8	1.08085	1.04893	5.74206	0.112169	0.0545566	0.169781	TRUE	**	0.00247293
65	T1NXE7	T1NXE7_PHYCP	Pectate lyase	4	2	4	2.25965	1.14598	16.4768	1.1761	0.863296	1.48891	TRUE	**	0.00125564
71	H3GRB0	H3GRB0_PHYRM	Uncharacterized protein	6	2	2	2.22173	1.00224	0.268213	1.15168	1.12274	1.18063	TRUE	**	0.00125921
78	G4ZHV2	G4ZHV2_PHYSP	Putative uncharacterized protein	7	2	3	2.18266	1.08472	9.79102	1.12609	0.834643	1.41753	TRUE	**	0.00359868
79	D0NXX6	D0NXX6_PHYIT	Glycoside hydrolase, putative	4	2	4	3.16237	1.41605	43.6752	1.66101	0.862419	2.45959	TRUE	**	0.00702198
81	D0MSJ6	D0MSJ6_PHYIT	Putative uncharacterized protein	4	2	3	2.63519	1.07594	8.80838	1.39791	1.13559	1.66022	TRUE	**	0.00189659
82	G5A5B6	G5A5B6_PHYSP	Putative uncharacterized protein	5	2	2	2.5109	1.20069	22.2361	1.3282	-1.04254	3.69895	FALSE	NS	0.088849
95	H3GZF6	H3GZF6_PHYRM	Uncharacterized protein	4	2	2	1.50319	1.00512	0.61377	0.588026	0.521791	0.654261	TRUE	**	0.00564347
96	G4YE73	G4YE73_PHYSP	Putative uncharacterized protein	15	1	14	1.50388	1.23571	25.8374	0.588694	0.412397	0.764991	TRUE	***	6.80736e-06
97	G4ZZV6	G4ZZV6_PHYSP	Putative uncharacterized protein	5	2	3	0.941784	1.39042	41.1924	-0.0865314	-1.26778	1.09472	FALSE	NS	0.782466
111	G4YRZ9	G4YRZ9_PHYSP	Putative uncharacterized protein	16	1	10	1.68697	1.01675	1.99497	0.754433	0.737294	0.771573	TRUE	***	5.27221e-15
121	G4Z2Q9	G4Z2Q9_PHYSP	Chloroperoxidase	2	1	2	3.65889	1.50568	52.2798	1.87141	-3.43328	7.17609	FALSE	NS	0.139734
131	G4YGX0	G4YGX0_PHYSP	Putative chitinase	3	1	3	1.06638	1.07334	8.51581	0.092727	-0.160905	0.346359	FALSE	NS	0.256349
133	D0NAC8	D0NAC8_PHYIT	Putative uncharacterized protein	3	1	3	1.84037	1.05921	6.91777	0.879997	0.673835	1.08616	TRUE	**	0.00295161
137	H3GGL0	H3GGL0_PHYRM	Uncharacterized protein	2	1	2	2.13953	1.03653	4.31184	1.09729	0.632189	1.56239	TRUE	*	0.021229
142	D0MXE5	D0MXE5_PHYIT	Putative uncharacterized protein	2	1	2	1.60262	1.17853	19.9239	0.680433	-1.44879	2.80966	FALSE	NS	0.153724
144	G4YHL0	G4YHL0_PHYSP	Putative uncharacterized protein	4	1	4	2.33975	1.04335	5.10066	1.22635	1.12893	1.32378	TRUE	***	3.42259e-05
154	G4ZVS6	G4ZVS6_PHYSP	Putative uncharacterized protein	5	1	5	1.84277	1.12761	14.5012	0.881877	0.666732	1.09702	TRUE	***	0.000339985
158	H3GRA9	H3GRA9_PHYRM	Uncharacterized protein	3	1	3	2.22206	1.06207	7.24311	1.15189	0.936061	1.36773	TRUE	**	0.00189107
168	H3G7W2	H3G7W2_PHYRM	Uncharacterized protein	2	1	2	1.45398	1.08662	10.0031	0.540007	-0.53681	1.61683	FALSE	NS	0.0991012
177	H3GNH8	H3GNH8_PHYRM	Uncharacterized protein	3	1	3	4.89499	1.0742	8.61277	2.2913	2.0348	2.54781	TRUE	***	0.000676281
189	G5A944	G5A944_PHYSP	Putative uncharacterized protein	9	1	9	1.80609	1.05622	6.57736	0.852869	0.792208	0.91353	TRUE	***	8.92675e-10
191	D0NSK6	D0NSK6_PHYIT	Glycoside hydrolase, putative	3	1	3	0.913465	1.12839	14.5848	-0.130579	-0.563466	0.302308	FALSE	NS	0.323844
195	D0N6T8	D0N6T8_PHYIT	Cysteine protease family C01A, putative	2	1	2	2.84787	1.08229	9.51958	1.50988	0.484877	2.53489	TRUE	*	0.0339809
208	D0P2Y8	D0P2Y8_PHYIT	Putative uncharacterized protein	3	1	3	1.59301	1.02793	3.30941	0.67176	0.573042	0.770477	TRUE	**	0.00116447
210	H3GTX4	H3GTX4_PHYRM	Uncharacterized protein	4	1	4	3.06027	1.04327	5.09141	1.61366	1.51641	1.7109	TRUE	***	1.49561e-05
214	H3GMJ7	H3GMJ7_PHYRM	Uncharacterized protein	11	1	11	2.11236	1.30819	33.1257	1.07886	0.818482	1.33923	TRUE	***	3.2888e-06
215	G4Z930	G4Z930_PHYSP	Putative uncharacterized protein	6	1	6	1.12092	1.0954	10.9772	0.16468	0.0267274	0.302633	TRUE	*	0.0278277
218	H3GMK0	H3GMK0_PHYRM	Uncharacterized protein	4	1	4	1.84734	1.20771	22.9627	0.885448	0.452198	1.3187	TRUE	**	0.00738136
224	H3GCQ7	H3GCQ7_PHYRM	Uncharacterized protein	4	1	4	1.56686	1.19067	21.194	0.647879	0.247249	1.04851	TRUE	*	0.0142183
227	G4Z8A3	G4Z8A3_PHYSP	Putative uncharacterized protein	9	1	8	1.14946	1.12679	14.4125	0.200951	0.0569697	0.344932	TRUE	*	0.0131163
228	G4YME1	G4YME1_PHYSP	Putative uncharacterized protein	2	1	2	1.56804	1.02317	2.75156	0.648961	0.352079	0.945844	TRUE	*	0.0229109
229	H3GXQ7	H3GXQ7_PHYRM	Uncharacterized protein	3	1	3	1.79904	1.60269	61.5207	0.847227	-0.843224	2.53768	FALSE	NS	0.163785
242	D0MW65	D0MW65_PHYIT	Putative uncharacterized protein	3	1	3	1.0269	1.08448	9.76425	0.0382908	-0.252359	0.328941	FALSE	NS	0.627956
251	H3GF00	H3GF00_PHYRM	Uncharacterized protein	3	1	3	2.57837	1.02091	2.48556	1.36646	1.29231	1.44061	TRUE	***	0.000159027
258	H3HBT2	H3HBT2_PHYRM	Uncharacterized protein	2	1	2	1.41942	1.00781	0.934181	0.505305	0.404494	0.606117	TRUE	**	0.00999504

## Sheet: Proteins ratio changes ≥ 1.5
Rank (score)	AC	ID	Description	#PSMs	#Peptides	#Quantified peptides	Mean ratios	GSD	t-test (ie. log2 ratio ≠ 0)	p-value
2	G4ZK12	G4ZK12_PHYSP	Putative uncharacterized protein	32	6	10	2.27851	1.13233	***	6.01489e-09
11	G4YUK7	G4YUK7_PHYSP	Putative glycosyl hydrolase family 7 protein	7	4	6	3.24053	1.43054	***	0.000480559
14	D0NG34	D0NG34_PHYIT	Putative uncharacterized protein	18	3	5	1.8132	1.09356	***	0.00011884
18	H3GJN0	H3GJN0_PHYRM	Uncharacterized protein	14	4	12	1.60648	1.05177	***	2.75928e-12
26	H3GZF0	H3GZF0_PHYRM	Uncharacterized protein	8	3	8	2.64744	1.26097	***	6.81785e-06
52	D0NG32	D0NG32_PHYIT	Putative uncharacterized protein	11	2	5	4.30197	1.93996	**	0.00790995
57	G5A3Z2	G5A3Z2_PHYSP	Putative uncharacterized protein	10	2	7	2.29298	1.1909	***	1.55366e-05
65	T1NXE7	T1NXE7_PHYCP	Pectate lyase	4	2	4	2.25965	1.14598	**	0.00125564
79	D0NXX6	D0NXX6_PHYIT	Glycoside hydrolase, putative	4	2	4	3.16237	1.41605	**	0.00702198
1	D0MXT1	D0MXT1_PHYIT	Endo-1,3(4)-beta-glucanase 1, putative	10	7	2	1.49926	1.003	**	0.00333039
24	D0RLV7	D0RLV7_PHYIT	Transglutaminase elicitor-like protein	4	3	2	1.60914	1.04841	*	0.0446624
36	H3GK69	H3GK69_PHYRM	Uncharacterized protein	6	3	2	2.04973	1.02964	*	0.0183138
37	G4ZYR9	G4ZYR9_PHYSP	Putative uncharacterized protein	5	3	2	2.1972	1.02818	*	0.0158914
42	D0N018	D0N018_PHYIT	Putative uncharacterized protein	4	3	2	2.00545	1.02071	*	0.0132586
44	D0N0P5	D0N0P5_PHYIT	Glycoside hydrolase, putative	17	2	3	2.50025	1.25909	*	0.0204257
53	T2FFK2	T2FFK2_PHYCP	NLP effector	3	2	3	3.07191	1.04095	***	0.000425902
59	G4ZEQ8	G4ZEQ8_PHYSP	Putative uncharacterized protein	3	2	3	5.40289	1.09357	***	0.000935791
71	H3GRB0	H3GRB0_PHYRM	Uncharacterized protein	6	2	2	2.22173	1.00224	**	0.00125921
78	G4ZHV2	G4ZHV2_PHYSP	Putative uncharacterized protein	7	2	3	2.18266	1.08472	**	0.00359868
81	D0MSJ6	D0MSJ6_PHYIT	Putative uncharacterized protein	4	2	3	2.63519	1.07594	**	0.00189659
95	H3GZF6	H3GZF6_PHYRM	Uncharacterized protein	4	2	2	1.50319	1.00512	**	0.00564347
